# Supplementary material for: A Simple Metal-Free Cyclization for the Synthesis of 4-Methylene-3-Substituted Quinazolinone and Quinazolinthione Derivatives: Experiment and Theory
Source: Front Chem. 2019 Aug 16;7:584. doi: 10.3389/fchem.2019.00584 (PMC6706782; doi:10.3389/fchem.2019.00584)
Supplement: Supplementary file 1 [file Data_Sheet_1.ZIP]

Archive with 9 entries (8 files):
- CDCC1906268 .cif
- __MACOSX/
- __MACOSX/._CDCC1906268 .cif
- CDCC1906268 .pdf
- __MACOSX/._CDCC1906268 .pdf
- CDCC1906269.cif
- __MACOSX/._CDCC1906269.cif
- CDCC1906269.pdf
- __MACOSX/._CDCC1906269.pdf
