# Supplementary material for: A Simple Metal-Free Cyclization for the Synthesis of 4-Methylene-3-Substituted Quinazolinone and Quinazolinthione Derivatives: Experiment and Theory
Source: Front Chem. 2019 Aug 16;7:584. doi: 10.3389/fchem.2019.00584 (PMC6706782; doi:10.3389/fchem.2019.00584)
Supplement: Supplementary file 1 [file Data_Sheet_1.ZIP › CDCC1906268 .cif]

 
data_mo180525d 
  
_audit_creation_method            'SHELXL-2014/7' 
_shelx_SHELXL_version_number      '2014/7' 
_chemical_name_systematic         ? 
_chemical_name_common             ? 
_chemical_melting_point           ? 
_chemical_formula_moiety          ? 
_chemical_formula_sum 
 'C16 H15 N2 O S' 
_chemical_formula_weight          283.36 
  
loop_ 
 _atom_type_symbol 
 _atom_type_description 
 _atom_type_scat_dispersion_real 
 _atom_type_scat_dispersion_imag 
 _atom_type_scat_source 
 'C'  'C'   0.0033   0.0016 
 'International Tables Vol C Tables 4.2.6.8 and 6.1.1.4' 
 'H'  'H'   0.0000   0.0000 
 'International Tables Vol C Tables 4.2.6.8 and 6.1.1.4' 
 'N'  'N'   0.0061   0.0033 
 'International Tables Vol C Tables 4.2.6.8 and 6.1.1.4' 
 'S'  'S'   0.1246   0.1234 
 'International Tables Vol C Tables 4.2.6.8 and 6.1.1.4' 
 'O'  'O'   0.0106   0.0060 
 'International Tables Vol C Tables 4.2.6.8 and 6.1.1.4' 
  
_space_group_crystal_system       monoclinic 
_space_group_IT_number            7 
_space_group_name_H-M_alt         'P c' 
_space_group_name_Hall            'P -2yc' 
  
_shelx_space_group_comment 
; 
The symmetry employed for this shelxl refinement is uniquely defined 
by the following loop, which should always be used as a source of 
symmetry information in preference to the above space-group names. 
They are only intended as comments. 
; 
  
loop_ 
 _space_group_symop_operation_xyz 
 'x, y, z' 
 'x, -y, z+1/2' 
  
_cell_length_a                    6.4889(5) 
_cell_length_b                    10.0104(9) 
_cell_length_c                    22.6393(19) 
_cell_angle_alpha                 90 
_cell_angle_beta                  95.7779(14) 
_cell_angle_gamma                 90 
_cell_volume                      1463.1(2) 
_cell_formula_units_Z             4 
_cell_measurement_temperature     296(2) 
_cell_measurement_reflns_used     9934 
_cell_measurement_theta_min       2.72 
_cell_measurement_theta_max       30.14 
  
_exptl_crystal_description        block 
_exptl_crystal_colour             colorless 
_exptl_crystal_density_meas       ? 
_exptl_crystal_density_method     ? 
_exptl_crystal_density_diffrn     1.286 
_exptl_crystal_F_000              596 
_exptl_transmission_factor_min    ? 
_exptl_transmission_factor_max    ? 
_exptl_crystal_size_max           0.500 
_exptl_crystal_size_mid           0.340 
_exptl_crystal_size_min           0.245 
_exptl_absorpt_coefficient_mu     0.218 
_shelx_estimated_absorpt_T_min    ? 
_shelx_estimated_absorpt_T_max    ? 
_exptl_absorpt_correction_type    multi-scan 
_exptl_absorpt_correction_T_min   0.8930 
_exptl_absorpt_correction_T_max   1.0000 
_exptl_absorpt_process_details    sadabs 
_exptl_absorpt_special_details    ? 
_diffrn_ambient_temperature       296(2) 
_diffrn_radiation_wavelength      0.71073 
_diffrn_radiation_type            MoK\a 
_diffrn_source                    ? 
_diffrn_measurement_device_type   'Bruker APEX-II CCD' 
_diffrn_measurement_method        '\f and \w scans' 
_diffrn_detector_area_resol_mean  ? 
_diffrn_reflns_number             24400 
_diffrn_reflns_av_unetI/netI      0.0241 
_diffrn_reflns_av_R_equivalents   0.0273 
_diffrn_reflns_limit_h_min        -8 
_diffrn_reflns_limit_h_max        8 
_diffrn_reflns_limit_k_min        -12 
_diffrn_reflns_limit_k_max        12 
_diffrn_reflns_limit_l_min        -27 
_diffrn_reflns_limit_l_max        27 
_diffrn_reflns_theta_min          2.034 
_diffrn_reflns_theta_max          25.999 
_diffrn_reflns_theta_full         25.242 
_diffrn_measured_fraction_theta_max   1.000 
_diffrn_measured_fraction_theta_full  1.000 
_diffrn_reflns_Laue_measured_fraction_max    1.000 
_diffrn_reflns_Laue_measured_fraction_full   1.000 
_diffrn_reflns_point_group_measured_fraction_max   0.994 
_diffrn_reflns_point_group_measured_fraction_full  0.995 
_reflns_number_total              5689 
_reflns_number_gt                 5371 
_reflns_threshold_expression      'I > 2\s(I)' 
_reflns_Friedel_coverage          0.984 
_reflns_Friedel_fraction_max      0.988 
_reflns_Friedel_fraction_full     0.991 
  
_reflns_special_details 
; 
 Reflections were merged by SHELXL according to the crystal 
 class for the calculation of statistics and refinement. 
  
 _reflns_Friedel_fraction is defined as the number of unique 
 Friedel pairs measured divided by the number that would be 
 possible theoretically, ignoring centric projections and 
 systematic absences. 
; 
  
_computing_data_collection        'Bruker APEX2' 
_computing_cell_refinement        'Bruker SAINT' 
_computing_data_reduction         'Bruker SAINT' 
_computing_structure_solution     'SHELXS-97 (Sheldrick 2008)' 
_computing_structure_refinement 'SHELXL-2014/7 (Sheldrick, 2014)' 
_computing_molecular_graphics     'Bruker SHELXTL' 
_computing_publication_material   'Bruker SHELXTL' 
_refine_special_details           ? 
_refine_ls_structure_factor_coef  Fsqd 
_refine_ls_matrix_type            full 
_refine_ls_weighting_scheme       calc 
_refine_ls_weighting_details 
'w=1/[\s^2^(Fo^2^)+(0.0631P)^2^+0.2459P] where P=(Fo^2^+2Fc^2^)/3' 
_atom_sites_solution_primary      ? 
_atom_sites_solution_secondary    ? 
_atom_sites_solution_hydrogens    geom 
_refine_ls_hydrogen_treatment     constr 
_refine_ls_extinction_method      none 
_refine_ls_extinction_coef        . 
_refine_ls_abs_structure_details 
; 
 Flack x determined using 2484 quotients [(I+)-(I-)]/[(I+)+(I-)] 
 (Parsons, Flack and Wagner, Acta Cryst. B69 (2013) 249-259). 
; 
_refine_ls_abs_structure_Flack    -0.011(19) 
_chemical_absolute_configuration  ? 
_refine_ls_number_reflns          5689 
_refine_ls_number_parameters      365 
_refine_ls_number_restraints      2 
_refine_ls_R_factor_all           0.0403 
_refine_ls_R_factor_gt            0.0371 
_refine_ls_wR_factor_ref          0.1027 
_refine_ls_wR_factor_gt           0.0996 
_refine_ls_goodness_of_fit_ref    1.071 
_refine_ls_restrained_S_all       1.071 
_refine_ls_shift/su_max           0.000 
_refine_ls_shift/su_mean          0.000 
  
loop_ 
 _atom_site_label 
 _atom_site_type_symbol 
 _atom_site_fract_x 
 _atom_site_fract_y 
 _atom_site_fract_z 
 _atom_site_U_iso_or_equiv 
 _atom_site_adp_type 
 _atom_site_occupancy 
 _atom_site_site_symmetry_order 
 _atom_site_calc_flag 
 _atom_site_refinement_flags_posn 
 _atom_site_refinement_flags_adp 
 _atom_site_refinement_flags_occupancy 
 _atom_site_disorder_assembly 
 _atom_site_disorder_group 
N1 N 0.4426(5) 0.7643(3) 0.90177(13) 0.0413(7) Uani 1 1 d . . . . . 
N2 N 0.2348(4) 0.6787(2) 0.96962(12) 0.0361(6) Uani 1 1 d . . . . . 
N3 N 0.9085(4) 0.5169(3) 0.31734(12) 0.0374(6) Uani 1 1 d . . . . . 
N4 N 0.6515(4) 0.4325(2) 0.24958(11) 0.0346(6) Uani 1 1 d . . . . . 
O1 O 0.3033(9) 0.8044(4) 1.05895(16) 0.0930(13) Uani 1 1 d . . . . . 
O2 O 0.6312(4) 0.5637(3) 0.16219(11) 0.0504(6) Uani 1 1 d . . . . . 
S1 S 0.38638(12) 0.50624(8) 0.89420(4) 0.0391(2) Uani 1 1 d . . . . . 
S2 S 0.86434(12) 0.25797(8) 0.32242(4) 0.0398(2) Uani 1 1 d . . . . . 
C1 C 0.3512(5) 0.6572(3) 0.92451(14) 0.0333(6) Uani 1 1 d . . . . . 
C2 C 0.2077(7) 0.8096(4) 0.99945(17) 0.0505(9) Uani 1 1 d . . . . . 
C3 C 0.2973(6) 0.9219(3) 0.96610(16) 0.0428(8) Uani 1 1 d . . . . . 
C4 C 0.2776(7) 1.0542(4) 0.98347(18) 0.0549(10) Uani 1 1 d . . . . . 
H4 H 0.2017 1.0740 1.0151 0.066 Uiso 1 1 calc R U . . . 
C5 C 0.3686(8) 1.1565(4) 0.95465(19) 0.0596(11) Uani 1 1 d . . . . . 
H5 H 0.3524 1.2445 0.9665 0.072 Uiso 1 1 calc R U . . . 
C6 C 0.4835(7) 1.1282(4) 0.9082(2) 0.0573(10) Uani 1 1 d . . . . . 
H6 H 0.5453 1.1973 0.8889 0.069 Uiso 1 1 calc R U . . . 
C7 C 0.5070(6) 0.9989(4) 0.89038(18) 0.0501(9) Uani 1 1 d . . . . . 
H7 H 0.5839 0.9802 0.8589 0.060 Uiso 1 1 calc R U . . . 
C8 C 0.4161(5) 0.8961(3) 0.91936(15) 0.0383(7) Uani 1 1 d . . . . . 
C9 C 0.1401(5) 0.5630(3) 0.99472(14) 0.0352(7) Uani 1 1 d . . . . . 
C10 C -0.0550(6) 0.5231(4) 0.97189(16) 0.0436(8) Uani 1 1 d . . . . . 
H10 H -0.1282 0.5718 0.9417 0.052 Uiso 1 1 calc R U . . . 
C11 C -0.1406(6) 0.4098(4) 0.99440(18) 0.0530(9) Uani 1 1 d . . . . . 
H11 H -0.2719 0.3820 0.9790 0.064 Uiso 1 1 calc R U . . . 
C12 C -0.0349(7) 0.3384(4) 1.03895(19) 0.0551(10) Uani 1 1 d . . . . . 
H12 H -0.0928 0.2613 1.0532 0.066 Uiso 1 1 calc R U . . . 
C13 C 0.1573(7) 0.3806(4) 1.06275(18) 0.0532(9) Uani 1 1 d . . . . . 
H13 H 0.2277 0.3324 1.0936 0.064 Uiso 1 1 calc R U . . . 
C14 C 0.2478(6) 0.4942(4) 1.04138(15) 0.0438(8) Uani 1 1 d . . . . . 
H14 H 0.3771 0.5234 1.0579 0.053 Uiso 1 1 calc R U . . . 
C15 C -0.0066(13) 0.8330(5) 1.0109(4) 0.124(3) Uani 1 1 d . . . . . 
H15A H -0.0537 0.7598 1.0335 0.186 Uiso 1 1 calc R U . . . 
H15B H -0.0920 0.8400 0.9739 0.186 Uiso 1 1 calc R U . . . 
H15C H -0.0149 0.9144 1.0330 0.186 Uiso 1 1 calc R U . . . 
C16 C 0.5200(14) 0.7985(7) 1.0637(3) 0.104(2) Uani 1 1 d . . . . . 
H16A H 0.5626 0.7203 1.0436 0.156 Uiso 1 1 calc R U . . . 
H16B H 0.5728 0.7945 1.1048 0.156 Uiso 1 1 calc R U . . . 
H16C H 0.5730 0.8767 1.0458 0.156 Uiso 1 1 calc R U . . . 
C17 C 0.8020(5) 0.4106(3) 0.29422(14) 0.0313(6) Uani 1 1 d . . . . . 
C18 C 0.5903(5) 0.5648(3) 0.22250(15) 0.0390(7) Uani 1 1 d . . . . . 
C19 C 0.7104(5) 0.6763(3) 0.25605(14) 0.0387(7) Uani 1 1 d . . . . . 
C20 C 0.6734(7) 0.8091(3) 0.23951(17) 0.0506(9) Uani 1 1 d . . . . . 
H20 H 0.5682 0.8296 0.2099 0.061 Uiso 1 1 calc R U . . . 
C21 C 0.7925(7) 0.9108(4) 0.26699(18) 0.0572(10) Uani 1 1 d . . . . . 
H21 H 0.7684 0.9989 0.2552 0.069 Uiso 1 1 calc R U . . . 
C22 C 0.9455(7) 0.8823(4) 0.31145(19) 0.0548(10) Uani 1 1 d . . . . . 
H22 H 1.0244 0.9510 0.3299 0.066 Uiso 1 1 calc R U . . . 
C23 C 0.9827(6) 0.7512(3) 0.32892(17) 0.0462(8) Uani 1 1 d . . . . . 
H23 H 1.0847 0.7318 0.3596 0.055 Uiso 1 1 calc R U . . . 
C24 C 0.8674(5) 0.6490(3) 0.30052(15) 0.0347(7) Uani 1 1 d . . . . . 
C25 C 0.5454(5) 0.3171(3) 0.22246(14) 0.0376(7) Uani 1 1 d . . . . . 
C26 C 0.6256(6) 0.2526(3) 0.17559(17) 0.0483(9) Uani 1 1 d . . . . . 
H26 H 0.7466 0.2833 0.1614 0.058 Uiso 1 1 calc R U . . . 
C27 C 0.5232(7) 0.1417(4) 0.15016(19) 0.0593(11) Uani 1 1 d . . . . . 
H27 H 0.5772 0.0975 0.1190 0.071 Uiso 1 1 calc R U . . . 
C28 C 0.3448(8) 0.0966(4) 0.1701(2) 0.0651(12) Uani 1 1 d . . . . . 
H28 H 0.2769 0.0227 0.1525 0.078 Uiso 1 1 calc R U . . . 
C29 C 0.2657(7) 0.1606(5) 0.2165(2) 0.0611(11) Uani 1 1 d . . . . . 
H29 H 0.1449 0.1288 0.2304 0.073 Uiso 1 1 calc R U . . . 
C30 C 0.3628(6) 0.2718(4) 0.24289(18) 0.0482(9) Uani 1 1 d . . . . . 
H30 H 0.3067 0.3155 0.2738 0.058 Uiso 1 1 calc R U . . . 
C31 C 0.3586(6) 0.5843(5) 0.2201(2) 0.0622(11) Uani 1 1 d . . . . . 
H31A H 0.3233 0.6723 0.2054 0.093 Uiso 1 1 calc R U . . . 
H31B H 0.3155 0.5742 0.2592 0.093 Uiso 1 1 calc R U . . . 
H31C H 0.2898 0.5189 0.1940 0.093 Uiso 1 1 calc R U . . . 
C32 C 0.8420(8) 0.5674(5) 0.1525(2) 0.0647(11) Uani 1 1 d . . . . . 
H32A H 0.8944 0.6563 0.1592 0.097 Uiso 1 1 calc R U . . . 
H32B H 0.8569 0.5415 0.1123 0.097 Uiso 1 1 calc R U . . . 
H32C H 0.9185 0.5068 0.1792 0.097 Uiso 1 1 calc R U . . . 
  
loop_ 
 _atom_site_aniso_label 
 _atom_site_aniso_U_11 
 _atom_site_aniso_U_22 
 _atom_site_aniso_U_33 
 _atom_site_aniso_U_23 
 _atom_site_aniso_U_13 
 _atom_site_aniso_U_12 
N1 0.0510(18) 0.0284(13) 0.0468(16) -0.0027(12) 0.0173(14) -0.0029(11) 
N2 0.0468(14) 0.0283(13) 0.0338(13) -0.0003(11) 0.0073(11) -0.0019(11) 
N3 0.0400(16) 0.0284(13) 0.0420(15) 0.0016(11) -0.0047(12) 0.0001(11) 
N4 0.0388(14) 0.0290(13) 0.0352(14) -0.0012(11) 0.0003(11) -0.0001(11) 
O1 0.158(4) 0.068(2) 0.0567(19) -0.0085(16) 0.031(2) -0.009(3) 
O2 0.0585(16) 0.0528(15) 0.0391(13) 0.0018(11) 0.0004(11) -0.0020(12) 
S1 0.0449(4) 0.0278(4) 0.0447(4) -0.0054(3) 0.0055(3) -0.0002(3) 
S2 0.0453(4) 0.0274(4) 0.0458(4) 0.0050(3) 0.0012(3) 0.0017(3) 
C1 0.0354(16) 0.0290(15) 0.0346(15) -0.0005(12) -0.0007(12) -0.0009(12) 
C2 0.074(3) 0.0312(17) 0.051(2) -0.0032(15) 0.0261(18) 0.0008(16) 
C3 0.056(2) 0.0311(16) 0.0423(17) -0.0008(14) 0.0118(15) 0.0015(14) 
C4 0.078(3) 0.0327(18) 0.057(2) -0.0077(16) 0.022(2) 0.0021(18) 
C5 0.088(3) 0.0278(18) 0.064(3) -0.0025(16) 0.015(2) 0.0020(18) 
C6 0.079(3) 0.0297(18) 0.066(2) 0.0076(17) 0.020(2) -0.0052(18) 
C7 0.060(2) 0.040(2) 0.055(2) 0.0018(16) 0.0229(18) -0.0026(16) 
C8 0.0470(18) 0.0274(15) 0.0410(16) -0.0025(13) 0.0070(14) 0.0009(13) 
C9 0.0440(17) 0.0283(14) 0.0341(15) 0.0004(12) 0.0070(13) -0.0016(13) 
C10 0.0441(19) 0.048(2) 0.0384(17) 0.0001(15) 0.0032(14) -0.0037(15) 
C11 0.052(2) 0.054(2) 0.054(2) -0.0061(18) 0.0092(17) -0.0166(18) 
C12 0.074(3) 0.0373(19) 0.059(2) 0.0015(17) 0.029(2) -0.0098(18) 
C13 0.071(3) 0.041(2) 0.050(2) 0.0119(16) 0.0128(19) 0.0090(18) 
C14 0.0488(19) 0.0417(18) 0.0403(18) 0.0032(14) 0.0012(15) 0.0019(15) 
C15 0.161(6) 0.048(3) 0.187(7) -0.025(4) 0.137(6) -0.014(3) 
C16 0.136(6) 0.089(4) 0.078(4) -0.003(3) -0.027(4) -0.003(4) 
C17 0.0349(15) 0.0274(14) 0.0318(14) 0.0018(11) 0.0052(12) 0.0014(12) 
C18 0.0441(18) 0.0329(16) 0.0388(16) 0.0000(13) -0.0021(14) 0.0037(13) 
C19 0.0490(19) 0.0306(15) 0.0358(16) 0.0002(12) 0.0009(14) 0.0052(13) 
C20 0.068(2) 0.0338(18) 0.0483(19) 0.0010(15) -0.0033(17) 0.0110(17) 
C21 0.085(3) 0.0263(17) 0.059(2) -0.0016(16) -0.001(2) 0.0061(18) 
C22 0.067(2) 0.0311(18) 0.065(2) -0.0117(17) -0.001(2) -0.0051(17) 
C23 0.050(2) 0.0365(18) 0.0496(19) -0.0036(15) -0.0071(16) -0.0017(15) 
C24 0.0407(17) 0.0270(15) 0.0368(15) -0.0016(12) 0.0052(13) 0.0010(12) 
C25 0.0432(17) 0.0321(15) 0.0361(15) -0.0001(13) -0.0024(13) -0.0025(13) 
C26 0.058(2) 0.0393(18) 0.048(2) -0.0061(15) 0.0058(17) 0.0019(15) 
C27 0.078(3) 0.042(2) 0.056(2) -0.0141(18) -0.005(2) 0.006(2) 
C28 0.079(3) 0.037(2) 0.073(3) -0.0032(18) -0.024(2) -0.011(2) 
C29 0.053(2) 0.058(3) 0.071(3) 0.009(2) -0.002(2) -0.0184(19) 
C30 0.045(2) 0.050(2) 0.049(2) -0.0019(16) 0.0034(16) -0.0060(16) 
C31 0.045(2) 0.059(2) 0.080(3) 0.008(2) -0.005(2) 0.0049(18) 
C32 0.073(3) 0.064(3) 0.061(3) -0.006(2) 0.026(2) -0.002(2) 
  
_geom_special_details 
; 
 All esds (except the esd in the dihedral angle between two l.s. planes) 
 are estimated using the full covariance matrix.  The cell esds are taken 
 into account individually in the estimation of esds in distances, angles 
 and torsion angles; correlations between esds in cell parameters are only 
 used when they are defined by crystal symmetry.  An approximate (isotropic) 
 treatment of cell esds is used for estimating esds involving l.s. planes. 
; 
  
loop_ 
 _geom_bond_atom_site_label_1 
 _geom_bond_atom_site_label_2 
 _geom_bond_distance 
 _geom_bond_site_symmetry_2 
 _geom_bond_publ_flag 
N1 C1 1.352(4) . ? 
N1 C8 1.394(4) . ? 
N2 C1 1.348(4) . ? 
N2 C9 1.454(4) . ? 
N2 C2 1.492(4) . ? 
N3 C17 1.345(4) . ? 
N3 C24 1.395(4) . ? 
N4 C17 1.350(4) . ? 
N4 C25 1.449(4) . ? 
N4 C18 1.497(4) . ? 
O1 C16 1.400(9) . ? 
O1 C2 1.426(6) . ? 
O2 C32 1.408(6) . ? 
O2 C18 1.417(4) . ? 
S1 C1 1.684(3) . ? 
S2 C17 1.690(3) . ? 
C2 C15 1.459(8) . ? 
C2 C3 1.503(5) . ? 
C3 C4 1.392(5) . ? 
C3 C8 1.395(5) . ? 
C4 C5 1.379(6) . ? 
C5 C6 1.378(6) . ? 
C6 C7 1.369(5) . ? 
C7 C8 1.384(5) . ? 
C9 C10 1.377(5) . ? 
C9 C14 1.389(5) . ? 
C10 C11 1.383(5) . ? 
C11 C12 1.364(6) . ? 
C12 C13 1.374(6) . ? 
C13 C14 1.390(5) . ? 
C18 C31 1.511(5) . ? 
C18 C19 1.520(5) . ? 
C19 C24 1.385(5) . ? 
C19 C20 1.396(5) . ? 
C20 C21 1.387(6) . ? 
C21 C22 1.371(6) . ? 
C22 C23 1.385(5) . ? 
C23 C24 1.387(5) . ? 
C25 C26 1.388(5) . ? 
C25 C30 1.391(5) . ? 
C26 C27 1.389(5) . ? 
C27 C28 1.361(7) . ? 
C28 C29 1.373(7) . ? 
C29 C30 1.384(6) . ? 
  
loop_ 
 _geom_angle_atom_site_label_1 
 _geom_angle_atom_site_label_2 
 _geom_angle_atom_site_label_3 
 _geom_angle 
 _geom_angle_site_symmetry_1 
 _geom_angle_site_symmetry_3 
 _geom_angle_publ_flag 
C1 N1 C8 124.8(3) . . ? 
C1 N2 C9 117.4(3) . . ? 
C1 N2 C2 125.7(3) . . ? 
C9 N2 C2 116.7(3) . . ? 
C17 N3 C24 124.5(3) . . ? 
C17 N4 C25 117.7(2) . . ? 
C17 N4 C18 126.3(3) . . ? 
C25 N4 C18 115.9(2) . . ? 
C16 O1 C2 114.3(4) . . ? 
C32 O2 C18 115.5(3) . . ? 
N2 C1 N1 117.5(3) . . ? 
N2 C1 S1 124.2(2) . . ? 
N1 C1 S1 118.3(2) . . ? 
O1 C2 C15 99.7(5) . . ? 
O1 C2 N2 109.6(3) . . ? 
C15 C2 N2 112.3(4) . . ? 
O1 C2 C3 110.4(4) . . ? 
C15 C2 C3 113.2(4) . . ? 
N2 C2 C3 111.1(3) . . ? 
C4 C3 C8 117.6(3) . . ? 
C4 C3 C2 121.2(3) . . ? 
C8 C3 C2 120.9(3) . . ? 
C5 C4 C3 121.2(4) . . ? 
C6 C5 C4 119.9(4) . . ? 
C7 C6 C5 120.3(4) . . ? 
C6 C7 C8 119.9(4) . . ? 
C7 C8 N1 119.9(3) . . ? 
C7 C8 C3 121.1(3) . . ? 
N1 C8 C3 119.0(3) . . ? 
C10 C9 C14 121.0(3) . . ? 
C10 C9 N2 119.5(3) . . ? 
C14 C9 N2 119.5(3) . . ? 
C9 C10 C11 119.2(4) . . ? 
C12 C11 C10 120.8(4) . . ? 
C11 C12 C13 119.9(3) . . ? 
C12 C13 C14 120.9(4) . . ? 
C9 C14 C13 118.2(4) . . ? 
N3 C17 N4 117.9(3) . . ? 
N3 C17 S2 118.3(2) . . ? 
N4 C17 S2 123.8(2) . . ? 
O2 C18 N4 108.7(3) . . ? 
O2 C18 C31 104.3(3) . . ? 
N4 C18 C31 110.6(3) . . ? 
O2 C18 C19 110.5(3) . . ? 
N4 C18 C19 110.1(3) . . ? 
C31 C18 C19 112.4(3) . . ? 
C24 C19 C20 118.5(3) . . ? 
C24 C19 C18 121.4(3) . . ? 
C20 C19 C18 120.0(3) . . ? 
C21 C20 C19 120.4(3) . . ? 
C22 C21 C20 120.4(3) . . ? 
C21 C22 C23 120.0(4) . . ? 
C22 C23 C24 119.8(3) . . ? 
C19 C24 C23 121.0(3) . . ? 
C19 C24 N3 119.5(3) . . ? 
C23 C24 N3 119.6(3) . . ? 
C26 C25 C30 120.0(3) . . ? 
C26 C25 N4 119.7(3) . . ? 
C30 C25 N4 120.3(3) . . ? 
C25 C26 C27 119.2(4) . . ? 
C28 C27 C26 121.0(4) . . ? 
C27 C28 C29 119.7(4) . . ? 
C28 C29 C30 121.1(4) . . ? 
C29 C30 C25 119.0(4) . . ? 
  
_refine_diff_density_max    0.390 
_refine_diff_density_min   -0.314 
_refine_diff_density_rms    0.043 
  
_shelx_res_file 
; 
  
    mo180525d.res created by SHELXL-2014/7 
  
TITL mo180525d in Pc 
CELL 0.71073   6.48890  10.01040  22.63930  90.0000  95.7779  90.0000 
ZERR    4.00   0.00050   0.00090   0.00190   0.0000   0.0014   0.0000 
LATT -1 
SYMM X, -Y, 0.5+Z 
SFAC C  H  N  S  O 
UNIT 64  60  8  4  4 
omit 0 0 2 
omit 0 0 -2 
OMIT -3 52 
L.S. 20 
ACTA 
BOND 
FMAP 2 
PLAN 1 
TEMP 23.000 
WGHT    0.063100    0.245900 
FVAR       0.17869 
MOLE 1 
N1    3    0.442552    0.764310    0.901766    11.00000    0.05102    0.02845 = 
         0.04682   -0.00268    0.01732   -0.00286 
N2    3    0.234759    0.678742    0.969624    11.00000    0.04684    0.02835 = 
         0.03379   -0.00026    0.00725   -0.00190 
N3    3    0.908509    0.516891    0.317340    11.00000    0.03997    0.02836 = 
         0.04196    0.00164   -0.00467    0.00010 
N4    3    0.651538    0.432453    0.249576    11.00000    0.03884    0.02898 = 
         0.03519   -0.00117    0.00029   -0.00012 
O1    5    0.303305    0.804431    1.058947    11.00000    0.15839    0.06805 = 
         0.05670   -0.00846    0.03107   -0.00925 
O2    5    0.631185    0.563738    0.162192    11.00000    0.05846    0.05280 = 
         0.03915    0.00177    0.00040   -0.00199 
S1    4    0.386385    0.506237    0.894204    11.00000    0.04491    0.02782 = 
         0.04466   -0.00544    0.00550   -0.00025 
S2    4    0.864338    0.257970    0.322418    11.00000    0.04535    0.02742 = 
         0.04583    0.00497    0.00121    0.00173 
C1    1    0.351203    0.657165    0.924514    11.00000    0.03541    0.02896 = 
         0.03462   -0.00051   -0.00067   -0.00089 
C2    1    0.207717    0.809605    0.999448    11.00000    0.07369    0.03118 = 
         0.05074   -0.00320    0.02608    0.00084 
C3    1    0.297299    0.921880    0.966096    11.00000    0.05643    0.03110 = 
         0.04227   -0.00084    0.01175    0.00146 
C4    1    0.277562    1.054242    0.983474    11.00000    0.07802    0.03274 = 
         0.05706   -0.00770    0.02156    0.00206 
AFIX  43 
H4    2    0.201660    1.074027    1.015085    11.00000   -1.20000 
AFIX   0 
C5    1    0.368558    1.156550    0.954651    11.00000    0.08818    0.02782 = 
         0.06446   -0.00253    0.01548    0.00199 
AFIX  43 
H5    2    0.352423    1.244546    0.966530    11.00000   -1.20000 
AFIX   0 
C6    1    0.483468    1.128234    0.908209    11.00000    0.07932    0.02974 = 
         0.06552    0.00758    0.02009   -0.00517 
AFIX  43 
H6    2    0.545279    1.197270    0.888898    11.00000   -1.20000 
AFIX   0 
C7    1    0.507014    0.998918    0.890381    11.00000    0.05951    0.03959 = 
         0.05475    0.00180    0.02288   -0.00263 
AFIX  43 
H7    2    0.583924    0.980196    0.858867    11.00000   -1.20000 
AFIX   0 
C8    1    0.416122    0.896137    0.919358    11.00000    0.04699    0.02742 = 
         0.04102   -0.00247    0.00700    0.00092 
C9    1    0.140065    0.562953    0.994723    11.00000    0.04401    0.02825 = 
         0.03410    0.00043    0.00701   -0.00155 
C10   1   -0.054974    0.523106    0.971890    11.00000    0.04411    0.04803 = 
         0.03840    0.00013    0.00317   -0.00369 
AFIX  43 
H10   2   -0.128183    0.571795    0.941704    11.00000   -1.20000 
AFIX   0 
C11   1   -0.140613    0.409812    0.994400    11.00000    0.05192    0.05416 = 
         0.05380   -0.00614    0.00923   -0.01659 
AFIX  43 
H11   2   -0.271850    0.381987    0.978971    11.00000   -1.20000 
AFIX   0 
C12   1   -0.034948    0.338394    1.038950    11.00000    0.07388    0.03733 = 
         0.05866    0.00153    0.02885   -0.00985 
AFIX  43 
H12   2   -0.092829    0.261316    1.053201    11.00000   -1.20000 
AFIX   0 
C13   1    0.157279    0.380557    1.062749    11.00000    0.07065    0.04091 = 
         0.04954    0.01187    0.01278    0.00895 
AFIX  43 
H13   2    0.227723    0.332350    1.093584    11.00000   -1.20000 
AFIX   0 
C14   1    0.247843    0.494202    1.041383    11.00000    0.04879    0.04174 = 
         0.04031    0.00324    0.00124    0.00190 
AFIX  43 
H14   2    0.377057    0.523435    1.057866    11.00000   -1.20000 
AFIX   0 
C15   1   -0.006560    0.832958    1.010940    11.00000    0.16124    0.04825 = 
         0.18745   -0.02501    0.13706   -0.01389 
AFIX 137 
H15A  2   -0.053743    0.759835    1.033487    11.00000   -1.50000 
H15B  2   -0.092034    0.840029    0.973916    11.00000   -1.50000 
H15C  2   -0.014901    0.914379    1.032978    11.00000   -1.50000 
AFIX   0 
C16   1    0.519970    0.798512    1.063661    11.00000    0.13628    0.08935 = 
         0.07822   -0.00302   -0.02683   -0.00257 
AFIX 137 
H16A  2    0.562598    0.720289    1.043583    11.00000   -1.50000 
H16B  2    0.572791    0.794504    1.104784    11.00000   -1.50000 
H16C  2    0.573042    0.876686    1.045846    11.00000   -1.50000 
AFIX   0 
C17   1    0.801995    0.410640    0.294218    11.00000    0.03493    0.02740 = 
         0.03181    0.00184    0.00516    0.00138 
C18   1    0.590274    0.564792    0.222503    11.00000    0.04409    0.03288 = 
         0.03876    0.00000   -0.00213    0.00366 
C19   1    0.710371    0.676297    0.256046    11.00000    0.04901    0.03060 = 
         0.03577    0.00021    0.00091    0.00524 
C20   1    0.673375    0.809142    0.239515    11.00000    0.06775    0.03377 = 
         0.04833    0.00103   -0.00328    0.01099 
AFIX  43 
H20   2    0.568221    0.829598    0.209900    11.00000   -1.20000 
AFIX   0 
C21   1    0.792485    0.910824    0.266987    11.00000    0.08502    0.02625 = 
         0.05864   -0.00164   -0.00130    0.00610 
AFIX  43 
H21   2    0.768378    0.998900    0.255176    11.00000   -1.20000 
AFIX   0 
C22   1    0.945547    0.882318    0.311447    11.00000    0.06720    0.03105 = 
         0.06452   -0.01174   -0.00077   -0.00509 
AFIX  43 
H22   2    1.024351    0.950989    0.329861    11.00000   -1.20000 
AFIX   0 
C23   1    0.982743    0.751244    0.328919    11.00000    0.05008    0.03651 = 
         0.04958   -0.00357   -0.00708   -0.00171 
AFIX  43 
H23   2    1.084702    0.731812    0.359579    11.00000   -1.20000 
AFIX   0 
C24   1    0.867358    0.649023    0.300521    11.00000    0.04067    0.02703 = 
         0.03678   -0.00161    0.00517    0.00103 
C25   1    0.545372    0.317124    0.222462    11.00000    0.04325    0.03214 = 
         0.03609   -0.00006   -0.00239   -0.00252 
C26   1    0.625638    0.252598    0.175591    11.00000    0.05759    0.03931 = 
         0.04814   -0.00611    0.00580    0.00186 
AFIX  43 
H26   2    0.746609    0.283259    0.161372    11.00000   -1.20000 
AFIX   0 
C27   1    0.523157    0.141666    0.150164    11.00000    0.07787    0.04185 = 
         0.05591   -0.01406   -0.00498    0.00559 
AFIX  43 
H27   2    0.577202    0.097547    0.119022    11.00000   -1.20000 
AFIX   0 
C28   1    0.344826    0.096567    0.170142    11.00000    0.07933    0.03688 = 
         0.07261   -0.00324   -0.02364   -0.01121 
AFIX  43 
H28   2    0.276915    0.022738    0.152474    11.00000   -1.20000 
AFIX   0 
C29   1    0.265717    0.160617    0.216508    11.00000    0.05348    0.05769 = 
         0.07066    0.00911   -0.00152   -0.01842 
AFIX  43 
H29   2    0.144913    0.128784    0.230418    11.00000   -1.20000 
AFIX   0 
C30   1    0.362759    0.271780    0.242894    11.00000    0.04529    0.04995 = 
         0.04916   -0.00186    0.00335   -0.00597 
AFIX  43 
H30   2    0.306712    0.315483    0.273814    11.00000   -1.20000 
AFIX   0 
C31   1    0.358598    0.584338    0.220056    11.00000    0.04481    0.05914 = 
         0.08039    0.00841   -0.00487    0.00485 
AFIX 137 
H31A  2    0.323276    0.672252    0.205414    11.00000   -1.50000 
H31B  2    0.315535    0.574243    0.259154    11.00000   -1.50000 
H31C  2    0.289837    0.518935    0.194045    11.00000   -1.50000 
AFIX   0 
C32   1    0.842024    0.567382    0.152461    11.00000    0.07328    0.06384 = 
         0.06099   -0.00561    0.02598   -0.00219 
AFIX 137 
H32A  2    0.894442    0.656337    0.159225    11.00000   -1.50000 
H32B  2    0.856905    0.541537    0.112276    11.00000   -1.50000 
H32C  2    0.918486    0.506758    0.179246    11.00000   -1.50000 
AFIX   0 
HKLF 4 
  
REM  mo180525d in Pc 
REM R1 =  0.0371 for    5371 Fo > 4sig(Fo)  and  0.0403 for all    5689 data 
REM    365 parameters refined using      2 restraints 
  
END 
  
WGHT      0.0611      0.2544 
  
REM Highest difference peak  0.390,  deepest hole -0.314,  1-sigma level  0.043 
Q1    1   0.4616  0.5814  0.1928  11.00000  0.05    0.39 
; 
_shelx_res_checksum   78588 
  
_shelx_hkl_file 
; 
  -1   0   0   99.20    2.93 
  -1   0   0  100.92    2.86 
  -1   0   0  101.86    2.96 
  -2   0   0  309.05    8.96 
  -2   0   0  306.46    8.67 
  -2   0   0  307.23    8.90 
   3   0   0   64.46    1.93 
  -3   0   0   65.58    1.97 
  -4   0   0   38.14    1.16 
  -4   0   0   37.65    1.14 
   4   0   0   38.20    1.16 
  -4   0   0   36.00    1.20 
   5   0   0    1.02    0.07 
   5   0   0    1.16    0.12 
  -5   0   0    1.03    0.12 
  -5   0   0    0.75    0.14 
   5   0   0    1.00    0.07 
  -5   0   0    0.84    0.11 
   6   0   0    3.61    0.22 
  -6   0   0    3.35    0.26 
   6   0   0    3.43    0.15 
   6   0   0    3.46    0.15 
  -6   0   0    3.44    0.22 
  -7   0   0    1.57    0.21 
  -7   0   0    1.68    0.18 
   7   0   0    2.00    0.13 
   8   0   0    2.72    0.29 
  -8   0   0    1.82    0.25 
   8   0   0    2.25    0.15 
   9   0   0    0.05    0.07 
   9   0   0    0.06    0.18 
  -9   0   0   -0.23    0.16 
   0  -1   0  207.39    6.12 
   0  -1   0  222.35    6.20 
   0   1   0  209.92    5.98 
   0   1   0  210.97    6.15 
   0   1   0  209.01    6.01 
   1  -1   0   74.08    2.13 
  -1  -1   0   73.15    2.16 
  -1  -1   0   73.06    2.08 
  -1  -1   0   74.59    2.07 
  -1  -1   0   75.27    2.07 
  -1   1   0   74.78    2.07 
  -1   1   0   74.38    2.07 
  -1   1   0   75.04    2.14 
   1   1   0   71.40    2.15 
   1   1   0   74.16    2.08 
   1   1   0   70.58    2.13 
   2  -1   0   12.84    0.38 
  -2  -1   0   13.40    0.43 
  -2  -1   0   12.86    0.42 
  -2  -1   0   13.21    0.40 
   2  -1   0   12.70    0.39 
   2   1   0   12.67    0.39 
  -2   1   0   13.27    0.42 
   2   1   0   12.75    0.39 
   2   1   0   12.54    0.42 
  -2   1   0   13.12    0.41 
  -3  -1   0    3.09    0.17 
   3  -1   0    2.92    0.11 
   3  -1   0    3.02    0.11 
  -3  -1   0    2.93    0.14 
  -3  -1   0    3.15    0.18 
   3   1   0    2.93    0.11 
   3   1   0    3.06    0.11 
  -3   1   0    3.21    0.18 
  -3   1   0    2.79    0.16 
   3   1   0    2.99    0.16 
  -3   1   0    3.24    0.15 
   4  -1   0   59.16    1.72 
  -4  -1   0   57.60    1.82 
   4  -1   0   60.10    1.71 
  -4  -1   0   57.85    1.79 
  -4  -1   0   59.42    1.73 
   4   1   0   59.16    1.72 
   4   1   0   60.15    1.72 
  -4   1   0   59.12    1.83 
   4   1   0   60.71    1.79 
  -4   1   0   57.91    1.75 
  -4   1   0   57.60    1.77 
  -5  -1   0    6.21    0.32 
   5  -1   0    6.27    0.21 
   5  -1   0    6.44    0.28 
  -5  -1   0    6.02    0.27 
   5  -1   0    5.76    0.22 
   5   1   0    5.80    0.21 
  -5   1   0    5.95    0.28 
   5   1   0    6.53    0.29 
   5   1   0    6.13    0.21 
  -5   1   0    5.84    0.28 
  -5   1   0    5.90    0.32 
   6  -1   0    2.05    0.12 
   6  -1   0    1.93    0.22 
  -6  -1   0    2.16    0.17 
   6  -1   0    2.31    0.18 
   6  -1   0    2.30    0.13 
  -6  -1   0    1.83    0.21 
   6   1   0    2.14    0.19 
  -6   1   0    1.89    0.22 
   6   1   0    2.08    0.12 
  -6   1   0    2.11    0.17 
  -6   1   0    2.12    0.18 
   6   1   0    2.02    0.17 
  -7  -1   0    0.88    0.18 
   7  -1   0    0.79    0.09 
   7  -1   0    0.98    0.19 
  -7   1   0    0.82    0.18 
   7   1   0    0.90    0.09 
  -7   1   0    0.86    0.14 
   8  -1   0    0.95    0.21 
  -8  -1   0    0.59    0.18 
   8  -1   0    0.70    0.09 
  -8   1   0    0.65    0.19 
   8   1   0    0.95    0.10 
  -9  -1   0    0.21    0.18 
   9  -1   0    0.33    0.08 
   9  -1   0    0.80    0.22 
  -9   1   0    0.01    0.18 
   9   1   0    0.57    0.10 
   0  -2   0    0.18    0.04 
   0  -2   0    0.17    0.04 
   0  -2   0    0.11    0.04 
   0   2   0    0.07    0.03 
   0   2   0    0.15    0.04 
   0   2   0    0.10    0.04 
   0   2   0    0.10    0.04 
  -1  -2   0   11.07    0.37 
  -1  -2   0   11.39    0.36 
   1  -2   0   11.32    0.35 
   1  -2   0   11.34    0.36 
  -1  -2   0   11.08    0.36 
  -1   2   0   11.47    0.36 
  -1   2   0   11.79    0.36 
   1   2   0   11.20    0.34 
  -1   2   0   11.99    0.35 
   1   2   0   11.52    0.36 
  -1   2   0   11.57    0.37 
   1   2   0   10.66    0.36 
   2  -2   0    2.73    0.16 
   2  -2   0    3.16    0.12 
   2  -2   0    2.82    0.12 
  -2  -2   0    3.01    0.11 
  -2  -2   0    2.80    0.15 
  -2   2   0    3.02    0.13 
   2   2   0    2.79    0.15 
   2   2   0    2.88    0.12 
  -2   2   0    3.03    0.10 
   2   2   0    2.93    0.11 
  -2   2   0    2.32    0.10 
   3  -2   0    5.71    0.21 
  -3  -2   0    6.30    0.26 
   3  -2   0    5.76    0.26 
  -3  -2   0    6.01    0.21 
   3  -2   0    6.16    0.21 
  -3   2   0    6.25    0.23 
  -3   2   0    5.99    0.26 
   3   2   0    6.07    0.21 
   3   2   0    6.04    0.25 
  -3   2   0    5.86    0.28 
   3   2   0    6.20    0.21 
   3   2   0    6.25    0.21 
  -4  -2   0    3.45    0.21 
   4  -2   0    3.31    0.15 
   4  -2   0    3.67    0.24 
   4  -2   0    3.51    0.14 
   4   2   0    3.32    0.15 
   4   2   0    3.40    0.16 
   4   2   0    3.47    0.20 
  -4   2   0    3.57    0.22 
  -4   2   0    3.60    0.21 
  -4   2   0    3.59    0.18 
   4   2   0    3.35    0.15 
  -5  -2   0    4.77    0.28 
   5  -2   0    4.61    0.20 
   5  -2   0    5.16    0.20 
  -5  -2   0    4.59    0.22 
   5  -2   0    4.52    0.30 
  -5   2   0    4.53    0.26 
   5   2   0    4.89    0.22 
   5   2   0    4.95    0.20 
   5   2   0    5.42    0.26 
   5   2   0    4.77    0.19 
  -5   2   0    5.02    0.29 
  -5   2   0    4.93    0.24 
  -6  -2   0    2.96    0.25 
   6  -2   0    3.04    0.27 
   6  -2   0    2.83    0.15 
   6   2   0    2.92    0.15 
  -6   2   0    2.37    0.24 
  -6   2   0    2.75    0.23 
   6   2   0    3.27    0.22 
  -7  -2   0    2.73    0.26 
   7  -2   0    2.60    0.16 
   7  -2   0    2.71    0.27 
  -7   2   0    2.25    0.26 
  -7   2   0    2.94    0.25 
   7   2   0    2.84    0.25 
   7   2   0    2.93    0.16 
  -8  -2   0    0.91    0.20 
   8  -2   0    1.22    0.12 
   8  -2   0    0.98    0.21 
  -8   2   0    1.16    0.19 
  -8   2   0    0.93    0.21 
   8   2   0    1.24    0.12 
   9  -2   0    0.88    0.11 
   9  -2   0    1.29    0.27 
  -9   2   0    0.60    0.22 
   9   2   0    1.15    0.13 
   0  -3   0  137.22    3.96 
   0  -3   0  135.85    3.82 
   0  -3   0  132.56    3.92 
   0   3   0  133.54    3.82 
   0   3   0  136.29    3.83 
   0   3   0  136.97    3.92 
   0   3   0  133.68    3.93 
  -1  -3   0   30.37    0.91 
   1  -3   0   26.06    0.93 
  -1  -3   0   31.72    0.95 
   1  -3   0   31.24    0.91 
  -1  -3   0   31.10    0.93 
  -1  -3   0   33.05    0.92 
  -1   3   0   31.36    0.94 
  -1   3   0   32.82    0.91 
   1   3   0   31.20    0.89 
  -1   3   0   30.24    0.93 
  -1   3   0   31.57    0.93 
   1   3   0   30.88    0.92 
  -1   3   0   31.90    0.91 
   1   3   0   29.78    0.94 
  -2  -3   0   21.75    0.64 
   2  -3   0   21.91    0.66 
   2   3   0   20.72    0.62 
  -2   3   0   21.23    0.63 
   2   3   0   20.96    0.66 
  -2   3   0   21.61    0.66 
   2   3   0   20.16    0.68 
   2   3   0   21.26    0.65 
   3  -3   0    9.00    0.31 
  -3  -3   0    9.24    0.35 
   3  -3   0    9.01    0.35 
   3  -3   0    8.37    0.31 
  -3   3   0    9.41    0.32 
   3   3   0    8.59    0.28 
   3   3   0    8.54    0.34 
   3   3   0    9.06    0.31 
  -3   3   0    9.19    0.37 
  -3   3   0    8.34    0.34 
   3   3   0    8.71    0.31 
   4  -3   0    9.82    0.35 
  -4  -3   0    9.69    0.40 
   4  -3   0   10.76    0.35 
   4  -3   0    9.89    0.41 
   4   3   0    9.95    0.33 
   4   3   0   10.12    0.35 
  -4   3   0    9.80    0.40 
  -4   3   0   10.03    0.36 
  -4   3   0    9.86    0.43 
   4   3   0   10.15    0.35 
   4   3   0    9.59    0.39 
   5  -3   0    2.64    0.16 
  -5  -3   0    2.36    0.21 
   5  -3   0    2.77    0.25 
  -5   3   0    2.55    0.17 
  -5   3   0    2.65    0.22 
  -5   3   0    2.58    0.24 
   5   3   0    2.57    0.20 
   5   3   0    2.62    0.15 
   6  -3   0    2.49    0.24 
   6  -3   0    1.81    0.14 
  -6  -3   0    1.98    0.21 
  -6   3   0    2.16    0.21 
   6   3   0    2.46    0.22 
  -6   3   0    1.94    0.23 
   6   3   0    2.13    0.14 
   7  -3   0    1.23    0.13 
   7  -3   0    1.48    0.23 
  -7  -3   0    1.42    0.20 
  -7   3   0    1.65    0.23 
   7   3   0    1.43    0.13 
   7   3   0    1.55    0.20 
  -7   3   0    1.39    0.19 
  -8  -3   0    0.86    0.19 
   8  -3   0    0.80    0.22 
   8  -3   0    0.56    0.11 
   8   3   0    0.74    0.11 
  -8   3   0    0.69    0.17 
  -8   3   0    0.72    0.21 
   0  -4   0   10.25    0.36 
   0  -4   0   10.24    0.35 
   0   4   0   10.16    0.34 
   0   4   0   10.19    0.36 
   0   4   0   10.05    0.36 
   1  -4   0    0.82    0.09 
   1  -4   0    0.90    0.10 
  -1  -4   0    0.68    0.08 
  -1  -4   0    0.77    0.09 
   1  -4   0    0.56    0.08 
  -1   4   0    1.03    0.09 
  -1   4   0    0.71    0.09 
  -1   4   0    0.90    0.09 
   1   4   0    0.73    0.09 
   1   4   0    0.78    0.07 
  -1   4   0    0.91    0.09 
   1   4   0    0.74    0.09 
  -2  -4   0   17.76    0.57 
   2  -4   0   19.14    0.60 
   2  -4   0   18.60    0.62 
   2  -4   0   19.08    0.59 
  -2  -4   0   18.26    0.61 
  -2  -4   0   18.86    0.59 
   2  -4   0   18.26    0.59 
  -2   4   0   18.08    0.61 
  -2   4   0   19.56    0.58 
   2   4   0   19.27    0.55 
   2   4   0   17.80    0.60 
   2   4   0   18.56    0.60 
   2   4   0   19.41    0.60 
   2   4   0   18.09    0.61 
  -2   4   0   17.60    0.59 
   3  -4   0    1.15    0.10 
  -3  -4   0    0.91    0.08 
  -3  -4   0    0.95    0.11 
  -3  -4   0    0.96    0.08 
   3   4   0    0.95    0.11 
   3   4   0    1.08    0.07 
  -3   4   0    1.00    0.08 
   3   4   0    1.04    0.10 
  -4  -4   0    8.62    0.38 
   4  -4   0    9.02    0.39 
  -4   4   0    8.90    0.34 
  -4   4   0    9.27    0.40 
   4   4   0    8.87    0.38 
   5  -4   0    2.37    0.16 
  -5  -4   0    2.32    0.20 
   5  -4   0    2.05    0.21 
  -5   4   0    2.31    0.21 
   5   4   0    2.30    0.15 
  -5   4   0    2.56    0.17 
  -5   4   0    2.17    0.22 
   5   4   0    2.25    0.20 
  -6  -4   0    3.42    0.26 
   6  -4   0    3.29    0.19 
   6  -4   0    3.36    0.29 
  -6   4   0    2.97    0.24 
   6   4   0    3.39    0.26 
   6   4   0    3.26    0.19 
  -6   4   0    3.22    0.28 
   7  -4   0    0.25    0.17 
  -7  -4   0    0.23    0.13 
   7  -4   0    0.22    0.09 
  -7   4   0    0.21    0.12 
   7   4   0    0.15    0.13 
  -7   4   0    0.32    0.17 
   7   4   0    0.32    0.09 
   8  -4   0    1.17    0.24 
   8  -4   0    0.92    0.13 
  -8   4   0    0.93    0.19 
   8   4   0    1.08    0.13 
   0  -5   0   19.63    0.64 
   0  -5   0   19.96    0.65 
   0  -5   0   18.84    0.62 
   0   5   0   19.46    0.62 
   0   5   0   20.00    0.65 
   0   5   0   19.85    0.64 
   0   5   0   19.26    0.64 
   1  -5   0   10.52    0.40 
  -1  -5   0   11.33    0.40 
  -1  -5   0   10.81    0.40 
   1  -5   0   11.18    0.39 
  -1  -5   0   10.85    0.39 
   1  -5   0   11.18    0.41 
   1   5   0   10.88    0.40 
  -1   5   0   11.77    0.40 
   1   5   0   10.77    0.40 
   1   5   0   10.93    0.37 
   1   5   0   11.12    0.40 
  -1   5   0   11.62    0.40 
  -1   5   0   11.62    0.40 
  -1   5   0   10.96    0.40 
   2  -5   0   49.65    1.53 
   2  -5   0   49.97    1.50 
  -2  -5   0   47.89    1.52 
  -2  -5   0   49.73    1.46 
  -2  -5   0   51.16    1.47 
   2  -5   0   50.16    1.47 
  -2  -5   0   48.96    1.49 
  -2   5   0   50.50    1.50 
   2   5   0   48.43    1.43 
   2   5   0   49.26    1.48 
  -2   5   0   49.81    1.46 
  -2   5   0   48.91    1.50 
  -2   5   0   50.20    1.50 
   2   5   0   46.84    1.51 
  -2   5   0   53.54    1.46 
  -3  -5   0    6.92    0.26 
   3  -5   0    6.26    0.27 
  -3  -5   0    6.32    0.29 
   3   5   0    6.24    0.30 
   3   5   0    6.43    0.28 
  -3   5   0    6.86    0.28 
  -3   5   0    6.50    0.25 
   3   5   0    6.52    0.22 
  -3   5   0    6.65    0.25 
   4  -5   0    1.15    0.16 
   4  -5   0    0.99    0.12 
  -4  -5   0    1.23    0.07 
  -4  -5   0    1.09    0.14 
   4   5   0    1.53    0.14 
  -4   5   0    1.01    0.16 
   4   5   0    1.32    0.16 
  -4   5   0    1.62    0.15 
   5  -5   0    2.14    0.22 
   5  -5   0    1.92    0.16 
  -5  -5   0    2.16    0.21 
   5   5   0    2.01    0.15 
  -5   5   0    2.08    0.22 
   5   5   0    1.94    0.19 
   6  -5   0    6.15    0.37 
  -6  -5   0    5.61    0.33 
   6  -5   0    5.54    0.27 
  -6   5   0    5.53    0.34 
   6   5   0    5.66    0.28 
   6   5   0    6.18    0.35 
   7  -5   0    0.68    0.12 
   7  -5   0    0.61    0.20 
  -7  -5   0    0.59    0.16 
  -7   5   0    0.61    0.16 
   7   5   0    0.62    0.17 
   7   5   0    0.59    0.11 
   8  -5   0    0.10    0.19 
   8  -5   0    0.12    0.11 
   8   5   0    0.17    0.17 
   8   5   0    0.12    0.10 
  -8   5   0    0.41    0.16 
   0  -6   0    0.05    0.08 
   0  -6   0    0.01    0.07 
   0  -6   0    0.05    0.07 
   0   6   0    0.00    0.06 
   0   6   0    0.10    0.08 
   0   6   0   -0.07    0.04 
   0   6   0    0.16    0.08 
  -1  -6   0   39.12    1.19 
   1  -6   0   37.94    1.16 
  -1  -6   0   38.24    1.16 
   1  -6   0   36.78    1.18 
  -1  -6   0   37.68    1.20 
   1  -6   0   37.61    1.20 
  -1   6   0   38.74    1.17 
   1   6   0   37.08    1.19 
   1   6   0   38.58    1.18 
  -1   6   0   37.28    1.18 
  -1   6   0   40.23    1.20 
  -1   6   0   38.61    1.17 
   1   6   0   38.56    1.14 
   1   6   0   37.15    1.19 
  -2  -6   0    1.21    0.12 
  -2  -6   0    1.25    0.13 
   2  -6   0    1.26    0.14 
   2  -6   0    1.13    0.13 
  -2  -6   0    1.44    0.13 
   2  -6   0    1.28    0.13 
   2   6   0    1.19    0.12 
  -2   6   0    1.46    0.13 
   2   6   0    1.21    0.10 
  -2   6   0    1.54    0.14 
  -2   6   0    1.17    0.12 
   2   6   0    1.35    0.14 
  -2   6   0    1.49    0.13 
  -2   6   0    1.27    0.14 
   3  -6   0    4.46    0.23 
  -3  -6   0    4.28    0.24 
  -3   6   0    4.86    0.23 
   3   6   0    3.50    0.24 
  -3   6   0    4.62    0.26 
   3   6   0    4.27    0.23 
  -4  -6   0   14.54    0.45 
   4  -6   0   13.71    0.55 
  -4  -6   0   13.78    0.54 
  -4  -6   0   13.14    0.44 
   4  -6   0   13.82    0.50 
  -4   6   0   14.73    0.50 
  -4   6   0   14.33    0.43 
   4   6   0   13.30    0.54 
  -4   6   0   13.91    0.43 
  -4   6   0   13.38    0.55 
   4   6   0   13.29    0.51 
   5  -6   0    5.30    0.32 
   5  -6   0    5.68    0.27 
  -5  -6   0    6.04    0.32 
   5   6   0    4.95    0.27 
   5   6   0    5.41    0.32 
  -5   6   0    5.53    0.33 
   6  -6   0    5.44    0.28 
  -6  -6   0    5.65    0.34 
   6  -6   0    5.14    0.35 
  -6   6   0    5.48    0.35 
   6   6   0    5.19    0.28 
   6   6   0    6.01    0.35 
   7  -6   0    2.78    0.21 
   7  -6   0    3.11    0.31 
  -7   6   0    2.92    0.30 
   7   6   0    2.57    0.21 
   7   6   0    2.82    0.29 
   8  -6   0   -0.13    0.19 
   8  -6   0    0.10    0.12 
   8   6   0   -0.03    0.16 
  -8   6   0   -0.05    0.14 
   8   6   0    0.15    0.11 
   0  -7   0    0.35    0.10 
   0  -7   0    0.21    0.09 
   0  -7   0   -0.03    0.08 
   0   7   0    0.32    0.11 
   0   7   0    0.21    0.09 
   0   7   0    0.20    0.08 
   0   7   0    0.28    0.10 
   1  -7   0   19.37    0.66 
   1  -7   0   19.19    0.68 
   1  -7   0   18.39    0.66 
  -1  -7   0   20.70    0.67 
  -1  -7   0   19.95    0.68 
  -1  -7   0   18.92    0.65 
  -1   7   0   19.89    0.67 
   1   7   0   18.46    0.67 
   1   7   0   19.49    0.63 
   1   7   0   19.75    0.68 
   1   7   0   19.40    0.67 
  -1   7   0   20.58    0.68 
  -1   7   0   19.14    0.66 
  -1   7   0   18.92    0.66 
   2  -7   0   14.58    0.53 
  -2  -7   0   14.38    0.54 
  -2  -7   0   14.56    0.52 
   2  -7   0   15.94    0.56 
  -2   7   0   14.14    0.52 
  -2   7   0   14.21    0.52 
   2   7   0   15.52    0.56 
   2   7   0   14.29    0.54 
  -2   7   0   14.73    0.55 
  -3  -7   0    5.17    0.24 
   3  -7   0    4.98    0.27 
   3  -7   0    5.46    0.31 
  -3  -7   0    4.88    0.27 
  -3   7   0    5.16    0.30 
   3   7   0    5.07    0.29 
  -3   7   0    5.24    0.24 
  -3   7   0    5.81    0.27 
   3   7   0    4.91    0.27 
  -4  -7   0    1.56    0.13 
   4  -7   0    1.58    0.17 
  -4  -7   0    1.54    0.17 
   4  -7   0    1.87    0.20 
   4   7   0    1.61    0.18 
  -4   7   0    2.11    0.23 
  -4   7   0    1.58    0.13 
   4   7   0    1.85    0.17 
   5  -7   0    1.09    0.19 
   5  -7   0    0.93    0.14 
  -5  -7   0    0.58    0.14 
   5   7   0    0.94    0.16 
  -5   7   0    0.87    0.16 
   5   7   0    0.89    0.14 
   6  -7   0    1.95    0.25 
   6  -7   0    1.98    0.19 
  -6  -7   0    2.11    0.24 
  -6   7   0    2.04    0.25 
   6   7   0    1.81    0.23 
   6   7   0    1.75    0.19 
   7  -7   0    0.44    0.13 
   7  -7   0    0.22    0.19 
   7   7   0    0.18    0.11 
   7   7   0    0.26    0.17 
  -7   7   0   -0.19    0.13 
   8   7   0    0.05    0.18 
   0  -8   0    3.68    0.24 
   0  -8   0    3.33    0.24 
   0  -8   0    3.58    0.25 
   0   8   0    3.23    0.22 
   0   8   0    4.03    0.26 
   0   8   0    3.57    0.24 
   0   8   0    3.52    0.25 
   1  -8   0    0.34    0.12 
  -1  -8   0    0.46    0.12 
   1  -8   0    0.24    0.13 
   1  -8   0    0.22    0.12 
  -1  -8   0    0.41    0.12 
   1   8   0    0.14    0.10 
  -1   8   0    0.12    0.11 
   1   8   0    0.08    0.09 
   1   8   0    0.49    0.14 
  -1   8   0    0.09    0.11 
  -1   8   0    0.27    0.12 
   1   8   0    0.33    0.13 
   2  -8   0   45.90    1.44 
  -2  -8   0   43.28    1.42 
   2  -8   0   46.65    1.42 
  -2  -8   0   43.24    1.38 
  -2   8   0   44.78    1.41 
   2   8   0   44.81    1.44 
  -2   8   0   44.34    1.40 
  -2   8   0   44.47    1.38 
   2   8   0   45.71    1.43 
  -3  -8   0    3.40    0.21 
   3  -8   0    3.33    0.25 
   3  -8   0    3.31    0.23 
  -3  -8   0    3.60    0.23 
  -3   8   0    3.42    0.26 
  -3   8   0    3.28    0.21 
   3   8   0    3.29    0.22 
   3   8   0    3.62    0.24 
  -3   8   0    3.57    0.23 
   4  -8   0    5.05    0.28 
  -4  -8   0    5.29    0.29 
  -4  -8   0    4.84    0.23 
   4  -8   0    4.99    0.32 
  -4   8   0    4.79    0.22 
  -4   8   0    4.64    0.31 
   4   8   0    4.31    0.27 
   4   8   0    4.71    0.31 
   5  -8   0   -0.08    0.14 
  -5  -8   0    0.04    0.11 
   5  -8   0   -0.05    0.10 
   5   8   0    0.10    0.12 
   5   8   0   -0.06    0.09 
  -5   8   0    0.02    0.11 
   6  -8   0    1.16    0.22 
   6  -8   0    1.14    0.17 
   6   8   0    1.41    0.19 
  -6   8   0    1.40    0.22 
   6   8   0    1.29    0.20 
   7  -8   0   -0.09    0.12 
   7  -8   0   -0.07    0.19 
   7   8   0    0.09    0.11 
   7   8   0   -0.10    0.16 
  -7   8   0   -0.02    0.14 
   0  -9   0   -0.17    0.09 
   0  -9   0   -0.07    0.09 
   0  -9   0    0.10    0.11 
   0   9   0   -0.01    0.11 
   0   9   0   -0.05    0.09 
   0   9   0   -0.08    0.08 
  -1  -9   0    5.61    0.30 
   1  -9   0    5.55    0.31 
   1  -9   0    5.22    0.31 
   1  -9   0    5.31    0.30 
  -1  -9   0    5.06    0.29 
   1   9   0    5.03    0.30 
   1   9   0    5.13    0.31 
  -1   9   0    5.33    0.32 
  -1   9   0    5.66    0.30 
  -1   9   0    5.34    0.29 
   1   9   0    5.86    0.31 
   2  -9   0    7.57    0.39 
   2  -9   0    8.06    0.38 
  -2  -9   0    8.14    0.37 
  -2  -9   0    8.19    0.38 
  -2   9   0    8.17    0.37 
   2   9   0    8.16    0.39 
  -2   9   0    8.84    0.41 
  -2   9   0    8.22    0.38 
   2   9   0    7.79    0.40 
  -3  -9   0    0.46    0.11 
   3  -9   0    0.44    0.13 
   3  -9   0    0.66    0.16 
  -3  -9   0    0.57    0.12 
  -3   9   0    0.26    0.11 
  -3   9   0    0.28    0.12 
   3   9   0    0.45    0.13 
   3   9   0    0.17    0.12 
  -3   9   0    0.35    0.11 
   4  -9   0    1.01    0.17 
   4  -9   0    1.03    0.19 
  -4  -9   0    1.00    0.13 
  -4  -9   0    0.99    0.16 
   4   9   0    1.29    0.19 
   4   9   0    1.03    0.17 
  -4   9   0    1.62    0.21 
  -4   9   0    1.39    0.14 
  -5  -9   0    0.32    0.07 
   5  -9   0    0.14    0.16 
   5  -9   0    0.17    0.13 
  -5   9   0    0.21    0.13 
   5   9   0    0.19    0.12 
   5   9   0    0.08    0.14 
   6  -9   0    1.03    0.18 
   6  -9   0    1.46    0.24 
   6   9   0    1.11    0.22 
   6   9   0    1.00    0.18 
  -6   9   0    1.56    0.24 
   0 -10   0   -0.04    0.10 
   0 -10   0   -0.01    0.09 
   0  10   0   -0.12    0.11 
   0  10   0    0.04    0.11 
   0  10   0    0.00    0.09 
   1 -10   0    7.05    0.36 
  -1 -10   0    7.11    0.37 
  -1 -10   0    6.92    0.35 
   1 -10   0    6.81    0.36 
  -1  10   0    6.62    0.36 
   1  10   0    7.39    0.38 
  -1  10   0    6.98    0.35 
  -1  10   0    7.33    0.37 
  -2 -10   0    0.57    0.13 
  -2 -10   0    0.56    0.13 
   2 -10   0    0.63    0.14 
   2 -10   0    0.81    0.17 
  -2  10   0    0.65    0.14 
  -2  10   0    0.31    0.13 
  -2  10   0    0.66    0.15 
   2  10   0    0.48    0.13 
   2  10   0    0.41    0.14 
   3 -10   0    3.04    0.26 
  -3 -10   0    2.90    0.22 
  -3 -10   0    2.88    0.23 
   3 -10   0    3.29    0.25 
  -3  10   0    3.23    0.27 
   3  10   0    3.15    0.25 
  -3  10   0    2.81    0.22 
   3  10   0    2.98    0.27 
  -4 -10   0    0.66    0.12 
  -4 -10   0    0.72    0.15 
   4 -10   0    0.86    0.20 
   4 -10   0    0.77    0.16 
   4  10   0    0.47    0.15 
  -4  10   0    1.06    0.20 
   4  10   0    0.86    0.16 
  -4  10   0    0.52    0.11 
   5 -10   0    2.05    0.27 
   5 -10   0    1.80    0.22 
  -5 -10   0    1.95    0.15 
   5  10   0    1.87    0.26 
   5  10   0    1.62    0.22 
  -5  10   0    2.00    0.13 
  -5  10   0    1.93    0.26 
   6 -10   0    0.68    0.22 
   6 -10   0    0.58    0.17 
   6  10   0    0.67    0.21 
  -6  10   0    0.72    0.20 
   6  10   0    0.58    0.16 
   0 -11   0    0.65    0.15 
   0 -11   0    0.70    0.16 
   0  11   0    0.52    0.15 
   0  11   0    0.56    0.16 
  -1 -11   0    3.25    0.27 
   1 -11   0    2.99    0.27 
  -1 -11   0    2.72    0.23 
  -1  11   0    3.47    0.26 
   1  11   0    2.85    0.27 
  -1  11   0    3.21    0.26 
  -1  11   0    3.47    0.28 
  -2 -11   0    0.67    0.15 
   2 -11   0    0.64    0.17 
  -2 -11   0    0.52    0.14 
   2 -11   0    0.66    0.16 
  -2  11   0    0.61    0.15 
  -2  11   0    0.51    0.14 
  -2  11   0    0.55    0.15 
   2  11   0    0.54    0.18 
  -3 -11   0    0.77    0.15 
   3 -11   0    0.63    0.16 
  -3 -11   0    0.49    0.13 
   3 -11   0    0.78    0.19 
   3  11   0    0.61    0.18 
  -3  11   0    0.57    0.14 
   3  11   0    0.87    0.17 
  -3  11   0    0.71    0.18 
   4 -11   0    0.43    0.19 
  -4 -11   0    0.45    0.12 
   4 -11   0    0.53    0.16 
   4  11   0    0.39    0.18 
  -4  11   0    0.49    0.18 
  -4  11   0    0.25    0.11 
   4  11   0    0.45    0.16 
   5 -11   0    0.14    0.16 
   5 -11   0    0.34    0.21 
  -5 -11   0    0.50    0.10 
   5  11   0    0.18    0.18 
  -5  11   0    0.30    0.17 
  -5  11   0    0.60    0.09 
   5  11   0    0.69    0.18 
   0 -12   0   17.67    0.72 
   0  12   0   17.75    0.73 
   0  12   0   18.22    0.74 
   1 -12   0    0.44    0.16 
  -1 -12   0    0.08    0.12 
  -1 -12   0    0.28    0.13 
  -1  12   0    0.18    0.15 
   1  12   0    0.23    0.16 
  -1  12   0    0.07    0.16 
  -2 -12   0    5.74    0.35 
  -2 -12   0    5.66    0.35 
   2 -12   0    5.84    0.38 
  -2  12   0    6.79    0.39 
   2  12   0    5.06    0.38 
  -2  12   0    5.74    0.34 
  -3 -12   0    0.07    0.11 
   3 -12   0    0.24    0.18 
  -3  12   0    0.24    0.13 
  -3  12   0    0.36    0.17 
   3  12   0    0.26    0.19 
   4 -12   0    1.17    0.22 
   4 -12   0    1.26    0.23 
  -4 -12   0    1.14    0.17 
  -4  12   0    1.18    0.16 
   4  12   0    1.25    0.21 
   4  12   0    1.06    0.22 
  -4  12   0    1.08    0.22 
   5  12   0    0.36    0.18 
   0 -13   0    5.45    0.36 
   0  13   0    4.62    0.40 
  -1 -13   0    0.31    0.14 
  -1 -13   0    0.14    0.15 
   1 -13   0    0.16    0.16 
   1  13   0    0.08    0.18 
  -1  13   0    0.22    0.15 
   2 -13   0    1.55    0.24 
  -2 -13   0    1.50    0.22 
   2  13   0    1.19    0.24 
  -2  13   0    1.32    0.21 
   3 -13   0    0.23    0.19 
  -3 -13   0    0.10    0.13 
   3  13   0   -0.28    0.17 
  -3  13   0    0.10    0.13 
  -3  13   0    0.12    0.17 
   0 -14   0    0.31    0.15 
   0  14   0   -0.27    0.18 
   1 -14   0    1.91    0.27 
  -1 -14   0    1.85    0.25 
  -1  14   0    1.98    0.26 
   1  14   0    1.48    0.28 
  -9   0   1   -0.34    0.15 
   9   0  -1    0.05    0.09 
   9   0  -1    0.24    0.18 
   8   0  -1    0.29    0.16 
  -8   0   1   -0.07    0.13 
   8   0  -1    0.06    0.08 
   7   0  -1    0.12    0.07 
  -7   0   1   -0.14    0.12 
   6   0  -1    0.05    0.06 
  -6   0   1    0.07    0.11 
   6   0  -1   -0.02    0.08 
  -6   0   1   -0.01    0.07 
   5   0  -1   -0.01    0.04 
  -5   0   1   -0.01    0.06 
  -5   0   1   -0.05    0.10 
  -5   0   1    0.01    0.07 
   5   0  -1   -0.03    0.04 
   5   0  -1   -0.05    0.06 
  -4   0   1    0.06    0.06 
  -4   0   1    0.02    0.09 
  -4   0   1   -0.06    0.06 
   4   0  -1    0.09    0.04 
   4   0  -1    0.06    0.04 
   4   0  -1    0.13    0.07 
   3   0  -1    0.04    0.03 
   3   0  -1    0.07    0.03 
  -3   0   1    0.09    0.05 
  -3   0   1   -0.02    0.04 
  -3   0   1    0.06    0.07 
   3   0  -1    0.11    0.05 
   2   0  -1   -0.04    0.02 
  -2   0   1   -0.01    0.05 
   2   0  -1   -0.05    0.04 
   2   0  -1   -0.04    0.02 
  -2   0   1   -0.15    0.04 
  -1   0   1   -0.17    0.03 
   1   0  -1   -0.17    0.03 
   1   0  -1   -0.19    0.02 
   1   0  -1   -0.21    0.02 
  -1   0   1   -0.19    0.03 
   0   0  -1   -0.19    0.01 
   0   0   1   -0.20    0.01 
  -1   0  -1   -0.22    0.03 
  -1   0  -1   -0.17    0.04 
  -1   0  -1   -0.11    0.04 
  -2   0  -1   -0.03    0.04 
  -2   0  -1    0.04    0.05 
  -2   0  -1   -0.04    0.04 
  -3   0  -1    0.02    0.06 
  -3   0  -1    0.00    0.04 
  -3   0  -1   -0.03    0.03 
  -4   0  -1   -0.04    0.08 
  -4   0  -1    0.00    0.06 
   4   0   1    0.05    0.06 
  -4   0  -1   -0.01    0.06 
  -5   0  -1   -0.01    0.07 
   5   0   1   -0.04    0.07 
  -5   0  -1    0.06    0.10 
  -5   0  -1   -0.08    0.07 
  -6   0  -1   -0.07    0.10 
  -6   0  -1    0.08    0.08 
   6   0   1    0.20    0.10 
   6   0   1    0.04    0.04 
  -6   0  -1    0.07    0.08 
  -7   0  -1   -0.08    0.08 
   7   0   1    0.08    0.13 
   7   0   1    0.06    0.05 
  -7   0  -1   -0.03    0.12 
   8   0   1    0.07    0.07 
   8   0   1   -0.08    0.15 
  -8   0  -1    0.09    0.14 
  -9   0  -1   -0.06    0.16 
   9  -1  -1    0.64    0.22 
  -9  -1   1    0.40    0.19 
   9   1  -1    0.80    0.19 
  -9   1   1   -0.04    0.16 
   9   1  -1    0.46    0.10 
  -8  -1   1    0.08    0.14 
   8  -1  -1    0.19    0.09 
   8  -1  -1    0.25    0.17 
  -8   1   1   -0.21    0.13 
   8   1  -1    0.07    0.08 
   7  -1  -1    0.12    0.08 
  -7  -1   1    0.05    0.13 
   7  -1  -1    0.13    0.15 
  -7   1   1    0.21    0.10 
  -7   1   1   -0.03    0.13 
   7   1  -1    0.24    0.07 
  -6  -1   1    1.44    0.19 
   6  -1  -1    1.62    0.12 
  -6  -1   1    1.73    0.15 
  -6   1   1    1.50    0.20 
  -6   1   1    1.93    0.18 
  -6   1   1    1.72    0.16 
   6   1  -1    1.76    0.12 
   6   1  -1    2.04    0.18 
   5  -1  -1    3.19    0.19 
   5  -1  -1    3.05    0.15 
  -5  -1   1    3.08    0.18 
   5  -1  -1    3.02    0.14 
  -5  -1   1    3.28    0.24 
  -5   1   1    3.16    0.20 
   5   1  -1    3.45    0.20 
   5   1  -1    3.30    0.14 
  -5   1   1    3.18    0.19 
  -5   1   1    3.76    0.24 
   5   1  -1    3.21    0.14 
  -4  -1   1   10.10    0.36 
   4  -1  -1   10.37    0.36 
   4  -1  -1   10.21    0.32 
   4  -1  -1   10.24    0.33 
  -4  -1   1    9.58    0.40 
   4   1  -1   10.10    0.32 
  -4   1   1    9.72    0.38 
  -4   1   1    9.42    0.36 
  -4   1   1   10.28    0.42 
   4   1  -1   10.79    0.38 
   4   1  -1   10.12    0.33 
  -3  -1   1   15.87    0.54 
   3  -1  -1   15.87    0.47 
   3  -1  -1   15.59    0.48 
  -3  -1   1   15.95    0.49 
   3   1  -1   15.80    0.52 
  -3   1   1   15.70    0.55 
  -3   1   1   15.79    0.50 
   3   1  -1   15.50    0.47 
   3   1  -1   15.64    0.48 
  -3   1   1   15.29    0.52 
  -2  -1   1   10.20    0.36 
   2  -1  -1    9.72    0.31 
  -2  -1   1   10.47    0.32 
   2  -1  -1   10.16    0.31 
   2   1  -1    9.53    0.34 
  -2   1   1   10.11    0.34 
  -2   1   1   10.44    0.32 
   2   1  -1   10.21    0.31 
   2   1  -1   10.02    0.31 
  -1  -1   1   34.97    1.04 
   1  -1  -1   36.97    1.01 
  -1  -1   1   34.50    1.00 
  -1  -1   1   35.48    1.01 
  -1  -1   1   34.72    1.06 
   1  -1  -1   34.75    1.04 
  -1   1   1   36.04    1.04 
   1   1  -1   34.42    1.05 
  -1   1   1   36.47    1.03 
   1   1  -1   35.87    1.01 
   1   1  -1   34.39    1.00 
  -1   1   1   37.44    1.01 
   1   1  -1   35.81    1.04 
   0  -1   1   78.95    2.27 
   0  -1  -1   76.98    2.21 
   0  -1   1   79.23    2.21 
   0  -1  -1   78.30    2.21 
   0  -1  -1   75.50    2.30 
   0  -1  -1   78.56    2.27 
   0   1   1   79.58    2.28 
   0   1  -1   79.08    2.22 
   0   1  -1   80.75    2.21 
   0   1   1   77.22    2.27 
   0   1   1   79.52    2.22 
   0   1   1   77.65    2.21 
   0   1  -1   78.66    2.27 
   0   1  -1   79.73    2.21 
   1  -1   1   74.66    2.28 
   1  -1   1   77.56    2.24 
   1  -1   1   78.44    2.25 
  -1  -1  -1   78.72    2.28 
  -1  -1  -1   78.52    2.18 
  -1  -1  -1   77.30    2.18 
   1   1   1   75.83    2.27 
   1   1   1   76.28    2.25 
  -1   1  -1   78.20    2.18 
   1   1   1   78.89    2.24 
  -1   1  -1   81.51    2.18 
  -1   1  -1   75.02    2.29 
  -1   1  -1   78.73    2.27 
   1   1   1   79.15    2.20 
  -2  -1  -1   41.60    1.18 
  -2  -1  -1   41.20    1.23 
   2  -1   1   39.49    1.23 
  -2  -1  -1   40.60    1.23 
  -2   1  -1   40.04    1.24 
   2   1   1   40.41    1.18 
   2   1   1   40.03    1.22 
  -2   1  -1   41.13    1.20 
   2   1   1   41.48    1.18 
  -2   1  -1   41.23    1.22 
   2   1   1   41.14    1.18 
  -3  -1  -1   14.71    0.50 
  -3  -1  -1   13.83    0.46 
  -3  -1  -1   14.89    0.49 
  -3   1  -1   14.32    0.48 
  -3   1  -1   14.74    0.51 
   3   1   1   14.75    0.49 
  -4  -1  -1    6.07    0.26 
  -4  -1  -1    5.47    0.24 
  -4  -1  -1    6.06    0.28 
  -4   1  -1    5.75    0.25 
   4   1   1    5.83    0.26 
  -4   1  -1    5.40    0.27 
  -4   1  -1    5.34    0.26 
   4   1   1    5.45    0.18 
  -5  -1  -1    3.33    0.23 
   5  -1   1    3.15    0.13 
  -5  -1  -1    3.53    0.20 
   5  -1   1    3.45    0.25 
   5  -1   1    3.51    0.20 
  -5  -1  -1    3.69    0.22 
  -5   1  -1    2.99    0.22 
   5   1   1    3.34    0.13 
   5   1   1    3.15    0.19 
  -5   1  -1    3.31    0.20 
   5   1   1    3.09    0.13 
  -5   1  -1    3.68    0.22 
   5   1   1    3.64    0.22 
   6  -1   1    0.20    0.14 
   6  -1   1    0.54    0.06 
  -6  -1  -1    0.42    0.10 
   6  -1   1    0.39    0.06 
  -6  -1  -1    0.17    0.12 
   6  -1   1    0.56    0.11 
   6   1   1    0.45    0.12 
   6   1   1    0.38    0.06 
  -6   1  -1    0.39    0.14 
   6   1   1    0.44    0.11 
   6   1   1    0.48    0.06 
  -6   1  -1    0.37    0.10 
  -6   1  -1    0.31    0.10 
   7  -1   1    0.19    0.15 
  -7  -1  -1    0.05    0.12 
   7  -1   1    0.02    0.06 
  -7   1  -1   -0.15    0.12 
   7   1   1   -0.03    0.05 
  -7   1  -1   -0.07    0.09 
   7   1   1   -0.03    0.09 
  -8  -1  -1    0.20    0.16 
   8  -1   1    0.51    0.19 
   8  -1   1    0.40    0.08 
   8   1   1    0.55    0.08 
   8   1   1    0.73    0.19 
  -8   1  -1    0.20    0.16 
   9  -1   1   -0.19    0.17 
  -9   1  -1    0.02    0.18 
  -9  -2   1    0.35    0.19 
   9  -2  -1    0.63    0.11 
   9  -2  -1    0.38    0.22 
   9   2  -1    0.92    0.12 
  -9   2   1    0.39    0.20 
  -8  -2   1    0.20    0.16 
   8  -2  -1    0.58    0.20 
   8   2  -1    0.44    0.09 
  -8   2   1    0.11    0.13 
  -8   2   1    0.22    0.16 
   7  -2  -1    1.02    0.11 
  -7  -2   1    1.14    0.19 
   7  -2  -1    1.21    0.21 
   7   2  -1    1.17    0.12 
  -7   2   1    1.17    0.17 
   7   2  -1    1.34    0.17 
  -7   2   1    1.04    0.19 
  -6  -2   1    1.24    0.18 
   6  -2  -1    1.27    0.11 
   6  -2  -1    1.37    0.20 
   6   2  -1    1.27    0.11 
  -6   2   1    1.16    0.18 
  -6   2   1    1.25    0.16 
   6   2  -1    1.45    0.16 
   5  -2  -1    0.43    0.14 
  -5  -2   1    0.55    0.13 
   5  -2  -1    0.43    0.08 
  -5  -2   1    0.56    0.09 
   5  -2  -1    0.48    0.07 
   5  -2  -1    0.50    0.09 
   5   2  -1    0.53    0.07 
  -5   2   1    0.38    0.13 
  -5   2   1    0.60    0.09 
   5   2  -1    0.59    0.08 
  -5   2   1    0.56    0.11 
   5   2  -1    0.43    0.10 
   5   2  -1    0.47    0.08 
  -4  -2   1    6.00    0.30 
   4  -2  -1    6.28    0.31 
   4  -2  -1    6.25    0.23 
   4  -2  -1    6.27    0.23 
   4   2  -1    6.61    0.28 
   4   2  -1    6.18    0.23 
  -4   2   1    6.25    0.28 
   4   2  -1    6.36    0.23 
   4   2  -1    6.21    0.23 
  -4   2   1    6.09    0.31 
   3  -2  -1    0.35    0.09 
   3  -2  -1    0.50    0.06 
  -3  -2   1    0.53    0.05 
   3  -2  -1    0.53    0.06 
  -3  -2   1    0.59    0.09 
   3   2  -1    0.54    0.06 
  -3   2   1    0.48    0.06 
  -3   2   1    0.60    0.10 
   3   2  -1    0.45    0.08 
   3   2  -1    0.50    0.05 
   3   2  -1    0.52    0.06 
  -3   2   1    0.45    0.08 
   2  -2  -1    7.23    0.25 
  -2  -2   1    7.35    0.24 
  -2  -2   1    7.32    0.28 
  -2   2   1    7.50    0.25 
   2   2  -1    7.37    0.22 
   2   2  -1    6.99    0.27 
   2   2  -1    7.38    0.25 
  -2   2   1    7.84    0.23 
  -1  -2   1   26.21    0.79 
  -1  -2   1   26.82    0.77 
  -1  -2   1   26.21    0.75 
  -1  -2   1   26.10    0.81 
   1  -2  -1   26.79    0.79 
  -1  -2   1   25.70    0.77 
   1  -2  -1   25.97    0.79 
   1  -2  -1   26.66    0.77 
   1   2  -1   25.21    0.79 
  -1   2   1   26.61    0.79 
   1   2  -1   25.37    0.80 
  -1   2   1   26.74    0.77 
   1   2  -1   26.32    0.79 
  -1   2   1   27.11    0.77 
   1   2  -1   26.14    0.75 
  -1   2   1   27.04    0.81 
  -1   2   1   27.47    0.78 
   1   2  -1   25.33    0.77 
   0  -2   1    0.98    0.08 
   0  -2   1    1.05    0.07 
   0  -2  -1    0.95    0.08 
   0  -2  -1    0.96    0.07 
   0  -2  -1    0.96    0.08 
   0   2   1    1.04    0.08 
   0   2   1    0.98    0.07 
   0   2   1    1.18    0.08 
   0   2  -1    0.96    0.07 
   0   2  -1    1.07    0.08 
   0   2   1    1.09    0.08 
   0   2  -1    1.20    0.09 
   0   2  -1    0.96    0.08 
  -1  -2  -1   73.47    2.13 
   1  -2   1   71.84    2.05 
  -1  -2  -1   73.81    2.06 
  -1  -2  -1   72.57    2.11 
   1  -2   1   71.68    2.11 
  -1   2  -1   72.40    2.08 
   1   2   1   70.78    2.11 
  -1   2  -1   73.61    2.12 
  -1   2  -1   72.96    2.11 
  -1   2  -1   75.00    2.05 
   1   2   1   70.78    2.06 
   1   2   1   70.68    2.05 
  -2  -2  -1    0.68    0.05 
   2  -2   1    0.94    0.07 
  -2  -2  -1    0.85    0.08 
  -2  -2  -1    0.88    0.05 
   2  -2   1    0.96    0.07 
   2  -2   1    0.89    0.09 
  -2   2  -1    0.89    0.07 
   2   2   1    1.01    0.07 
   2   2   1    1.13    0.07 
   2   2   1    0.98    0.07 
   2   2   1    1.00    0.09 
  -3  -2  -1    3.49    0.15 
   3  -2   1    3.49    0.14 
   3  -2   1    3.24    0.13 
   3  -2   1    3.38    0.20 
  -3  -2  -1    3.41    0.18 
   3   2   1    3.36    0.14 
   3   2   1    3.49    0.18 
   3   2   1    3.35    0.13 
   3   2   1    3.54    0.14 
  -3   2  -1    3.33    0.19 
  -3   2  -1    3.07    0.18 
  -4  -2  -1    1.10    0.09 
   4  -2   1    1.01    0.08 
  -4  -2  -1    0.95    0.12 
   4  -2   1    1.05    0.14 
   4  -2   1    1.01    0.08 
  -4   2  -1    1.27    0.11 
  -4   2  -1    1.20    0.13 
  -4   2  -1    1.09    0.15 
   4   2   1    1.07    0.08 
   4   2   1    1.06    0.08 
   4   2   1    1.07    0.09 
   4   2   1    1.12    0.12 
   5  -2   1    1.70    0.19 
  -5  -2  -1    1.61    0.14 
   5  -2   1    1.29    0.11 
  -5  -2  -1    1.52    0.17 
   5  -2   1    1.49    0.10 
  -5   2  -1    1.60    0.14 
   5   2   1    1.79    0.14 
   5   2   1    1.70    0.11 
   5   2   1    1.57    0.16 
  -5   2  -1    1.61    0.19 
  -5   2  -1    1.37    0.16 
   5   2   1    1.69    0.10 
   6  -2   1    0.38    0.15 
  -6  -2  -1    0.57    0.14 
   6  -2   1    0.39    0.07 
  -6   2  -1    0.39    0.10 
   6   2   1    0.56    0.07 
   6   2   1    0.47    0.12 
  -6   2  -1    0.71    0.13 
  -6   2  -1    0.24    0.13 
   7  -2   1    3.07    0.28 
  -7  -2  -1    2.41    0.25 
   7   2   1    2.41    0.15 
  -7   2  -1    2.50    0.24 
  -7   2  -1    2.97    0.26 
   7   2   1    2.77    0.24 
  -8  -2  -1    0.75    0.19 
   8  -2   1    1.06    0.23 
   8  -2   1    0.81    0.10 
  -8   2  -1    0.68    0.19 
   8   2   1    1.11    0.11 
  -8   2  -1    0.86    0.17 
   9  -2   1    0.36    0.22 
  -9   2  -1   -0.10    0.19 
   9   2   1    0.26    0.09 
   8  -3  -1    1.10    0.13 
  -8  -3   1    0.90    0.21 
   8  -3  -1    1.19    0.23 
  -8   3   1    1.06    0.19 
   8   3  -1    1.21    0.14 
  -8   3   1    1.19    0.23 
   7  -3  -1    1.19    0.12 
  -7  -3   1    0.81    0.17 
   7  -3  -1    1.33    0.22 
   7   3  -1    1.20    0.18 
  -7   3   1    1.38    0.19 
  -7   3   1    1.08    0.21 
   7   3  -1    1.32    0.13 
  -6  -3   1    1.58    0.20 
   6  -3  -1    1.68    0.21 
  -6   3   1    1.78    0.20 
  -6   3   1    1.58    0.21 
   6   3  -1    1.85    0.19 
   6   3  -1    1.62    0.13 
  -5  -3   1    7.03    0.35 
   5  -3  -1    7.31    0.37 
   5  -3  -1    6.82    0.27 
   5   3  -1    7.05    0.33 
  -5   3   1    6.99    0.29 
  -5   3   1    6.76    0.34 
   5   3  -1    6.63    0.27 
  -5   3   1    6.77    0.36 
   4  -3  -1   13.27    0.44 
  -4  -3   1   12.62    0.49 
   4  -3  -1   12.97    0.50 
  -4   3   1   12.84    0.49 
   4   3  -1   12.64    0.40 
  -4   3   1   13.08    0.51 
   4   3  -1   13.08    0.48 
   4   3  -1   13.11    0.44 
   4   3  -1   12.94    0.43 
   3  -3  -1   19.17    0.66 
   3  -3  -1   20.14    0.62 
   3  -3  -1   19.17    0.61 
  -3  -3   1   20.10    0.66 
  -3  -3   1   18.69    0.56 
   3   3  -1   19.01    0.64 
  -3   3   1   18.98    0.67 
  -3   3   1   19.36    0.65 
   3   3  -1   19.14    0.57 
  -3   3   1   20.29    0.61 
   3   3  -1   19.82    0.61 
  -2  -3   1   19.14    0.58 
   2  -3  -1   18.93    0.60 
   2  -3  -1   19.43    0.58 
  -2   3   1   19.41    0.57 
   2   3  -1   18.79    0.59 
  -2   3   1   19.63    0.59 
   2   3  -1   18.30    0.61 
   2   3  -1   18.63    0.59 
   2   3  -1   18.75    0.54 
   2   3  -1   18.30    0.60 
  -2   3   1   19.02    0.63 
  -1  -3   1   27.68    0.88 
  -1  -3   1   28.05    0.84 
   1  -3  -1   27.67    0.86 
  -1  -3   1   29.06    0.86 
   1  -3  -1   28.74    0.84 
  -1   3   1   27.93    0.86 
  -1   3   1   29.67    0.87 
   1   3  -1   27.92    0.87 
  -1   3   1   29.32    0.86 
   1   3  -1   28.84    0.85 
  -1   3   1   28.93    0.84 
  -1   3   1   28.00    0.84 
   1   3  -1   28.36    0.82 
   0  -3  -1   72.87    2.14 
   0  -3   1   73.90    2.09 
   0  -3  -1   72.14    2.09 
   0  -3   1   71.05    2.14 
   0  -3  -1   74.53    2.16 
   0   3   1   73.75    2.15 
   0   3   1   72.53    2.09 
   0   3  -1   72.57    2.15 
   0   3  -1   74.23    2.15 
   0   3  -1   72.34    2.09 
   0   3  -1   72.62    2.09 
   0   3   1   74.15    2.09 
   0   3   1   73.10    2.15 
  -1  -3  -1   26.08    0.77 
   1  -3   1   25.89    0.79 
  -1  -3  -1   25.97    0.78 
  -1  -3  -1   27.05    0.78 
   1  -3   1   25.28    0.77 
  -1  -3  -1   26.69    0.79 
  -1   3  -1   27.12    0.77 
  -1   3  -1   26.30    0.79 
   1   3   1   25.35    0.78 
   1   3   1   24.86    0.76 
  -1   3  -1   25.40    0.79 
  -1   3  -1   25.15    0.77 
  -1   3  -1   24.93    0.78 
   2  -3   1   40.86    1.18 
  -2  -3  -1   37.59    1.13 
  -2  -3  -1   40.81    1.14 
   2  -3   1   38.48    1.20 
  -2  -3  -1   37.10    1.19 
  -2   3  -1   39.83    1.13 
   2   3   1   39.53    1.17 
  -2   3  -1   39.95    1.18 
   2   3   1   38.39    1.13 
   2   3   1   39.80    1.15 
   2   3   1   38.30    1.20 
  -2   3  -1   39.81    1.13 
   3  -3   1   38.50    1.22 
  -3  -3  -1   38.88    1.22 
   3  -3   1   39.27    1.17 
   3  -3   1   38.77    1.17 
   3   3   1   38.94    1.17 
   3   3   1   37.83    1.13 
  -3   3  -1   40.75    1.21 
  -3   3  -1   39.75    1.24 
   3   3   1   39.39    1.17 
   3   3   1   38.94    1.22 
   4  -3   1   13.76    0.52 
   4  -3   1   13.17    0.44 
  -4  -3  -1   13.69    0.51 
   4  -3   1   13.64    0.45 
  -4   3  -1   13.83    0.51 
   4   3   1   14.05    0.45 
   4   3   1   13.35    0.45 
   4   3   1   13.48    0.50 
  -4   3  -1   13.60    0.47 
   4   3   1   13.54    0.44 
  -4   3  -1   13.68    0.53 
  -5  -3  -1    2.11    0.19 
   5  -3   1    2.68    0.25 
   5  -3   1    2.17    0.15 
  -5   3  -1    2.45    0.21 
  -5   3  -1    2.46    0.23 
   5   3   1    2.30    0.14 
  -5   3  -1    2.02    0.16 
   5   3   1    2.31    0.20 
  -6  -3  -1    4.02    0.28 
   6  -3   1    3.64    0.19 
   6  -3   1    4.64    0.31 
   6   3   1    3.69    0.19 
  -6   3  -1    3.95    0.26 
   6   3   1    3.70    0.25 
  -6   3  -1    3.73    0.29 
   7  -3   1    1.56    0.13 
  -7  -3  -1    1.52    0.21 
   7  -3   1    1.77    0.24 
  -7   3  -1    1.86    0.21 
  -7   3  -1    1.53    0.23 
   7   3   1    1.42    0.13 
   7   3   1    1.69    0.21 
   8  -3   1    1.96    0.28 
   8  -3   1    1.80    0.15 
  -8   3  -1    1.43    0.25 
  -8   3  -1    1.62    0.22 
   8   3   1    1.92    0.15 
   8  -4  -1   -0.04    0.16 
  -8  -4   1    0.50    0.18 
   8  -4  -1    0.21    0.11 
   8   4  -1    0.45    0.11 
  -8   4   1    0.43    0.15 
  -8   4   1    0.09    0.16 
  -7  -4   1    0.43    0.15 
   7  -4  -1    0.39    0.18 
   7  -4  -1    0.37    0.10 
   7   4  -1    0.39    0.10 
  -7   4   1    0.11    0.16 
   7   4  -1    0.33    0.13 
  -7   4   1    0.27    0.13 
   6  -4  -1    1.85    0.23 
  -6  -4   1    1.84    0.21 
   6  -4  -1    1.97    0.16 
   6   4  -1    1.78    0.20 
  -6   4   1    2.08    0.24 
   6   4  -1    1.72    0.15 
  -6   4   1    2.12    0.22 
   5  -4  -1    1.10    0.18 
  -5  -4   1    1.02    0.15 
   5  -4  -1    0.94    0.11 
   5   4  -1    0.81    0.14 
  -5   4   1    0.94    0.17 
   5   4  -1    0.92    0.11 
  -5   4   1    0.87    0.14 
  -4  -4   1    3.28    0.21 
   4  -4  -1    2.94    0.22 
   4   4  -1    3.38    0.22 
  -4   4   1    2.47    0.15 
  -4   4   1    2.92    0.21 
  -3  -4   1    7.11    0.25 
   3  -4  -1    7.15    0.28 
  -3  -4   1    6.84    0.30 
  -3  -4   1    6.85    0.25 
   3   4  -1    7.52    0.28 
  -3   4   1    6.74    0.26 
   3   4  -1    7.22    0.28 
  -3   4   1    6.83    0.24 
  -3   4   1    7.09    0.24 
   3   4  -1    6.99    0.30 
   2  -4  -1    0.58    0.09 
   2  -4  -1    0.66    0.08 
  -2  -4   1    0.72    0.08 
  -2  -4   1    0.57    0.08 
  -2  -4   1    0.60    0.07 
   2  -4  -1    0.51    0.08 
  -2  -4   1    0.69    0.09 
   2  -4  -1    0.52    0.08 
  -2   4   1    0.57    0.07 
   2   4  -1    0.65    0.05 
   2   4  -1    0.60    0.08 
   2   4  -1    0.70    0.09 
  -2   4   1    0.89    0.08 
  -2   4   1    0.60    0.09 
   2   4  -1    0.64    0.09 
  -2   4   1    0.65    0.07 
   2   4  -1    0.59    0.08 
  -1  -4   1   29.20    0.90 
   1  -4  -1   28.64    0.89 
  -1  -4   1   27.90    0.86 
  -1  -4   1   28.43    0.88 
   1  -4  -1   28.88    0.86 
  -1   4   1   28.27    0.87 
   1   4  -1   28.77    0.84 
  -1   4   1   29.24    0.89 
  -1   4   1   28.88    0.87 
  -1   4   1   28.12    0.88 
   1   4  -1   28.04    0.87 
   0  -4   1   53.30    1.62 
   0  -4   1   54.52    1.64 
   0  -4  -1   54.48    1.63 
   0  -4  -1   51.55    1.58 
   0  -4   1   55.11    1.59 
   0   4  -1   54.65    1.59 
   0   4   1   54.35    1.59 
   0   4   1   56.29    1.60 
   0   4  -1   56.47    1.63 
   0   4  -1   54.61    1.59 
   0   4   1   55.20    1.63 
  -1  -4  -1   19.25    0.59 
  -1  -4  -1   17.75    0.57 
   1  -4   1   19.41    0.58 
   1  -4   1   18.55    0.60 
   1  -4   1   18.45    0.59 
   1   4   1   19.45    0.59 
  -1   4  -1   18.62    0.58 
   1   4   1   18.04    0.60 
  -1   4  -1   18.72    0.59 
   1   4   1   16.12    0.59 
  -1   4  -1   18.64    0.59 
   1   4   1   18.87    0.56 
   2  -4   1   19.76    0.64 
  -2  -4  -1   19.91    0.65 
  -2  -4  -1   20.85    0.63 
   2  -4   1   20.69    0.65 
   2  -4   1   19.46    0.62 
  -2   4  -1   19.88    0.66 
  -2   4  -1   20.62    0.61 
   2   4   1   20.12    0.64 
   2   4   1   20.20    0.64 
   2   4   1   19.46    0.64 
   2   4   1   19.93    0.60 
   3  -4   1    6.53    0.30 
  -3  -4  -1    6.87    0.23 
   3  -4   1    7.58    0.28 
  -3  -4  -1    6.84    0.29 
  -3   4  -1    6.49    0.22 
   3   4   1    6.94    0.24 
  -3   4  -1    6.93    0.27 
   3   4   1    6.94    0.31 
   3   4   1    7.13    0.27 
  -3   4  -1    7.02    0.23 
   4  -4   1    7.51    0.31 
  -4  -4  -1    8.41    0.36 
   4  -4   1    8.36    0.37 
   4   4   1    8.42    0.28 
  -4   4  -1    8.54    0.33 
  -4   4  -1    8.49    0.37 
   4   4   1    8.29    0.37 
   5  -4   1    1.98    0.15 
   5  -4   1    2.43    0.23 
  -5  -4  -1    1.97    0.19 
  -5   4  -1    2.18    0.22 
  -5   4  -1    2.28    0.21 
   5   4   1    2.24    0.21 
   5   4   1    2.34    0.15 
  -5   4  -1    1.91    0.17 
   6  -4   1    0.93    0.19 
  -6  -4  -1    0.77    0.15 
   6  -4   1    0.78    0.11 
   6   4   1    0.80    0.16 
   6   4   1    0.90    0.11 
  -6   4  -1    0.82    0.15 
  -6   4  -1    0.76    0.17 
   7  -4   1    0.14    0.09 
   7  -4   1   -0.07    0.16 
  -7  -4  -1    0.09    0.12 
  -7   4  -1    0.06    0.12 
   7   4   1    0.21    0.09 
   7   4   1    0.33    0.15 
   8  -4   1    0.27    0.10 
   8  -4   1   -0.25    0.17 
  -8   4  -1    0.14    0.13 
   8   4   1    0.21    0.09 
  -9   4  -1    0.30    0.17 
   8  -5  -1    0.12    0.18 
   8  -5  -1    0.56    0.13 
  -8   5   1    0.42    0.17 
   8   5  -1    0.44    0.11 
   7  -5  -1    0.43    0.12 
  -7  -5   1    0.42    0.16 
   7  -5  -1    0.26    0.18 
   7   5  -1    0.41    0.11 
  -7   5   1    0.47    0.16 
   7   5  -1    0.46    0.16 
  -6  -5   1    0.79    0.16 
   6  -5  -1    0.92    0.20 
   6  -5  -1    0.72    0.12 
  -6   5   1    0.83    0.17 
   6   5  -1    0.91    0.13 
   6   5  -1    0.86    0.16 
   5  -5  -1    5.91    0.27 
  -5  -5   1    5.93    0.33 
   5  -5  -1    6.57    0.36 
  -5   5   1    6.71    0.35 
   5   5  -1    6.15    0.28 
   5   5  -1    6.44    0.33 
  -4  -5   1   10.30    0.34 
  -4  -5   1   10.96    0.34 
   4  -5  -1   10.59    0.40 
   4  -5  -1   10.33    0.44 
  -4  -5   1   10.79    0.44 
   4   5  -1   10.89    0.41 
   4   5  -1   10.91    0.44 
  -4   5   1   10.75    0.39 
  -4   5   1   10.48    0.45 
   3  -5  -1   10.25    0.40 
  -3  -5   1   11.91    0.39 
  -3  -5   1   11.55    0.44 
  -3   5   1   11.51    0.38 
   3   5  -1   10.66    0.41 
   3   5  -1   10.70    0.43 
  -3   5   1   11.00    0.39 
  -2  -5   1   37.11    1.19 
  -2  -5   1   37.99    1.16 
   2  -5  -1   39.86    1.20 
  -2  -5   1   39.57    1.15 
   2  -5  -1   38.78    1.17 
   2  -5  -1   40.25    1.15 
  -2  -5   1   39.16    1.14 
   2   5  -1   31.84    1.18 
  -2   5   1   40.27    1.14 
   2   5  -1   37.83    1.10 
  -2   5   1   33.74    1.15 
  -2   5   1   39.43    1.17 
  -2   5   1   38.75    1.18 
   2   5  -1   38.56    1.16 
  -2   5   1   37.88    1.14 
   2   5  -1   37.49    1.18 
  -1  -5   1    9.30    0.35 
   1  -5  -1    8.47    0.33 
   1  -5  -1    8.83    0.33 
  -1  -5   1    9.19    0.33 
  -1  -5   1    9.17    0.34 
   1  -5  -1    8.79    0.34 
  -1   5   1    9.25    0.34 
  -1   5   1    9.00    0.33 
  -1   5   1    9.39    0.34 
   1   5  -1    8.60    0.34 
  -1   5   1    8.85    0.34 
   1   5  -1    8.80    0.30 
   1   5  -1    8.72    0.34 
   1   5  -1    8.88    0.34 
   0  -5  -1   28.60    0.90 
   0  -5  -1   29.84    0.93 
   0  -5  -1   28.58    0.92 
   0  -5   1   30.37    0.91 
   0  -5   1   30.79    0.94 
   0   5   1   30.48    0.91 
   0   5  -1   29.00    0.90 
   0   5  -1   29.06    0.93 
   0   5   1   30.42    0.92 
   0   5   1   29.21    0.93 
   0   5  -1   29.52    0.93 
   0   5  -1   29.69    0.91 
   0   5   1   29.82    0.93 
  -1  -5  -1   23.54    0.76 
   1  -5   1   24.33    0.79 
   1  -5   1   23.96    0.76 
  -1  -5  -1   24.65    0.78 
   1  -5   1   24.03    0.77 
  -1  -5  -1   25.50    0.77 
  -1   5  -1   23.52    0.76 
   1   5   1   24.26    0.78 
  -1   5  -1   25.66    0.78 
   1   5   1   24.34    0.77 
  -1   5  -1   24.39    0.77 
  -1   5  -1   24.33    0.77 
   1   5   1   24.28    0.74 
   1   5   1   24.25    0.78 
  -2  -5  -1    0.70    0.09 
  -2  -5  -1    0.65    0.09 
  -2  -5  -1    0.49    0.08 
  -2  -5  -1    0.59    0.09 
   2  -5   1    0.70    0.10 
   2  -5   1    0.41    0.09 
   2   5   1    0.50    0.09 
  -2   5  -1    0.65    0.09 
   2   5   1    0.57    0.10 
  -2   5  -1    0.60    0.08 
  -2   5  -1    0.65    0.10 
   2   5   1    0.69    0.07 
  -2   5  -1    0.66    0.09 
  -3  -5  -1    4.03    0.22 
  -3  -5  -1    4.35    0.19 
   3  -5   1    3.92    0.20 
  -3  -5  -1    4.28    0.18 
  -3   5  -1    4.25    0.21 
   3   5   1    3.82    0.24 
   3   5   1    3.98    0.16 
  -3   5  -1    4.17    0.18 
  -3   5  -1    3.98    0.18 
   3   5   1    3.87    0.20 
   4  -5   1   13.20    0.51 
   4  -5   1   12.57    0.44 
  -4  -5  -1   12.34    0.48 
  -4   5  -1   12.64    0.45 
   4   5   1   12.28    0.50 
  -4   5  -1   11.88    0.50 
   4   5   1   12.11    0.45 
  -5  -5  -1    2.19    0.21 
   5  -5   1    2.18    0.22 
   5  -5   1    2.32    0.16 
   5   5   1    2.43    0.16 
   5   5   1    2.12    0.20 
  -5   5  -1    2.10    0.21 
   6  -5   1    2.33    0.17 
  -6  -5  -1    2.43    0.23 
   6  -5   1    2.45    0.26 
  -6   5  -1    2.17    0.24 
   6   5   1    2.29    0.17 
   6   5   1    2.52    0.24 
   7  -5   1    0.62    0.20 
   7  -5   1    0.60    0.12 
  -7   5  -1    0.60    0.16 
   7   5   1    0.87    0.13 
   7   5   1    0.78    0.18 
   8  -5   1    0.08    0.10 
   8  -5   1   -0.11    0.19 
   8   5   1    0.04    0.09 
  -8   5  -1   -0.08    0.13 
   8   5   1   -0.12    0.15 
   8  -6  -1    0.11    0.18 
   8  -6  -1    0.34    0.12 
  -8   6   1    0.28    0.16 
   8   6  -1    0.10    0.18 
   8   6  -1    0.28    0.12 
   7  -6  -1    0.59    0.13 
  -7  -6   1    0.52    0.17 
   7  -6  -1    0.69    0.20 
   7   6  -1    0.67    0.18 
  -7   6   1    0.51    0.17 
   7   6  -1    0.82    0.14 
   6  -6  -1    1.92    0.17 
  -6  -6   1    1.83    0.23 
   6  -6  -1    1.76    0.23 
   6   6  -1    2.27    0.23 
  -6   6   1    1.78    0.23 
   6   6  -1    1.76    0.18 
   5  -6  -1    0.27    0.13 
   5  -6  -1    0.12    0.10 
  -5  -6   1    0.09    0.10 
  -5   6   1    0.21    0.12 
   5   6  -1    0.03    0.08 
   5   6  -1    0.10    0.12 
   4  -6  -1    6.21    0.29 
  -4  -6   1    6.00    0.24 
   4  -6  -1    6.47    0.34 
  -4  -6   1    6.32    0.32 
  -4   6   1    5.87    0.33 
  -4   6   1    6.33    0.23 
  -4   6   1    6.45    0.23 
   4   6  -1    6.09    0.33 
   4   6  -1    5.78    0.29 
   3  -6  -1    0.15    0.09 
  -3  -6   1    0.05    0.08 
   3  -6  -1    0.15    0.10 
   3   6  -1    0.20    0.08 
  -3   6   1    0.00    0.09 
   3   6  -1    0.11    0.10 
  -3   6   1    0.13    0.08 
   2  -6  -1    0.09    0.07 
  -2  -6   1    0.09    0.07 
   2  -6  -1    0.09    0.07 
   2  -6  -1    0.06    0.10 
  -2  -6   1    0.17    0.08 
  -2  -6   1    0.10    0.07 
  -2   6   1    0.10    0.07 
   2   6  -1    0.05    0.06 
  -2   6   1    0.08    0.07 
   2   6  -1    0.06    0.04 
  -2   6   1    0.08    0.08 
  -2   6   1    0.19    0.07 
   2   6  -1    0.03    0.08 
  -2   6   1    0.12    0.08 
  -1  -6   1    5.82    0.27 
   1  -6  -1    6.11    0.27 
  -1  -6   1    6.07    0.26 
  -1  -6   1    6.07    0.26 
   1  -6  -1    5.92    0.26 
   1  -6  -1    5.56    0.26 
   1   6  -1    5.59    0.28 
  -1   6   1    6.20    0.28 
  -1   6   1    5.69    0.27 
  -1   6   1    5.64    0.27 
   1   6  -1    6.28    0.28 
   1   6  -1    5.48    0.26 
   1   6  -1    5.61    0.23 
  -1   6   1    6.35    0.27 
   0  -6   1    2.32    0.17 
   0  -6   1    2.57    0.19 
   0  -6  -1    2.48    0.17 
   0  -6   1    2.21    0.17 
   0  -6  -1    2.28    0.16 
   0   6  -1    2.34    0.18 
   0   6  -1    2.37    0.16 
   0   6   1    2.29    0.17 
   0   6   1    2.78    0.18 
   0   6   1    2.13    0.16 
   0   6  -1    2.33    0.18 
   1  -6   1   11.56    0.41 
  -1  -6  -1   11.14    0.42 
  -1  -6  -1   11.12    0.42 
   1  -6   1   11.20    0.42 
  -1  -6  -1   11.68    0.41 
   1  -6   1   11.22    0.43 
  -1   6  -1   11.13    0.42 
  -1   6  -1   11.20    0.42 
  -1   6  -1   11.08    0.41 
  -1   6  -1   11.26    0.42 
   1   6   1   10.99    0.42 
   1   6   1   11.37    0.39 
   1   6   1   10.81    0.42 
   1   6   1   11.22    0.42 
  -2  -6  -1    3.34    0.19 
   2  -6   1    3.28    0.20 
  -2  -6  -1    3.64    0.19 
  -2  -6  -1    3.03    0.19 
   2  -6   1    3.14    0.19 
   2   6   1    3.22    0.20 
   2   6   1    3.35    0.16 
  -2   6  -1    3.17    0.22 
  -2   6  -1    3.25    0.19 
  -2   6  -1    3.55    0.21 
   2   6   1    3.02    0.19 
  -2   6  -1    3.70    0.19 
  -2   6  -1    3.46    0.19 
  -3  -6  -1    0.42    0.09 
   3  -6   1    0.31    0.10 
  -3   6  -1    0.35    0.09 
  -3   6  -1    0.33    0.08 
   3   6   1    0.25    0.09 
  -3   6  -1    0.40    0.11 
  -4  -6  -1    0.62    0.08 
   4  -6   1    0.76    0.12 
  -4  -6  -1    0.97    0.14 
  -4  -6  -1    0.78    0.08 
   4  -6   1    0.73    0.15 
  -4   6  -1    0.74    0.14 
   4   6   1    0.61    0.13 
  -4   6  -1    0.71    0.07 
  -4   6  -1    0.74    0.11 
   4   6   1    0.70    0.11 
  -4   6  -1    0.62    0.06 
  -5  -6  -1    1.25    0.17 
   5  -6   1    0.74    0.16 
   5  -6   1    0.95    0.13 
   5   6   1    0.82    0.16 
   5   6   1    0.92    0.13 
  -5   6  -1    0.93    0.17 
   6  -6   1    0.64    0.18 
  -6  -6  -1    0.60    0.14 
   6  -6   1    0.41    0.11 
  -6   6  -1    0.82    0.17 
   6   6   1    0.85    0.17 
   6   6   1    0.66    0.12 
   7  -6   1    0.21    0.18 
   7  -6   1    0.02    0.11 
  -7   6  -1    0.20    0.14 
   7   6   1    0.24    0.10 
   7   6   1    0.27    0.16 
   8  -6   1    0.00    0.20 
   8   6   1    0.07    0.18 
  -8   6  -1    0.16    0.16 
   8   7  -1   -0.19    0.16 
   7  -7  -1    0.72    0.14 
   7  -7  -1    0.81    0.22 
   7   7  -1    0.73    0.19 
  -7   7   1    0.51    0.17 
   7   7  -1    0.43    0.12 
  -6  -7   1    0.84    0.17 
   6  -7  -1    1.14    0.20 
   6  -7  -1    0.90    0.14 
   6   7  -1    0.83    0.15 
  -6   7   1    0.80    0.18 
   6   7  -1    0.61    0.17 
   5  -7  -1    4.01    0.30 
  -5  -7   1    4.29    0.28 
   5  -7  -1    3.76    0.25 
   5   7  -1    3.76    0.25 
  -5   7   1    4.21    0.31 
   5   7  -1    4.28    0.30 
   4  -7  -1    4.12    0.27 
  -4  -7   1    3.63    0.19 
  -4  -7   1    3.80    0.25 
   4  -7  -1    4.40    0.24 
  -4   7   1    3.70    0.27 
   4   7  -1    3.91    0.24 
   4   7  -1    4.09    0.27 
  -4   7   1    3.72    0.19 
  -3  -7   1    0.28    0.10 
   3  -7  -1    0.24    0.11 
   3  -7  -1    0.52    0.14 
  -3  -7   1    0.29    0.09 
  -3   7   1    0.27    0.12 
   3   7  -1    0.36    0.12 
  -3   7   1    0.39    0.09 
  -3   7   1    0.39    0.10 
   3   7  -1    0.50    0.11 
   2  -7  -1   12.92    0.50 
   2  -7  -1   13.44    0.49 
  -2  -7   1   12.89    0.50 
  -2  -7   1   13.07    0.47 
  -2   7   1   12.82    0.48 
   2   7  -1   12.63    0.50 
  -2   7   1   13.52    0.48 
   2   7  -1   13.31    0.50 
  -2   7   1   12.60    0.50 
   1  -7  -1    6.80    0.32 
  -1  -7   1    6.69    0.32 
   1  -7  -1    6.58    0.31 
   1  -7  -1    6.56    0.30 
  -1  -7   1    6.92    0.30 
   1   7  -1    6.77    0.28 
  -1   7   1    7.01    0.32 
  -1   7   1    6.93    0.32 
   1   7  -1    6.54    0.31 
   1   7  -1    7.09    0.32 
  -1   7   1    6.88    0.31 
   1   7  -1    6.43    0.32 
  -1   7   1    6.83    0.31 
   0  -7   1   15.30    0.53 
   0  -7  -1   14.92    0.54 
   0  -7  -1   14.25    0.53 
   0  -7  -1   13.83    0.52 
   0  -7   1   14.90    0.53 
   0  -7   1   14.63    0.55 
   0   7  -1   15.04    0.54 
   0   7   1   15.00    0.54 
   0   7  -1   15.71    0.55 
   0   7  -1   15.56    0.54 
   0   7   1   14.94    0.52 
   0   7   1   14.49    0.54 
   0   7  -1   15.08    0.52 
   0   7   1   13.56    0.53 
  -1  -7  -1   13.79    0.50 
   1  -7   1   13.49    0.51 
  -1  -7  -1   13.61    0.49 
   1  -7   1   12.93    0.49 
   1  -7   1   12.38    0.48 
  -1  -7  -1   13.80    0.50 
  -1   7  -1   13.35    0.49 
   1   7   1   13.02    0.46 
   1   7   1   13.98    0.51 
   1   7   1   13.44    0.51 
  -1   7  -1   14.35    0.51 
  -1   7  -1   13.60    0.50 
  -1   7  -1   13.33    0.51 
   1   7   1   12.76    0.50 
   2  -7   1    0.52    0.11 
   2  -7   1    0.57    0.13 
  -2  -7  -1    0.47    0.10 
  -2  -7  -1    0.72    0.11 
   2   7   1    0.59    0.11 
   2   7   1    0.60    0.12 
  -2   7  -1    0.46    0.11 
  -2   7  -1    0.45    0.11 
   2   7   1    0.42    0.08 
  -2   7  -1    0.65    0.12 
  -3  -7  -1    3.00    0.18 
   3  -7   1    2.71    0.21 
   3  -7   1    3.26    0.24 
  -3  -7  -1    3.08    0.22 
   3   7   1    3.12    0.21 
  -3   7  -1    3.58    0.26 
  -3   7  -1    3.51    0.23 
  -3   7  -1    2.99    0.19 
   3   7   1    3.62    0.25 
  -4  -7  -1    7.66    0.30 
  -4  -7  -1    8.02    0.37 
   4  -7   1    7.81    0.35 
   4  -7   1    8.33    0.39 
   4   7   1    7.67    0.36 
  -4   7  -1    8.37    0.35 
  -4   7  -1    7.94    0.29 
  -4   7  -1    8.36    0.40 
   4   7   1    8.08    0.39 
  -5  -7  -1    4.37    0.29 
   5  -7   1    4.50    0.26 
   5  -7   1    4.56    0.32 
   5   7   1    4.63    0.31 
  -5   7  -1    4.31    0.30 
   5   7   1    4.13    0.25 
   6  -7   1    0.19    0.16 
   6  -7   1   -0.06    0.10 
   6   7   1    0.12    0.10 
   6   7   1   -0.01    0.13 
  -6   7  -1    0.05    0.13 
   7  -7   1    2.19    0.28 
   7  -7   1    2.28    0.21 
   7   7   1    2.12    0.21 
  -7   7  -1    2.11    0.27 
   7   7   1    2.15    0.26 
   8   7   1    0.26    0.18 
   7  -8  -1    0.33    0.20 
   7  -8  -1   -0.06    0.12 
   7   8  -1    0.06    0.16 
  -7   8   1    0.14    0.14 
   7   8  -1    0.20    0.12 
   6  -8  -1   -0.08    0.11 
   6  -8  -1    0.01    0.15 
   6   8  -1   -0.05    0.10 
   6   8  -1    0.04    0.14 
  -6   8   1    0.12    0.13 
  -5  -8   1    0.97    0.17 
   5  -8  -1    1.10    0.17 
  -5  -8   1    1.02    0.09 
   5  -8  -1    1.05    0.19 
   5   8  -1    1.05    0.16 
   5   8  -1    1.33    0.20 
  -5   8   1    1.18    0.20 
  -4  -8   1    0.11    0.10 
   4  -8  -1    0.12    0.14 
  -4  -8   1    0.14    0.08 
   4  -8  -1    0.05    0.11 
  -4   8   1    0.10    0.08 
   4   8  -1   -0.01    0.09 
   4   8  -1    0.13    0.12 
  -4   8   1    0.10    0.11 
  -3  -8   1    5.54    0.27 
   3  -8  -1    5.58    0.32 
   3  -8  -1    5.74    0.29 
  -3  -8   1    5.51    0.30 
   3   8  -1    5.71    0.32 
   3   8  -1    5.75    0.31 
  -3   8   1    5.61    0.33 
  -3   8   1    5.16    0.27 
  -3   8   1    5.57    0.28 
   2  -8  -1    0.61    0.14 
   2  -8  -1    0.48    0.13 
  -2  -8   1    0.76    0.13 
  -2  -8   1    0.51    0.13 
   2   8  -1    0.53    0.13 
  -2   8   1    0.74    0.13 
  -2   8   1    0.65    0.14 
  -2   8   1    0.49    0.15 
   1  -8  -1   29.25    0.96 
  -1  -8   1   29.83    0.99 
  -1  -8   1   29.63    0.96 
   1  -8  -1   29.74    0.98 
   1  -8  -1   28.95    0.98 
  -1   8   1   29.96    0.97 
   1   8  -1   30.08    0.99 
   1   8  -1   29.39    0.99 
   1   8  -1   30.34    0.92 
  -1   8   1   29.44    0.96 
  -1   8   1   29.15    0.96 
   1   8  -1   27.25    0.96 
   0  -8   1    8.68    0.38 
   0  -8   1    8.88    0.39 
   0  -8  -1    8.38    0.38 
   0  -8  -1    8.42    0.38 
   0  -8   1    8.27    0.37 
   0  -8  -1    9.19    0.39 
   0   8  -1    8.64    0.39 
   0   8  -1    9.03    0.40 
   0   8  -1    8.59    0.36 
   0   8   1    8.11    0.36 
   0   8   1    9.30    0.40 
   0   8   1    8.49    0.38 
   0   8   1    8.27    0.39 
   0   8  -1    8.50    0.39 
  -1  -8  -1   17.21    0.66 
   1  -8   1   18.52    0.68 
   1  -8   1   19.66    0.68 
  -1  -8  -1   19.19    0.68 
   1  -8   1   19.18    0.67 
   1   8   1   19.48    0.68 
   1   8   1   18.87    0.69 
  -1   8  -1   18.69    0.67 
  -1   8  -1   18.44    0.66 
   1   8   1   19.84    0.64 
   1   8   1   19.25    0.69 
  -1   8  -1   19.27    0.67 
  -2  -8  -1    5.64    0.29 
  -2  -8  -1    6.01    0.30 
   2  -8   1    5.95    0.33 
   2  -8   1    6.03    0.30 
  -2   8  -1    5.31    0.29 
  -2   8  -1    5.57    0.33 
   2   8   1    5.70    0.31 
  -2   8  -1    5.31    0.31 
   2   8   1    5.54    0.32 
   3  -8   1    3.88    0.24 
  -3  -8  -1    3.54    0.23 
  -3  -8  -1    3.69    0.22 
   3  -8   1    3.67    0.26 
  -3   8  -1    3.47    0.26 
   3   8   1    3.46    0.26 
   3   8   1    3.78    0.24 
  -3   8  -1    3.86    0.24 
  -3   8  -1    3.93    0.22 
  -4  -8  -1    0.66    0.13 
  -4  -8  -1    0.79    0.11 
   4  -8   1    0.77    0.15 
   4  -8   1    0.64    0.15 
  -4   8  -1    0.74    0.10 
   4   8   1    0.60    0.13 
   4   8   1    0.18    0.12 
  -4   8  -1    0.71    0.16 
   5  -8   1    0.96    0.19 
   5  -8   1    0.87    0.15 
  -5  -8  -1    0.89    0.16 
  -5   8  -1    0.82    0.17 
   5   8   1    0.64    0.14 
   5   8   1    0.80    0.17 
   6  -8   1    0.01    0.12 
   6  -8   1    0.07    0.16 
   6   8   1    0.11    0.15 
  -6   8  -1    0.06    0.13 
   6   8   1    0.06    0.11 
   7  -8   1    0.18    0.12 
   7  -8   1   -0.17    0.18 
   7   8   1   -0.11    0.15 
  -7   8  -1    0.03    0.15 
   7   8   1   -0.05    0.10 
   6  -9  -1    0.65    0.17 
   6  -9  -1    0.59    0.21 
  -6   9   1    0.55    0.18 
   6   9  -1    0.52    0.15 
   6   9  -1    0.22    0.15 
  -5  -9   1    0.26    0.12 
  -5  -9   1    0.17    0.07 
   5  -9  -1    0.23    0.16 
   5  -9  -1    0.25    0.14 
   5   9  -1    0.50    0.14 
  -5   9   1    0.23    0.06 
  -5   9   1    0.42    0.15 
   5   9  -1    0.08    0.14 
  -4  -9   1    3.08    0.20 
   4  -9  -1    3.13    0.25 
  -4  -9   1    3.05    0.24 
   4  -9  -1    3.24    0.28 
  -4   9   1    3.08    0.27 
   4   9  -1    3.21    0.25 
   4   9  -1    3.17    0.27 
  -4   9   1    3.37    0.20 
   3  -9  -1    0.10    0.11 
  -3  -9   1    0.15    0.10 
  -3  -9   1    0.09    0.09 
   3  -9  -1    0.35    0.15 
   3   9  -1    0.16    0.12 
  -3   9   1    0.26    0.10 
   3   9  -1    0.38    0.12 
  -3   9   1   -0.03    0.11 
   2  -9  -1    5.69    0.32 
  -2  -9   1    6.82    0.33 
   2  -9  -1    5.94    0.34 
  -2  -9   1    6.41    0.32 
   2   9  -1    6.09    0.33 
  -2   9   1    6.43    0.32 
   2   9  -1    6.05    0.33 
  -2   9   1    6.26    0.35 
  -2   9   1    6.22    0.32 
   1  -9  -1    7.85    0.37 
   1  -9  -1    6.96    0.36 
   1  -9  -1    7.44    0.36 
  -1  -9   1    7.53    0.36 
  -1  -9   1    7.30    0.35 
  -1   9   1    7.16    0.35 
  -1   9   1    7.48    0.36 
  -1   9   1    7.36    0.36 
   1   9  -1    7.57    0.36 
   1   9  -1    7.31    0.37 
   1   9  -1    7.20    0.36 
   0  -9  -1    6.51    0.33 
   0  -9   1    6.63    0.34 
   0  -9  -1    7.22    0.35 
   0  -9   1    6.90    0.35 
   0  -9   1    6.69    0.33 
   0   9  -1    6.45    0.34 
   0   9   1    6.51    0.34 
   0   9  -1    7.10    0.33 
   0   9  -1    6.88    0.35 
   0   9   1    6.81    0.35 
   0   9   1    6.81    0.32 
   1  -9   1    0.67    0.13 
  -1  -9  -1    0.90    0.14 
   1  -9   1    0.74    0.15 
  -1  -9  -1    0.80    0.14 
   1   9   1    0.73    0.15 
  -1   9  -1    0.56    0.14 
  -1   9  -1    0.67    0.14 
   1   9   1    0.60    0.13 
   1   9   1    0.77    0.15 
  -1   9  -1    0.76    0.13 
  -2  -9  -1    0.39    0.11 
   2  -9   1    0.20    0.13 
  -2  -9  -1    0.25    0.11 
   2  -9   1    0.42    0.13 
   2   9   1    0.40    0.12 
  -2   9  -1    0.43    0.13 
  -2   9  -1    0.30    0.11 
  -2   9  -1    0.33    0.12 
   2   9   1    0.41    0.13 
   3  -9   1    1.23    0.19 
  -3  -9  -1    1.18    0.16 
  -3  -9  -1    1.17    0.15 
   3  -9   1    1.01    0.16 
   3   9   1    0.96    0.15 
  -3   9  -1    1.22    0.15 
   3   9   1    1.19    0.18 
  -3   9  -1    1.19    0.15 
  -3   9  -1    1.25    0.18 
   4  -9   1    2.82    0.27 
  -4  -9  -1    3.04    0.23 
  -4  -9  -1    2.34    0.18 
   4  -9   1    2.69    0.23 
  -4   9  -1    2.58    0.27 
  -4   9  -1    2.50    0.18 
   4   9   1    2.60    0.23 
   4   9   1    2.24    0.24 
   5  -9   1    0.37    0.14 
  -5  -9  -1    0.58    0.07 
   5  -9   1    0.40    0.17 
   5   9   1    0.67    0.15 
  -5   9  -1    0.70    0.18 
   5   9   1    0.55    0.17 
   6  -9   1    0.50    0.19 
   6  -9   1    0.30    0.15 
  -6   9  -1    0.68    0.18 
   6   9   1    0.54    0.16 
   6   9   1    0.61    0.18 
   6 -10  -1    0.01    0.19 
   6 -10  -1   -0.03    0.14 
   6  10  -1    0.27    0.18 
  -6  10   1    0.14    0.16 
   6  10  -1   -0.16    0.12 
   5 -10  -1    0.09    0.14 
   5 -10  -1    0.02    0.17 
  -5 -10   1    0.19    0.08 
   5  10  -1   -0.35    0.11 
   5  10  -1    0.06    0.13 
  -5  10   1    0.13    0.15 
  -5  10   1    0.06    0.07 
   4 -10  -1    0.54    0.15 
   4 -10  -1    0.69    0.19 
  -4 -10   1    0.62    0.12 
  -4 -10   1    0.45    0.13 
   4  10  -1    0.35    0.16 
  -4  10   1    0.79    0.18 
   4  10  -1    0.74    0.16 
  -4  10   1    0.75    0.12 
   3 -10  -1    0.26    0.15 
   3 -10  -1    0.39    0.13 
  -3 -10   1    0.43    0.12 
  -3 -10   1    0.51    0.13 
   3  10  -1    0.43    0.16 
  -3  10   1    0.43    0.14 
  -3  10   1    0.24    0.11 
   3  10  -1    0.40    0.13 
  -2 -10   1    4.04    0.26 
  -2 -10   1    3.92    0.27 
   2 -10  -1    4.16    0.28 
   2 -10  -1    4.72    0.31 
  -2  10   1    3.82    0.28 
   2  10  -1    4.28    0.31 
  -2  10   1    4.33    0.27 
  -2  10   1    4.20    0.28 
   2  10  -1    4.20    0.29 
  -1 -10   1    0.14    0.11 
  -1 -10   1    0.29    0.12 
   1 -10  -1    0.23    0.13 
   1 -10  -1    0.17    0.13 
  -1  10   1    0.05    0.12 
  -1  10   1    0.14    0.12 
   1  10  -1    0.34    0.15 
  -1  10   1    0.14    0.11 
   0 -10   1    0.80    0.14 
   0 -10  -1    1.09    0.16 
   0 -10  -1    1.07    0.16 
   0 -10   1    1.00    0.17 
   0  10   1    0.85    0.17 
   0  10   1    0.99    0.14 
   0  10  -1    1.20    0.18 
   0  10  -1    1.14    0.15 
   0  10   1    0.87    0.17 
   0  10  -1    0.82    0.17 
  -1 -10  -1    0.95    0.16 
   1 -10   1    1.24    0.18 
   1 -10   1    0.81    0.16 
  -1 -10  -1    0.95    0.16 
   1  10   1    1.19    0.19 
  -1  10  -1    0.82    0.15 
  -1  10  -1    1.05    0.17 
  -1  10  -1    1.05    0.17 
  -2 -10  -1    0.77    0.14 
  -2 -10  -1    0.63    0.13 
   2 -10   1    0.66    0.15 
   2 -10   1    0.84    0.18 
   2  10   1    0.49    0.13 
   2  10   1    0.82    0.16 
  -2  10  -1    0.68    0.14 
  -2  10  -1    0.78    0.15 
  -2  10  -1    0.81    0.16 
   3 -10   1    0.47    0.16 
  -3 -10  -1    0.64    0.13 
   3 -10   1    0.57    0.14 
  -3 -10  -1    0.61    0.13 
  -3  10  -1    0.48    0.12 
  -3  10  -1    0.47    0.15 
   3  10   1    0.53    0.14 
   3  10   1    0.34    0.15 
   4 -10   1    0.85    0.19 
  -4 -10  -1    0.95    0.13 
   4 -10   1    0.84    0.17 
  -4  10  -1    0.87    0.13 
   4  10   1    0.64    0.17 
  -4  10  -1    0.97    0.19 
   4  10   1    0.79    0.16 
   5 -10   1    0.23    0.15 
   5 -10   1    0.14    0.18 
  -5 -10  -1    0.24    0.08 
   5  10   1    0.12    0.15 
   5  10   1    0.22    0.13 
  -5  10  -1    0.19    0.15 
   6 -10   1    0.43    0.17 
   6 -10   1    0.19    0.18 
  -6  10  -1    0.67    0.19 
   6  10   1    0.37    0.20 
   6  10   1    0.62    0.16 
   5 -11  -1    1.59    0.27 
  -5 -11   1    2.21    0.17 
   5 -11  -1    2.02    0.25 
   5  11  -1    2.38    0.29 
  -5  11   1    2.02    0.15 
  -5  11   1    2.30    0.29 
   5  11  -1    2.41    0.27 
  -4 -11   1    0.02    0.09 
   4 -11  -1    0.07    0.17 
   4 -11  -1   -0.10    0.12 
  -4  11   1   -0.39    0.10 
  -4  11   1    0.04    0.10 
   4  11  -1    0.13    0.15 
   4  11  -1    0.13    0.13 
  -3 -11   1    0.22    0.12 
  -3 -11   1    0.70    0.15 
   3 -11  -1    0.59    0.15 
   3 -11  -1    0.61    0.18 
   3  11  -1    0.52    0.18 
  -3  11   1    0.86    0.18 
   3  11  -1    0.53    0.15 
  -3  11   1    0.79    0.15 
  -2 -11   1    0.23    0.12 
  -2 -11   1   -0.20    0.09 
   2 -11  -1    0.10    0.14 
   2  11  -1    0.01    0.15 
  -2  11   1    0.02    0.12 
  -2  11   1    0.01    0.11 
  -1 -11   1    3.19    0.26 
   1 -11  -1    2.90    0.26 
  -1 -11   1    2.74    0.25 
   1  11  -1    2.75    0.26 
  -1  11   1    2.80    0.25 
  -1  11   1    3.09    0.26 
  -1  11   1    2.93    0.27 
   0 -11  -1    0.82    0.16 
   0 -11   1    0.90    0.17 
   0 -11   1    0.96    0.17 
   0 -11  -1    1.14    0.17 
   0  11  -1    0.98    0.17 
   0  11   1    0.63    0.16 
   0  11   1    0.89    0.18 
   0  11  -1    1.17    0.20 
  -1 -11  -1    1.34    0.18 
  -1 -11  -1    1.48    0.19 
   1 -11   1    1.31    0.20 
   1  11   1    1.44    0.21 
  -1  11  -1    1.21    0.18 
  -1  11  -1    1.16    0.18 
  -1  11  -1    1.36    0.20 
  -2 -11  -1    0.96    0.16 
  -2 -11  -1    1.27    0.18 
   2 -11   1    0.94    0.18 
   2 -11   1    1.38    0.21 
   2  11   1    1.31    0.21 
  -2  11  -1    1.37    0.20 
  -2  11  -1    1.23    0.17 
  -2  11  -1    1.18    0.18 
  -3 -11  -1    2.96    0.23 
   3 -11   1    2.85    0.26 
  -3 -11  -1    2.53    0.23 
   3 -11   1    3.26    0.30 
  -3  11  -1    3.02    0.30 
  -3  11  -1    3.14    0.23 
   3  11   1    2.77    0.26 
   3  11   1    2.92    0.29 
   4 -11   1    1.00    0.20 
   4 -11   1    1.20    0.23 
  -4 -11  -1    1.04    0.15 
   4  11   1    0.95    0.18 
  -4  11  -1    1.04    0.21 
  -4  11  -1    0.89    0.14 
   4  11   1    1.08    0.21 
   5 -11   1    1.22    0.25 
  -5 -11  -1    0.89    0.12 
   5 -11   1    1.01    0.20 
   5  11   1    0.83    0.22 
   5  11   1    0.88    0.19 
  -5  11  -1    1.84    0.27 
  -5  11  -1    0.90    0.10 
   5 -12  -1    0.41    0.18 
   5  12  -1    0.51    0.18 
   4 -12  -1   -0.03    0.17 
  -4 -12   1    0.03    0.10 
   4 -12  -1    0.24    0.16 
   4  12  -1    0.02    0.15 
  -4  12   1    0.00    0.16 
  -4  12   1    0.10    0.11 
   4  12  -1   -0.34    0.16 
  -3 -12   1    0.42    0.15 
  -3 -12   1    0.42    0.13 
   3 -12  -1    0.28    0.18 
   3  12  -1    0.48    0.18 
  -3  12   1    0.32    0.17 
  -3  12   1    0.45    0.14 
  -2 -12   1    0.27    0.13 
   2 -12  -1    0.20    0.15 
  -2 -12   1    0.26    0.13 
   2  12  -1    0.28    0.16 
  -2  12   1    0.28    0.15 
  -2  12   1    0.11    0.13 
   1 -12  -1    0.97    0.19 
  -1 -12   1    0.38    0.15 
  -1 -12   1    0.37    0.15 
  -1  12   1    0.72    0.18 
   1  12  -1    0.93    0.21 
  -1  12   1    0.80    0.18 
   0 -12   1    2.08    0.24 
   0 -12  -1    1.96    0.23 
   0  12   1    1.66    0.24 
   0  12  -1    1.79    0.24 
   0  12  -1    1.81    0.24 
   0  12   1    1.62    0.24 
  -1 -12  -1    0.15    0.12 
  -1 -12  -1    0.04    0.13 
   1 -12   1    0.44    0.16 
  -1  12  -1    0.04    0.16 
   1  12   1    0.03    0.15 
  -1  12  -1    0.37    0.15 
  -2 -12  -1    0.96    0.18 
  -2 -12  -1    1.14    0.18 
   2 -12   1    0.91    0.19 
  -2  12  -1    0.83    0.18 
  -2  12  -1    1.08    0.19 
   2  12   1    0.78    0.21 
  -3 -12  -1    0.45    0.14 
   3 -12   1    0.46    0.17 
   3 -12   1    0.71    0.20 
  -3  12  -1    0.71    0.15 
  -3  12  -1    0.24    0.17 
   3  12   1    0.83    0.21 
   4 -12   1    1.21    0.22 
  -4 -12  -1    0.94    0.16 
   4 -12   1    0.93    0.23 
   4  12   1    0.54    0.19 
  -4  12  -1    0.66    0.14 
   4  12   1    0.59    0.18 
  -4  12  -1    0.66    0.19 
   5  12   1    0.47    0.18 
  -3 -13   1    0.29    0.14 
   3 -13  -1    0.19    0.17 
  -3  13   1    0.09    0.15 
  -3  13   1    0.32    0.15 
   3  13  -1    0.31    0.20 
  -2 -13   1    1.29    0.21 
   2 -13  -1    0.88    0.20 
  -2 -13   1    1.35    0.21 
   2  13  -1    1.10    0.24 
  -2  13   1    0.96    0.19 
  -1 -13   1    0.18    0.15 
  -1 -13   1    0.50    0.16 
   1 -13  -1    0.63    0.18 
  -1  13   1    0.27    0.16 
   1  13  -1    0.27    0.19 
   0 -13   1    2.65    0.28 
   0 -13  -1    2.45    0.27 
   0  13  -1    2.67    0.29 
   0  13   1    2.04    0.28 
  -1 -13  -1    1.00    0.20 
   1 -13   1    1.20    0.22 
  -1 -13  -1    1.52    0.22 
  -1  13  -1    0.82    0.19 
   1  13   1    1.17    0.24 
  -1  13  -1    1.44    0.25 
  -2 -13  -1    1.70    0.23 
   2 -13   1    2.17    0.27 
  -2  13  -1    1.29    0.20 
   2  13   1    1.32    0.25 
  -3 -13  -1    0.71    0.17 
   3 -13   1    0.78    0.22 
   3  13   1    0.65    0.23 
  -3  13  -1    1.23    0.22 
   1 -14  -1    0.36    0.17 
  -1 -14   1    0.46    0.17 
  -1 -14   1    0.17    0.15 
  -1  14   1    0.21    0.16 
   1  14  -1   -0.06    0.20 
   0 -14  -1    0.19    0.15 
   0 -14   1    0.12    0.15 
   0  14   1   -0.13    0.17 
   0  14  -1   -0.11    0.18 
  -1 -14  -1    0.03    0.14 
   1 -14   1    0.60    0.18 
   1  14   1    0.28    0.21 
  -1  14  -1    0.26    0.17 
   9   0  -2    0.08    0.18 
   9   0  -2   -0.04    0.09 
  -9   0   2    0.10    0.17 
  -8   0   2    0.52    0.17 
   8   0  -2    0.68    0.11 
  -7   0   2    0.48    0.16 
   7   0  -2    0.45    0.09 
  -6   0   2   10.58    0.43 
   6   0  -2   10.52    0.37 
   6   0  -2   11.36    0.43 
  -6   0   2   10.72    0.49 
  -5   0   2    0.33    0.09 
  -5   0   2    0.32    0.12 
   5   0  -2    0.55    0.09 
   5   0  -2    0.43    0.06 
   5   0  -2    0.46    0.06 
  -4   0   2   69.70    2.04 
   4   0  -2   69.01    2.04 
  -4   0   2   67.45    2.14 
   4   0  -2   71.90    2.04 
   4   0  -2   71.12    2.08 
  -3   0   2   46.07    1.38 
   3   0  -2   46.37    1.38 
  -3   0   2   45.50    1.43 
   3   0  -2   47.14    1.35 
   3   0  -2   46.13    1.35 
   2   0  -2  304.90    8.87 
   2   0  -2  307.07    8.91 
  -2   0   2  311.97    8.67 
   2   0  -2  305.13    8.89 
  -1   0   2  716.92   19.97 
  -1   0   2  712.97   20.52 
   1   0  -2  701.49   20.58 
   1   0  -2  708.59   19.97 
   1   0  -2  730.60   20.53 
  -1   0   2  700.52   20.10 
   0   0   2  123.70    3.60 
   0   0  -2  129.30    3.70 
   0   0  -2  132.05    3.60 
   0   0   2  130.33    3.68 
   0   0   2  128.38    3.72 
   0   0  -2  121.05    3.70 
   0   0   2  130.47    3.74 
   0   0  -2  126.42    3.59 
   1   0   2  495.97   13.75 
  -1   0  -2  498.72   14.21 
  -1   0  -2  462.87   13.79 
  -1   0  -2  488.13   14.16 
  -2   0  -2  257.87    7.38 
  -2   0  -2  251.03    7.15 
  -2   0  -2  250.88    7.34 
  -3   0  -2   11.34    0.40 
  -3   0  -2   10.78    0.38 
  -3   0  -2   10.71    0.39 
  -4   0  -2    1.26    0.12 
  -4   0  -2    1.59    0.15 
   4   0   2    1.05    0.12 
  -4   0  -2    1.38    0.13 
  -5   0  -2    2.65    0.19 
  -5   0  -2    2.89    0.20 
  -5   0  -2    2.84    0.22 
   5   0   2    2.94    0.19 
   6   0   2    0.90    0.13 
  -6   0  -2    0.86    0.13 
  -6   0  -2    0.88    0.14 
  -6   0  -2    0.90    0.16 
   6   0   2    1.11    0.15 
  -7   0  -2    0.76    0.14 
  -7   0  -2    1.08    0.19 
  -7   0  -2    1.02    0.15 
   7   0   2    0.94    0.18 
   8   0   2    0.47    0.18 
  -8   0  -2   -0.11    0.14 
   9  -1  -2    0.21    0.20 
  -9  -1   2    0.53    0.21 
   9  -1  -2    0.20    0.10 
   9   1  -2    0.89    0.20 
   9   1  -2    0.27    0.10 
  -9   1   2    0.26    0.19 
  -8  -1   2   -0.12    0.12 
   8  -1  -2    0.05    0.08 
   8  -1  -2    0.36    0.17 
  -8   1   2    0.04    0.14 
   8   1  -2    0.15    0.09 
   7  -1  -2    2.16    0.23 
  -7  -1   2    1.78    0.23 
   7  -1  -2    1.88    0.15 
  -7   1   2    2.26    0.25 
   7   1  -2    2.18    0.15 
  -7   1   2    2.03    0.20 
  -6  -1   2    3.87    0.28 
   6  -1  -2    4.23    0.20 
  -6  -1   2    4.04    0.22 
   6   1  -2    4.45    0.24 
  -6   1   2    4.10    0.29 
   6   1  -2    4.21    0.19 
  -6   1   2    4.51    0.26 
  -5  -1   2    4.34    0.27 
  -5  -1   2    4.15    0.21 
   5  -1  -2    3.69    0.18 
   5  -1  -2    4.01    0.17 
   5  -1  -2    3.90    0.20 
  -5   1   2    4.01    0.23 
   5   1  -2    4.15    0.22 
  -5   1   2    3.96    0.20 
   5   1  -2    3.91    0.17 
   5   1  -2    4.13    0.17 
  -5   1   2    3.98    0.25 
  -4  -1   2   17.28    0.62 
   4  -1  -2   18.24    0.56 
   4  -1  -2   17.63    0.54 
  -4  -1   2   14.30    0.54 
   4  -1  -2   17.84    0.53 
   4   1  -2   17.41    0.54 
  -4   1   2   16.25    0.61 
  -4   1   2   17.17    0.58 
   4   1  -2   17.90    0.58 
   4   1  -2   17.86    0.54 
   3  -1  -2   35.50    1.06 
   3  -1  -2   35.91    1.04 
  -3  -1   2   35.78    1.04 
   3  -1  -2   34.71    1.05 
  -3  -1   2   35.35    1.11 
  -3   1   2   36.28    1.06 
   3   1  -2   36.10    1.04 
  -3   1   2   33.98    1.06 
   3   1  -2   35.87    1.08 
   3   1  -2   35.32    1.05 
  -3   1   2   33.68    1.11 
  -2  -1   2   33.08    0.91 
   2  -1  -2   30.59    0.95 
  -2  -1   2   32.93    0.93 
   2  -1  -2   32.31    0.95 
  -2  -1   2   31.62    0.91 
   2   1  -2   31.24    0.95 
   2   1  -2   31.72    0.95 
   2   1  -2   32.04    0.97 
  -2   1   2   32.10    0.96 
  -2   1   2   33.38    0.91 
  -2   1   2   32.47    0.95 
  -1  -1   2   46.32    1.33 
  -1  -1   2   49.24    1.37 
   1  -1  -2   47.14    1.33 
   1  -1  -2   47.09    1.37 
  -1  -1   2   47.57    1.32 
   1   1  -2   45.35    1.33 
  -1   1   2   46.39    1.40 
  -1   1   2   47.10    1.35 
   1   1  -2   44.96    1.32 
  -1   1   2   48.70    1.37 
  -1   1   2   47.98    1.33 
   1   1  -2   44.53    1.37 
   1   1  -2   46.97    1.38 
   0  -1  -2   23.57    0.68 
   0  -1  -2   23.49    0.68 
   0  -1   2   21.10    0.68 
   0  -1  -2   23.59    0.67 
   0  -1  -2   22.52    0.68 
   0  -1  -2   23.32    0.66 
   0  -1   2   22.69    0.66 
   0  -1   2   22.81    0.68 
   0   1  -2   23.90    0.68 
   0   1   2   22.57    0.67 
   0   1   2   21.89    0.68 
   0   1   2   22.71    0.68 
   0   1  -2   23.36    0.66 
   0   1  -2   23.34    0.66 
   1  -1   2  129.58    3.69 
  -1  -1  -2  126.74    3.59 
  -1  -1  -2  131.65    3.58 
   1  -1   2  125.13    3.68 
  -1  -1  -2  129.30    3.73 
   1  -1   2  123.39    3.73 
  -1   1  -2  126.08    3.72 
  -1   1  -2  131.49    3.58 
  -1   1  -2  129.28    3.58 
   1   1   2  124.45    3.69 
   1   1   2  127.84    3.70 
   1   1   2  130.25    3.61 
  -2  -1  -2   36.99    1.25 
  -2  -1  -2   43.05    1.25 
  -2  -1  -2   43.16    1.21 
   2  -1   2   39.79    1.25 
   2   1   2   42.42    1.20 
  -2   1  -2   42.50    1.26 
  -2   1  -2   42.26    1.25 
   2   1   2   40.86    1.20 
   2   1   2   43.14    1.21 
   2   1   2   41.50    1.25 
   3  -1   2    0.40    0.08 
  -3  -1  -2    0.54    0.08 
  -3  -1  -2    0.28    0.07 
   3   1   2    0.31    0.07 
   3   1   2    0.28    0.06 
  -3   1  -2    0.24    0.06 
  -3   1  -2    0.49    0.08 
  -3   1  -2    0.40    0.09 
   4  -1   2    1.95    0.18 
  -4  -1  -2    1.80    0.15 
  -4  -1  -2    1.63    0.15 
  -4  -1  -2    1.71    0.14 
   4   1   2    1.90    0.16 
  -4   1  -2    1.96    0.15 
  -4   1  -2    1.96    0.17 
  -4   1  -2    1.80    0.16 
   4   1   2    1.80    0.13 
   5  -1   2    3.73    0.27 
   5  -1   2    3.89    0.22 
  -5  -1  -2    3.72    0.23 
  -5  -1  -2    3.82    0.20 
  -5  -1  -2    3.61    0.24 
   5   1   2    4.20    0.22 
  -5   1  -2    3.89    0.23 
   5   1   2    3.32    0.23 
  -5   1  -2    3.59    0.25 
  -5   1  -2    4.02    0.23 
  -6  -1  -2    2.39    0.22 
   6  -1   2    2.52    0.20 
  -6  -1  -2    2.08    0.17 
  -6  -1  -2    2.19    0.20 
   6  -1   2    2.34    0.23 
   6   1   2    2.35    0.11 
  -6   1  -2    2.24    0.23 
  -6   1  -2    2.42    0.20 
   6   1   2    2.63    0.20 
  -6   1  -2    2.40    0.20 
   6   1   2    2.41    0.18 
  -7  -1  -2    0.30    0.14 
   7  -1   2    0.38    0.16 
  -7   1  -2    0.11    0.10 
   7   1   2    0.45    0.06 
   7   1   2    0.57    0.13 
  -7   1  -2    0.27    0.14 
  -8  -1  -2    0.47    0.17 
   8  -1   2    0.68    0.21 
   8   1   2    0.95    0.19 
  -8   1  -2    0.40    0.17 
  -9   1  -2   -0.10    0.18 
   9  -2  -2    1.27    0.27 
  -9  -2   2    0.74    0.22 
   9  -2  -2    1.08    0.13 
  -9   2   2    0.79    0.23 
   9   2  -2    1.40    0.15 
   8  -2  -2    0.18    0.17 
  -8  -2   2    0.21    0.15 
   8  -2  -2    0.29    0.10 
   8   2  -2    0.28    0.09 
  -8   2   2    0.38    0.18 
   7  -2  -2    8.79    0.46 
   7  -2  -2    8.38    0.33 
  -7  -2   2    8.50    0.45 
  -7   2   2    8.02    0.44 
  -7   2   2    8.18    0.40 
   7   2  -2    9.02    0.34 
  -6  -2   2   -0.09    0.10 
   6  -2  -2    0.18    0.14 
   6  -2  -2    0.03    0.07 
  -6   2   2   -0.04    0.08 
   6   2  -2   -0.04    0.09 
   6   2  -2    0.03    0.06 
  -6   2   2   -0.11    0.10 
  -5  -2   2    3.31    0.17 
   5  -2  -2    2.64    0.24 
   5  -2  -2    3.13    0.17 
   5  -2  -2    3.03    0.16 
  -5  -2   2    3.38    0.24 
   5  -2  -2    2.63    0.16 
  -5   2   2    3.15    0.17 
   5   2  -2    2.82    0.15 
  -5   2   2    3.47    0.23 
   5   2  -2    3.00    0.20 
  -5   2   2    3.31    0.24 
   5   2  -2    3.02    0.17 
   5   2  -2    3.12    0.16 
   4  -2  -2    0.54    0.07 
  -4  -2   2    0.52    0.07 
  -4  -2   2    0.34    0.10 
   4  -2  -2    0.51    0.07 
   4   2  -2    0.58    0.07 
  -4   2   2    0.57    0.10 
  -4   2   2    0.73    0.12 
   4   2  -2    0.67    0.10 
  -4   2   2    0.54    0.07 
   4   2  -2    0.46    0.07 
  -3  -2   2    9.88    0.38 
  -3  -2   2   10.04    0.31 
   3  -2  -2   10.12    0.33 
   3  -2  -2    9.70    0.33 
  -3   2   2    9.79    0.38 
  -3   2   2   10.14    0.32 
   3   2  -2    9.83    0.33 
   3   2  -2    9.35    0.35 
  -3   2   2    9.74    0.37 
   3   2  -2    9.78    0.33 
  -2  -2   2    1.83    0.07 
   2  -2  -2    1.70    0.10 
  -2  -2   2    1.84    0.10 
   2   2  -2    1.72    0.12 
  -2   2   2    1.83    0.09 
  -2   2   2    1.96    0.09 
   2   2  -2    1.67    0.07 
   2   2  -2    1.54    0.10 
   1  -2  -2   35.09    1.02 
   1  -2  -2   32.90    1.03 
  -1  -2   2   33.11    1.03 
  -1  -2   2   33.94    1.01 
   1  -2  -2   33.78    1.02 
  -1  -2   2   35.66    0.99 
  -1  -2   2   32.49    0.99 
   1  -2  -2   34.76    0.99 
  -1   2   2   33.73    0.99 
   1   2  -2   33.72    1.02 
   1   2  -2   33.74    1.01 
   1   2  -2   33.46    1.02 
  -1   2   2   35.15    1.00 
  -1   2   2   34.04    1.01 
  -1   2   2   34.37    1.04 
   1   2  -2   33.24    0.99 
  -1   2   2   35.92    0.99 
   0  -2   2   22.86    0.69 
   0  -2  -2   22.84    0.70 
   0  -2  -2   22.96    0.69 
   0  -2  -2   22.79    0.68 
   0  -2   2   22.66    0.68 
   0   2   2   22.51    0.70 
   0   2   2   22.75    0.68 
   0   2  -2   23.53    0.70 
   0   2  -2   23.40    0.68 
   0   2  -2   23.15    0.68 
   0   2   2   23.22    0.68 
   0   2   2   22.55    0.69 
   1  -2   2   55.44    1.53 
   1  -2   2   52.10    1.60 
  -1  -2  -2   54.60    1.54 
   1  -2   2   53.47    1.58 
  -1  -2  -2   54.83    1.59 
  -1  -2  -2   53.31    1.57 
   1   2   2   52.60    1.57 
  -1   2  -2   53.54    1.57 
   1   2   2   54.61    1.54 
   1   2   2   52.13    1.54 
  -1   2  -2   53.01    1.59 
  -1   2  -2   54.28    1.56 
  -1   2  -2   55.87    1.53 
   2  -2   2   20.67    0.67 
  -2  -2  -2   20.84    0.65 
   2  -2   2   20.67    0.63 
   2  -2   2   21.31    0.63 
   2   2   2   20.31    0.62 
  -2   2  -2   21.64    0.65 
   2   2   2   20.29    0.66 
   2   2   2   21.42    0.63 
   2   2   2   20.38    0.63 
   3  -2   2    8.72    0.27 
  -3  -2  -2    8.52    0.33 
   3  -2   2    8.38    0.27 
   3  -2   2    8.34    0.33 
  -3  -2  -2    7.11    0.31 
   3   2   2    8.39    0.33 
   3   2   2    8.32    0.27 
  -3   2  -2    8.24    0.32 
   3   2   2    8.86    0.27 
  -3   2  -2    8.09    0.34 
   3   2   2    8.60    0.28 
   4  -2   2    2.07    0.10 
  -4  -2  -2    1.99    0.17 
   4  -2   2    2.11    0.18 
  -4  -2  -2    2.10    0.17 
  -4  -2  -2    2.04    0.14 
   4   2   2    1.79    0.15 
  -4   2  -2    1.97    0.15 
   4   2   2    2.43    0.14 
  -4   2  -2    2.12    0.16 
  -4   2  -2    2.14    0.19 
   4   2   2    2.18    0.11 
   4   2   2    2.35    0.11 
  -5  -2  -2   13.96    0.54 
  -5  -2  -2   14.39    0.49 
   5  -2   2   14.02    0.55 
   5  -2   2   14.28    0.45 
   5   2   2   13.93    0.45 
   5   2   2   14.26    0.48 
  -5   2  -2   13.82    0.56 
   5   2   2   14.46    0.45 
  -5   2  -2   14.23    0.51 
   5   2   2   13.76    0.53 
  -5   2  -2   13.66    0.53 
   6  -2   2    4.69    0.26 
   6  -2   2    4.39    0.18 
   6  -2   2    4.37    0.31 
  -6  -2  -2    4.74    0.29 
   6   2   2    4.24    0.18 
   6   2   2    4.68    0.27 
  -6   2  -2    4.35    0.30 
  -6   2  -2    4.83    0.27 
  -6   2  -2    4.24    0.27 
  -7  -2  -2    0.24    0.14 
   7  -2   2    0.21    0.16 
   7  -2   2    0.32    0.07 
   7   2   2    0.43    0.13 
  -7   2  -2    0.44    0.13 
  -7   2  -2   -0.02    0.13 
   7   2   2    0.32    0.07 
   8  -2   2    2.87    0.31 
  -8  -2  -2    2.77    0.29 
   8  -2   2    2.65    0.15 
  -8   2  -2    2.46    0.29 
   8   2   2    2.66    0.16 
  -8   2  -2    2.88    0.27 
   9  -2   2   -0.29    0.19 
   9   2   2    0.31    0.08 
  -9   2  -2   -0.34    0.16 
  -9  -3   2    0.19    0.17 
   8  -3  -2    0.47    0.21 
  -8  -3   2    0.14    0.15 
   8  -3  -2    0.36    0.10 
   8   3  -2    0.48    0.11 
  -8   3   2    0.29    0.16 
  -8   3   2    0.66    0.16 
  -7  -3   2    1.24    0.21 
   7  -3  -2    1.48    0.23 
   7   3  -2    1.64    0.19 
  -7   3   2    1.56    0.20 
  -7   3   2    1.12    0.21 
   7   3  -2    1.52    0.14 
  -6  -3   2    0.13    0.11 
   6  -3  -2    0.05    0.08 
   6  -3  -2    0.26    0.13 
   6   3  -2    0.14    0.07 
   6   3  -2    0.10    0.10 
  -6   3   2    0.13    0.10 
  -6   3   2    0.17    0.12 
  -5  -3   2    5.44    0.29 
   5  -3  -2    4.66    0.22 
   5  -3  -2    4.82    0.29 
  -5   3   2    4.29    0.27 
   5   3  -2    5.02    0.28 
  -5   3   2    5.12    0.31 
   5   3  -2    4.60    0.21 
  -4  -3   2   10.62    0.43 
   4  -3  -2   10.64    0.37 
   4  -3  -2   10.15    0.43 
   4  -3  -2   10.51    0.37 
   4   3  -2   10.33    0.41 
  -4   3   2   10.44    0.36 
   4   3  -2   10.69    0.33 
  -4   3   2   10.31    0.42 
   4   3  -2   11.03    0.37 
   3  -3  -2   41.57    1.22 
  -3  -3   2   40.24    1.27 
  -3  -3   2   39.06    1.16 
  -3  -3   2   41.36    1.16 
  -3   3   2   40.95    1.15 
   3   3  -2   39.00    1.24 
   3   3  -2   41.12    1.22 
  -3   3   2   40.47    1.24 
  -3   3   2   40.69    1.20 
   3   3  -2   39.64    1.15 
   2  -3  -2   32.92    0.95 
   2  -3  -2   32.81    0.97 
   2  -3  -2   31.98    0.98 
  -2  -3   2   33.04    0.95 
   2  -3  -2   31.20    1.00 
  -2  -3   2   32.15    1.01 
  -2   3   2   33.14    0.96 
   2   3  -2   30.66    0.95 
  -2   3   2   32.00    1.01 
  -2   3   2   32.89    0.94 
   2   3  -2   31.32    0.99 
   2   3  -2   30.82    0.98 
   2   3  -2   32.46    0.97 
   1  -3  -2   11.99    0.42 
  -1  -3   2   12.63    0.41 
  -1  -3   2   13.58    0.42 
   1  -3  -2   13.00    0.42 
  -1  -3   2   12.60    0.43 
   1   3  -2   12.61    0.43 
  -1   3   2   13.44    0.43 
  -1   3   2   13.34    0.42 
  -1   3   2   14.11    0.43 
  -1   3   2   13.53    0.41 
   1   3  -2   11.98    0.42 
   1   3  -2   12.96    0.38 
   0  -3  -2   14.38    0.47 
   0  -3  -2   14.24    0.46 
   0  -3  -2   14.52    0.46 
   0  -3   2   14.79    0.46 
   0  -3   2   14.87    0.47 
   0   3   2   14.56    0.46 
   0   3  -2   14.85    0.47 
   0   3  -2   14.35    0.45 
   0   3   2   14.56    0.46 
   0   3  -2   13.79    0.47 
   0   3   2   14.80    0.46 
   0   3  -2   14.57    0.46 
   0   3   2   15.09    0.47 
  -1  -3  -2    0.10    0.05 
  -1  -3  -2    0.05    0.05 
  -1  -3  -2    0.05    0.04 
   1  -3   2    0.09    0.05 
  -1  -3  -2    0.12    0.05 
   1  -3   2    0.15    0.05 
   1   3   2    0.01    0.03 
  -1   3  -2    0.07    0.05 
  -1   3  -2    0.06    0.05 
  -1   3  -2    0.09    0.05 
   1   3   2    0.12    0.04 
  -1   3  -2    0.17    0.06 
  -1   3  -2    0.03    0.05 
   1   3   2    0.15    0.06 
   2  -3   2   44.60    1.25 
  -2  -3  -2   41.31    1.20 
   2  -3   2   43.16    1.28 
  -2  -3  -2   42.41    1.21 
  -2  -3  -2   41.97    1.27 
   2   3   2   41.95    1.21 
   2   3   2   42.73    1.25 
  -2   3  -2   42.80    1.20 
  -2   3  -2   35.26    1.24 
   2   3   2   41.39    1.28 
  -2   3  -2   42.54    1.20 
   3  -3   2    5.52    0.21 
   3  -3   2    5.71    0.27 
  -3  -3  -2    5.64    0.24 
   3  -3   2    5.82    0.22 
  -3   3  -2    5.83    0.27 
   3   3   2    5.54    0.25 
   3   3   2    5.45    0.22 
   3   3   2    5.77    0.21 
   3   3   2    5.63    0.22 
  -3   3  -2    5.36    0.24 
   4  -3   2   16.86    0.62 
  -4  -3  -2   17.15    0.61 
   4  -3   2   17.57    0.55 
   4  -3   2   16.77    0.54 
   4   3   2   17.40    0.55 
   4   3   2   17.23    0.61 
  -4   3  -2   17.26    0.61 
   4   3   2   17.34    0.55 
   4   3   2   17.59    0.55 
  -4   3  -2   17.50    0.64 
  -4   3  -2   16.98    0.58 
  -5  -3  -2    8.27    0.37 
   5  -3   2    8.13    0.38 
   5  -3   2    7.44    0.29 
  -5   3  -2    7.89    0.39 
   5   3   2    8.42    0.30 
   5   3   2    8.27    0.37 
  -5   3  -2    8.20    0.34 
  -5   3  -2    7.94    0.37 
   6  -3   2    5.13    0.33 
   6  -3   2    4.38    0.20 
  -6  -3  -2    4.68    0.29 
   6   3   2    4.04    0.20 
  -6   3  -2    4.86    0.30 
   6   3   2    4.77    0.29 
  -6   3  -2    4.59    0.31 
  -7  -3  -2   -0.01    0.11 
   7  -3   2    0.03    0.07 
   7  -3   2   -0.05    0.15 
  -7   3  -2    0.22    0.12 
  -7   3  -2   -0.08    0.13 
   7   3   2    0.21    0.07 
   7   3   2    0.00    0.11 
   8  -3   2    0.25    0.09 
   8  -3   2    0.04    0.19 
  -8   3  -2    0.30    0.15 
   8   3   2    0.12    0.08 
  -8   3  -2    0.02    0.17 
  -8  -4   2    0.78    0.20 
   8  -4  -2    1.17    0.24 
   8  -4  -2    1.02    0.14 
  -8   4   2    0.84    0.22 
   8   4  -2    1.01    0.14 
  -8   4   2    1.27    0.21 
  -7  -4   2    0.28    0.14 
   7  -4  -2    0.08    0.16 
   7  -4  -2    0.10    0.09 
   7   4  -2   -0.02    0.11 
  -7   4   2    0.05    0.15 
  -7   4   2   -0.13    0.09 
   7   4  -2    0.13    0.08 
  -6  -4   2    5.19    0.33 
   6  -4  -2    5.57    0.26 
   6  -4  -2    5.64    0.35 
   6   4  -2    5.97    0.33 
  -6   4   2    5.56    0.35 
  -6   4   2    4.84    0.32 
   6   4  -2    5.29    0.26 
   5  -4  -2    0.56    0.10 
  -5  -4   2    0.47    0.12 
   5  -4  -2    0.39    0.14 
  -5   4   2    0.59    0.13 
   5   4  -2    0.64    0.10 
   5   4  -2    0.55    0.12 
  -5   4   2    0.57    0.15 
  -4  -4   2   11.64    0.47 
  -4   4   2   11.70    0.47 
   4   4  -2   11.60    0.45 
   3  -4  -2    0.39    0.08 
   3  -4  -2    0.41    0.07 
  -3  -4   2    0.46    0.09 
  -3  -4   2    0.47    0.07 
  -3  -4   2    0.53    0.07 
   3   4  -2    0.43    0.09 
   3   4  -2    0.36    0.07 
  -3   4   2    0.49    0.11 
   3   4  -2    0.55    0.09 
  -3   4   2    0.49    0.06 
  -3   4   2    0.43    0.06 
   3   4  -2    0.49    0.08 
  -3   4   2    0.44    0.06 
  -2  -4   2   24.93    0.79 
  -2  -4   2   25.01    0.78 
   2  -4  -2   25.56    0.80 
   2  -4  -2   26.24    0.80 
  -2  -4   2   24.55    0.82 
   2  -4  -2   25.81    0.82 
   2  -4  -2   26.98    0.78 
  -2  -4   2   24.60    0.77 
  -2   4   2   23.65    0.81 
   2   4  -2   25.10    0.82 
  -2   4   2   26.24    0.77 
   2   4  -2   26.55    0.79 
  -2   4   2   25.66    0.78 
  -2   4   2   26.85    0.80 
  -2   4   2   25.43    0.78 
   2   4  -2   25.27    0.81 
  -1  -4   2   10.81    0.38 
   1  -4  -2   10.75    0.39 
   1  -4  -2   11.18    0.38 
  -1  -4   2   11.65    0.39 
  -1  -4   2   10.88    0.40 
  -1   4   2   11.56    0.38 
  -1   4   2   11.30    0.40 
  -1   4   2   11.65    0.40 
   1   4  -2   11.59    0.35 
  -1   4   2   11.75    0.39 
   1   4  -2   12.03    0.39 
   0  -4   2   66.18    1.92 
   0  -4  -2   63.47    1.85 
   0  -4   2   63.12    1.90 
   0  -4   2   65.23    1.85 
   0  -4  -2   65.41    1.90 
   0   4  -2   62.72    1.91 
   0   4  -2   62.38    1.85 
   0   4  -2   61.58    1.85 
   0   4  -2   63.26    1.90 
   0   4   2   66.13    1.86 
   0   4   2   63.66    1.90 
   0   4   2   64.76    1.86 
  -1  -4  -2    4.10    0.18 
  -1  -4  -2    3.97    0.18 
   1  -4   2    3.89    0.18 
  -1  -4  -2    4.45    0.18 
   1  -4   2    4.22    0.18 
  -1   4  -2    3.88    0.18 
  -1   4  -2    3.02    0.18 
   1   4   2    3.92    0.18 
   1   4   2    3.96    0.19 
   1   4   2    4.25    0.19 
  -1   4  -2    4.12    0.18 
  -1   4  -2    3.98    0.18 
   1   4   2    4.12    0.16 
  -1   4  -2    3.72    0.18 
  -2  -4  -2   38.09    1.10 
   2  -4   2   38.54    1.10 
   2  -4   2   36.67    1.12 
   2  -4   2   37.92    1.13 
   2  -4   2   36.56    1.15 
   2   4   2   36.93    1.11 
  -2   4  -2   37.52    1.08 
   2   4   2   36.57    1.13 
  -2   4  -2   36.21    1.13 
   2   4   2   36.19    1.08 
   2   4   2   36.51    1.12 
  -2   4  -2   36.46    1.13 
   3  -4   2    3.70    0.22 
   3  -4   2    4.17    0.18 
  -3  -4  -2    3.76    0.15 
  -3  -4  -2    3.98    0.20 
  -3   4  -2    3.89    0.14 
   3   4   2    3.89    0.19 
   3   4   2    3.67    0.16 
  -3   4  -2    3.83    0.14 
   3   4   2    3.64    0.21 
  -3   4  -2    3.75    0.20 
   4  -4   2    8.01    0.30 
   4  -4   2    8.64    0.38 
  -4  -4  -2    8.24    0.35 
   4   4   2    6.89    0.30 
  -4   4  -2    8.52    0.37 
   4   4   2    7.93    0.28 
   4   4   2    8.60    0.37 
  -4   4  -2    8.34    0.33 
   5  -4   2    0.48    0.09 
   5  -4   2    0.61    0.14 
  -5  -4  -2    0.82    0.13 
   5   4   2    0.51    0.13 
   5   4   2    0.48    0.09 
  -5   4  -2    0.67    0.13 
  -5   4  -2    0.62    0.11 
   6  -4   2    1.79    0.14 
   6  -4   2    2.00    0.22 
  -6  -4  -2    1.71    0.20 
   6   4   2    1.60    0.19 
   6   4   2    2.01    0.15 
  -6   4  -2    2.09    0.22 
  -7  -4  -2    1.92    0.23 
   7  -4   2    2.42    0.17 
   7  -4   2    2.45    0.27 
   7   4   2    2.55    0.26 
  -7   4  -2    2.47    0.26 
   7   4   2    2.35    0.16 
   8  -4   2    0.21    0.18 
   8  -4   2    0.32    0.10 
  -8   4  -2    0.36    0.15 
   8   4   2    0.17    0.17 
   8   4   2    0.23    0.10 
   8  -5  -2    0.36    0.21 
  -8  -5   2    0.50    0.18 
   8  -5  -2    0.32    0.12 
   8   5  -2    0.41    0.11 
  -8   5   2    0.22    0.15 
  -7  -5   2    0.58    0.16 
   7  -5  -2    0.64    0.13 
   7  -5  -2    0.55    0.19 
   7   5  -2    0.76    0.12 
   7   5  -2    0.86    0.18 
  -7   5   2    0.38    0.15 
   6  -5  -2    4.12    0.32 
   6  -5  -2    4.06    0.24 
  -6  -5   2    4.59    0.31 
  -6   5   2    4.84    0.32 
  -6   5   2    3.66    0.31 
   6   5  -2    4.57    0.30 
   6   5  -2    4.37    0.24 
  -5  -5   2    6.95    0.37 
   5  -5  -2    7.29    0.37 
   5  -5  -2    7.06    0.31 
   5   5  -2    7.01    0.31 
   5   5  -2    7.66    0.37 
  -5   5   2    7.24    0.38 
  -5   5   2    7.48    0.38 
  -4  -5   2   12.92    0.41 
  -4  -5   2   12.82    0.51 
   4  -5  -2   12.66    0.46 
  -4  -5   2   12.54    0.40 
   4  -5  -2   12.72    0.51 
   4   5  -2   12.56    0.50 
  -4   5   2   12.90    0.39 
  -4   5   2   12.79    0.39 
  -4   5   2   12.86    0.51 
   4   5  -2   12.46    0.47 
  -3  -5   2    6.04    0.25 
   3  -5  -2    5.71    0.26 
  -3  -5   2    5.76    0.28 
  -3   5   2    6.16    0.24 
   3   5  -2    5.62    0.26 
   3   5  -2    5.77    0.29 
  -2  -5   2    6.70    0.29 
   2  -5  -2    6.75    0.29 
  -2  -5   2    6.45    0.27 
   2  -5  -2    6.98    0.27 
   2  -5  -2    6.29    0.27 
  -2  -5   2    6.54    0.26 
  -2  -5   2    6.22    0.26 
  -2   5   2    6.14    0.26 
  -2   5   2    6.68    0.27 
   2   5  -2    6.54    0.21 
   2   5  -2    6.24    0.27 
   2   5  -2    6.15    0.29 
   2   5  -2    6.41    0.28 
  -2   5   2    6.68    0.27 
  -2   5   2    6.25    0.29 
  -1  -5   2   22.64    0.71 
  -1  -5   2   22.63    0.74 
   1  -5  -2   22.05    0.73 
   1  -5  -2   21.92    0.72 
   1  -5  -2   21.61    0.71 
  -1  -5   2   23.91    0.73 
   1   5  -2   22.35    0.68 
  -1   5   2   22.75    0.71 
   1   5  -2   22.45    0.74 
   1   5  -2   22.22    0.72 
   1   5  -2   22.29    0.74 
  -1   5   2   23.20    0.72 
  -1   5   2   23.96    0.74 
  -1   5   2   22.63    0.73 
   0  -5   2   39.22    1.24 
   0  -5  -2   39.27    1.19 
   0  -5   2   39.18    1.19 
   0  -5  -2   41.07    1.23 
   0  -5  -2   40.64    1.22 
   0   5  -2   39.22    1.18 
   0   5  -2   40.75    1.20 
   0   5   2   39.36    1.22 
   0   5   2   40.21    1.19 
   0   5   2   40.58    1.20 
   0   5  -2   39.91    1.23 
   0   5  -2   39.60    1.23 
  -1  -5  -2    2.68    0.16 
   1  -5   2    2.79    0.17 
  -1  -5  -2    2.54    0.15 
   1  -5   2    2.73    0.18 
   1  -5   2    2.56    0.15 
  -1  -5  -2    2.62    0.16 
   1   5   2    2.71    0.16 
  -1   5  -2    2.61    0.16 
   1   5   2    2.79    0.15 
   1   5   2    2.84    0.16 
  -1   5  -2    2.58    0.17 
  -1   5  -2    2.71    0.17 
  -1   5  -2    2.57    0.16 
   1   5   2    2.74    0.17 
  -2  -5  -2   24.98    0.75 
  -2  -5  -2   23.73    0.77 
  -2  -5  -2   23.68    0.75 
   2  -5   2   24.43    0.75 
   2  -5   2   23.86    0.76 
  -2  -5  -2   23.21    0.73 
  -2   5  -2   22.87    0.77 
   2   5   2   23.12    0.72 
  -2   5  -2   25.07    0.73 
   2   5   2   24.68    0.76 
   2   5   2   22.52    0.76 
  -2   5  -2   24.10    0.74 
  -2   5  -2   22.80    0.76 
  -3  -5  -2   13.09    0.43 
  -3  -5  -2   13.02    0.42 
   3  -5   2   12.85    0.50 
  -3  -5  -2   12.90    0.47 
   3   5   2   13.32    0.42 
  -3   5  -2   13.45    0.42 
  -3   5  -2   12.86    0.47 
   3   5   2   12.63    0.46 
   4  -5   2    6.77    0.34 
  -4  -5  -2    7.12    0.32 
   4  -5   2    6.20    0.27 
   4   5   2    6.43    0.32 
  -4   5  -2    6.55    0.29 
  -4   5  -2    6.31    0.33 
   4   5   2    6.31    0.28 
  -5  -5  -2    1.27    0.16 
   5  -5   2    1.22    0.17 
   5  -5   2    1.17    0.13 
  -5   5  -2    1.17    0.13 
  -5   5  -2    0.96    0.17 
   5   5   2    1.20    0.13 
   5   5   2    1.66    0.19 
   6  -5   2    0.31    0.10 
   6  -5   2    0.61    0.17 
  -6  -5  -2    0.25    0.12 
   6   5   2    0.16    0.13 
  -6   5  -2    0.15    0.13 
   6   5   2    0.21    0.09 
   7  -5   2    1.59    0.25 
   7  -5   2    1.47    0.15 
  -7   5  -2    1.47    0.23 
   7   5   2    1.58    0.16 
   7   5   2    1.44    0.21 
   8  -5   2    0.32    0.21 
   8  -5   2    0.32    0.12 
  -8   5  -2    0.16    0.15 
   8   5   2    0.39    0.11 
   8   5   2    0.19    0.17 
   8  -6  -2    0.22    0.12 
   8  -6  -2    0.01    0.20 
   8   6  -2    0.28    0.11 
  -8   6   2    0.39    0.17 
   7  -6  -2    4.66    0.35 
   7  -6  -2    3.79    0.25 
  -7  -6   2    4.06    0.32 
   7   6  -2    3.59    0.32 
   7   6  -2    4.04    0.25 
  -7   6   2    4.78    0.34 
   6  -6  -2    0.14    0.10 
  -6  -6   2    0.28    0.13 
   6  -6  -2    0.07    0.16 
   6   6  -2    0.07    0.13 
   6   6  -2    0.10    0.09 
  -6   6   2    0.11    0.14 
  -5  -6   2   18.71    0.71 
   5  -6  -2   18.90    0.71 
   5  -6  -2   17.74    0.64 
  -5   6   2   18.86    0.71 
   5   6  -2   18.81    0.70 
   5   6  -2   17.84    0.66 
   4  -6  -2    5.14    0.26 
  -4  -6   2    5.10    0.22 
  -4  -6   2    5.49    0.30 
   4  -6  -2    5.57    0.32 
   4   6  -2    5.16    0.29 
  -4   6   2    5.63    0.22 
  -4   6   2    5.64    0.22 
  -4   6   2    5.82    0.32 
   4   6  -2    4.85    0.26 
   3  -6  -2    4.71    0.28 
   3  -6  -2    4.46    0.23 
  -3  -6   2    4.65    0.26 
  -3   6   2    4.45    0.26 
   3   6  -2    3.96    0.23 
  -3   6   2    4.46    0.22 
   3   6  -2    4.51    0.26 
  -2  -6   2    4.50    0.25 
  -2  -6   2    4.83    0.23 
  -2  -6   2    5.01    0.23 
   2  -6  -2    4.83    0.24 
   2  -6  -2    4.82    0.25 
   2  -6  -2    4.56    0.24 
   2   6  -2    5.04    0.25 
   2   6  -2    4.59    0.24 
  -2   6   2    4.56    0.23 
  -2   6   2    4.97    0.24 
  -2   6   2    4.26    0.22 
   2   6  -2    4.57    0.17 
  -2   6   2    4.89    0.26 
  -1  -6   2   16.96    0.58 
   1  -6  -2   17.70    0.59 
  -1  -6   2   17.90    0.59 
  -1  -6   2   16.98    0.60 
   1  -6  -2   17.04    0.59 
   1  -6  -2   17.29    0.59 
  -1   6   2   17.46    0.59 
   1   6  -2   17.84    0.59 
  -1   6   2   17.30    0.59 
  -1   6   2   16.88    0.58 
   1   6  -2   16.81    0.60 
  -1   6   2   18.01    0.60 
   1   6  -2   17.41    0.60 
   1   6  -2   17.74    0.55 
   0  -6   2   35.30    1.06 
   0  -6  -2   34.04    1.06 
   0  -6   2   34.00    1.07 
   0  -6   2   35.42    1.04 
   0  -6  -2   34.35    1.03 
   0   6  -2   33.14    1.04 
   0   6   2   33.95    1.03 
   0   6   2   29.01    1.05 
   0   6   2   33.07    1.04 
   0   6  -2   33.70    1.06 
   0   6   2   33.20    1.05 
   0   6  -2   34.11    1.02 
  -1  -6  -2   19.97    0.65 
  -1  -6  -2   19.44    0.64 
   1  -6   2   20.77    0.68 
  -1  -6  -2   18.90    0.65 
   1  -6   2   19.80    0.65 
   1  -6   2   19.92    0.65 
   1   6   2   20.24    0.63 
   1   6   2   19.57    0.66 
  -1   6  -2   20.35    0.67 
   1   6   2   19.77    0.67 
   1   6   2   19.31    0.65 
  -1   6  -2   19.18    0.65 
  -1   6  -2   18.72    0.66 
  -1   6  -2   18.31    0.64 
   2  -6   2    4.88    0.24 
  -2  -6  -2    4.75    0.23 
   2  -6   2    5.08    0.24 
  -2  -6  -2    4.47    0.23 
   2   6   2    4.59    0.24 
   2   6   2    5.08    0.26 
  -2   6  -2    5.22    0.26 
  -2   6  -2    5.27    0.26 
   2   6   2    5.01    0.21 
  -2   6  -2    5.43    0.24 
  -2   6  -2    5.27    0.24 
   3  -6   2   20.48    0.68 
  -3  -6  -2   19.68    0.69 
  -3   6  -2   19.82    0.68 
   3   6   2   19.85    0.68 
  -3   6  -2   20.65    0.72 
  -4  -6  -2   11.33    0.45 
  -4  -6  -2   10.73    0.35 
  -4  -6  -2   11.22    0.35 
   4  -6   2   10.90    0.42 
   4  -6   2    9.88    0.45 
  -4   6  -2   10.85    0.47 
   4   6   2   10.36    0.46 
   4   6   2   10.52    0.42 
  -4   6  -2   11.51    0.43 
   5  -6   2    2.12    0.23 
  -5  -6  -2    2.45    0.21 
   5  -6   2    1.85    0.17 
  -5   6  -2    1.76    0.20 
   5   6   2    2.04    0.22 
   5   6   2    1.90    0.16 
   6  -6   2    1.65    0.16 
   6  -6   2    1.34    0.21 
   6   6   2    1.46    0.16 
  -6   6  -2    1.95    0.23 
   6   6   2    1.47    0.21 
   7  -6   2    3.01    0.32 
   7  -6   2    3.44    0.23 
  -7   6  -2    3.00    0.31 
   7   6   2    3.12    0.30 
   7   6   2    2.89    0.21 
   8  -6   2    1.33    0.25 
  -8   6  -2    1.58    0.26 
   8   6   2    1.91    0.27 
   8   7  -2   -0.14    0.16 
   7  -7  -2   -0.12    0.17 
   7  -7  -2   -0.03    0.11 
   7   7  -2    0.08    0.11 
  -7   7   2    0.18    0.15 
   7   7  -2    0.34    0.17 
  -6  -7   2    1.58    0.21 
   6  -7  -2    1.32    0.22 
   6  -7  -2    1.59    0.18 
  -6   7   2    1.66    0.24 
   6   7  -2    1.54    0.18 
   6   7  -2    1.22    0.20 
   5  -7  -2    2.25    0.24 
  -5  -7   2    2.26    0.23 
   5  -7  -2    2.15    0.20 
  -5   7   2    3.10    0.28 
   5   7  -2    2.17    0.19 
   5   7  -2    2.42    0.23 
   4  -7  -2    2.15    0.21 
   4  -7  -2    2.51    0.21 
  -4  -7   2    2.25    0.21 
  -4  -7   2    2.23    0.15 
  -4   7   2    2.44    0.16 
  -4   7   2    2.27    0.23 
   4   7  -2    2.20    0.19 
   4   7  -2    1.99    0.20 
   3  -7  -2    1.23    0.17 
   3  -7  -2    1.19    0.15 
  -3  -7   2    1.19    0.13 
  -3  -7   2    1.10    0.15 
  -3   7   2    1.12    0.13 
  -3   7   2    1.33    0.17 
   3   7  -2    0.98    0.15 
   3   7  -2    0.84    0.13 
  -3   7   2    1.25    0.13 
  -2  -7   2    0.48    0.10 
  -2  -7   2    0.49    0.11 
   2  -7  -2    0.65    0.13 
   2  -7  -2    0.35    0.10 
   2   7  -2    0.58    0.13 
   2   7  -2    0.38    0.11 
  -2   7   2    0.52    0.11 
  -2   7   2    0.54    0.11 
  -2   7   2    0.21    0.10 
   1  -7  -2    8.79    0.36 
   1  -7  -2    8.66    0.36 
  -1  -7   2    8.33    0.36 
   1  -7  -2    8.71    0.36 
  -1  -7   2    8.78    0.37 
  -1   7   2    9.19    0.37 
   1   7  -2    8.38    0.37 
   1   7  -2    8.82    0.38 
  -1   7   2    9.28    0.37 
   1   7  -2    8.81    0.37 
   1   7  -2    8.36    0.32 
  -1   7   2    9.21    0.38 
  -1   7   2    8.24    0.36 
   0  -7   2   28.10    0.91 
   0  -7   2   27.44    0.89 
   0  -7  -2   27.91    0.91 
   0  -7   2   28.05    0.92 
   0  -7  -2   27.51    0.91 
   0  -7  -2   27.80    0.89 
   0   7   2   27.97    0.90 
   0   7   2   28.40    0.91 
   0   7   2   27.79    0.92 
   0   7   2   28.44    0.89 
   0   7  -2   27.53    0.88 
   0   7  -2   27.76    0.90 
   0   7  -2   27.29    0.92 
  -1  -7  -2   19.14    0.64 
  -1  -7  -2   18.44    0.65 
   1  -7   2   19.24    0.66 
   1  -7   2   18.57    0.65 
  -1  -7  -2   19.07    0.65 
   1  -7   2   18.91    0.67 
   1   7   2   18.80    0.66 
  -1   7  -2   19.08    0.65 
  -1   7  -2   18.06    0.65 
   1   7   2   19.26    0.66 
  -1   7  -2   17.79    0.64 
  -1   7  -2   19.16    0.66 
   1   7   2   19.58    0.62 
   1   7   2   18.44    0.66 
   2  -7   2    8.08    0.34 
  -2  -7  -2    8.02    0.34 
  -2  -7  -2    7.58    0.33 
   2  -7   2    7.98    0.37 
   2   7   2    8.53    0.31 
  -2   7  -2    7.43    0.35 
   2   7   2    8.10    0.35 
   2   7   2    7.97    0.36 
  -2   7  -2    8.45    0.37 
  -2   7  -2    7.40    0.33 
   3  -7   2   19.41    0.67 
  -3  -7  -2   18.23    0.63 
  -3  -7  -2   19.71    0.69 
   3  -7   2   19.29    0.70 
  -3   7  -2   19.36    0.71 
  -3   7  -2   19.97    0.64 
  -3   7  -2   20.36    0.68 
   3   7   2   18.78    0.70 
   3   7   2   18.46    0.68 
   4  -7   2    6.11    0.31 
   4  -7   2    6.44    0.35 
  -4  -7  -2    7.49    0.34 
  -4  -7  -2    6.62    0.26 
  -4   7  -2    7.42    0.33 
  -4   7  -2    7.10    0.38 
   4   7   2    6.35    0.32 
   4   7   2    6.92    0.36 
  -4   7  -2    6.88    0.25 
  -5  -7  -2    1.43    0.18 
   5  -7   2    1.40    0.16 
   5  -7   2    1.75    0.22 
  -5   7  -2    1.28    0.19 
   5   7   2    1.49    0.20 
   5   7   2    1.30    0.16 
   6  -7   2    0.05    0.10 
   6  -7   2    0.23    0.17 
   6   7   2    0.13    0.14 
   6   7   2    0.20    0.10 
  -6   7  -2    0.21    0.13 
   7  -7   2    0.28    0.12 
   7  -7   2    0.20    0.20 
   7   7   2    0.41    0.12 
   7   7   2    0.05    0.16 
  -7   7  -2    0.70    0.19 
   7  -8  -2   -0.20    0.17 
   7  -8  -2   -0.05    0.12 
  -7   8   2    0.12    0.16 
   7   8  -2   -0.09    0.11 
   7   8  -2   -0.08    0.15 
   6  -8  -2    1.43    0.24 
   6  -8  -2    1.50    0.19 
  -6  -8   2    1.89    0.23 
   6   8  -2    1.65    0.20 
   6   8  -2    1.52    0.22 
  -6   8   2    1.47    0.23 
   5  -8  -2    0.21    0.12 
  -5  -8   2    0.12    0.06 
  -5  -8   2    0.09    0.11 
   5  -8  -2    0.06    0.15 
   5   8  -2   -0.09    0.09 
   5   8  -2    0.07    0.13 
  -5   8   2    0.15    0.12 
  -4  -8   2    5.35    0.31 
  -4  -8   2    5.13    0.25 
   4  -8  -2    5.10    0.29 
   4  -8  -2    6.01    0.33 
  -4   8   2    5.40    0.33 
  -4   8   2    5.49    0.25 
   4   8  -2    5.43    0.33 
   4   8  -2    5.35    0.30 
  -3  -8   2    1.77    0.17 
  -3  -8   2    2.43    0.20 
   3  -8  -2    1.88    0.20 
   3  -8  -2    1.83    0.19 
  -3   8   2    1.98    0.16 
  -3   8   2    1.65    0.20 
   3   8  -2    1.67    0.18 
   3   8  -2    2.13    0.21 
  -3   8   2    1.87    0.17 
   2  -8  -2   39.34    1.24 
  -2  -8   2   37.27    1.24 
   2  -8  -2   38.57    1.23 
  -2  -8   2   38.09    1.19 
  -2   8   2   37.54    1.23 
  -2   8   2   36.91    1.19 
   2   8  -2   38.24    1.24 
   2   8  -2   38.25    1.24 
  -2   8   2   37.87    1.20 
  -1  -8   2   14.57    0.55 
   1  -8  -2   15.64    0.57 
   1  -8  -2   15.17    0.56 
  -1  -8   2   15.02    0.57 
   1  -8  -2   15.31    0.57 
   1   8  -2   14.85    0.58 
  -1   8   2   14.58    0.56 
   1   8  -2   15.65    0.58 
   1   8  -2   14.78    0.57 
   1   8  -2   15.35    0.52 
  -1   8   2   14.75    0.55 
  -1   8   2   15.32    0.57 
   0  -8  -2   36.13    1.13 
   0  -8   2   33.65    1.12 
   0  -8   2   35.42    1.16 
   0  -8  -2   35.85    1.15 
   0  -8  -2   35.68    1.15 
   0  -8   2   34.78    1.14 
   0   8  -2   37.04    1.16 
   0   8  -2   35.17    1.15 
   0   8   2   36.35    1.16 
   0   8  -2   35.59    1.13 
   0   8   2   34.89    1.14 
   0   8   2   35.16    1.13 
   0   8  -2   33.70    1.10 
   0   8   2   35.39    1.11 
   1  -8   2   21.99    0.73 
  -1  -8  -2   20.19    0.73 
   1  -8   2   21.65    0.75 
   1  -8   2   21.00    0.73 
  -1  -8  -2   20.47    0.71 
  -1   8  -2   20.25    0.72 
  -1   8  -2   20.94    0.73 
  -1   8  -2   20.71    0.74 
   1   8   2   21.10    0.70 
   1   8   2   20.75    0.74 
   1   8   2   21.31    0.74 
   1   8   2   21.74    0.74 
  -2  -8  -2   11.18    0.43 
   2  -8   2   10.81    0.47 
  -2  -8  -2   10.38    0.44 
   2  -8   2   11.02    0.44 
   2   8   2   11.49    0.46 
   2   8   2   11.09    0.46 
  -2   8  -2   10.14    0.43 
  -2   8  -2   11.13    0.46 
  -2   8  -2   11.22    0.46 
  -3  -8  -2    6.12    0.30 
   3  -8   2    6.22    0.32 
   3  -8   2    5.81    0.30 
  -3  -8  -2    5.69    0.27 
  -3   8  -2    5.24    0.32 
  -3   8  -2    5.48    0.27 
   3   8   2    6.06    0.31 
  -3   8  -2    5.69    0.30 
   3   8   2    5.87    0.32 
   4  -8   2    2.15    0.22 
   4  -8   2    1.93    0.20 
  -4  -8  -2    2.39    0.16 
  -4  -8  -2    2.49    0.21 
   4   8   2    2.58    0.21 
  -4   8  -2    2.28    0.15 
   4   8   2    2.55    0.22 
  -4   8  -2    2.18    0.23 
   5  -8   2    1.04    0.16 
   5  -8   2    1.20    0.20 
   5   8   2    0.90    0.18 
  -5   8  -2    1.27    0.19 
   5   8   2    1.21    0.16 
   6  -8   2    0.53    0.14 
   6  -8   2    0.64    0.20 
   6   8   2    0.44    0.16 
   6   8   2    0.22    0.11 
  -6   8  -2    0.55    0.17 
   7  -8   2    0.85    0.16 
   7  -8   2    0.76    0.23 
   7   8   2    0.82    0.15 
  -7   8  -2    0.88    0.21 
   7   8   2    0.83    0.21 
   7   9  -2   -0.09    0.17 
   6  -9  -2    0.39    0.19 
   6  -9  -2    0.56    0.16 
   6   9  -2    0.30    0.14 
   6   9  -2    0.48    0.18 
  -6   9   2    0.71    0.20 
   5  -9  -2    0.57    0.15 
  -5  -9   2    0.72    0.16 
  -5  -9   2    0.43    0.09 
   5  -9  -2    0.71    0.19 
   5   9  -2    0.38    0.16 
   5   9  -2    0.59    0.15 
  -5   9   2    0.77    0.19 
  -5   9   2    0.57    0.08 
   4  -9  -2    3.69    0.26 
   4  -9  -2    3.31    0.29 
  -4  -9   2    3.09    0.25 
  -4  -9   2    3.32    0.21 
   4   9  -2    3.01    0.27 
   4   9  -2    3.80    0.27 
  -4   9   2    3.43    0.21 
  -4   9   2    3.70    0.30 
  -3  -9   2    0.93    0.14 
   3  -9  -2    0.86    0.16 
  -3  -9   2    1.10    0.16 
   3  -9  -2    0.92    0.18 
  -3   9   2    0.91    0.14 
  -3   9   2    1.14    0.18 
   3   9  -2    0.61    0.16 
   3   9  -2    0.78    0.15 
   2  -9  -2    1.84    0.20 
   2  -9  -2    1.50    0.18 
  -2  -9   2    1.61    0.18 
  -2  -9   2    1.66    0.18 
   2   9  -2    1.84    0.21 
  -2   9   2    1.43    0.17 
   2   9  -2    1.59    0.18 
  -2   9   2    1.76    0.17 
  -2   9   2    1.48    0.19 
  -1  -9   2    0.51    0.13 
   1  -9  -2    0.64    0.14 
   1  -9  -2    0.23    0.12 
   1  -9  -2    0.61    0.13 
  -1  -9   2    0.47    0.13 
   1   9  -2    0.36    0.11 
  -1   9   2    0.65    0.14 
  -1   9   2    0.66    0.14 
   1   9  -2    0.94    0.16 
  -1   9   2    0.50    0.13 
   1   9  -2    0.47    0.13 
   0  -9  -2    3.12    0.24 
   0  -9   2    2.93    0.23 
   0  -9   2    3.05    0.23 
   0  -9   2    3.05    0.24 
   0  -9  -2    2.71    0.22 
   0   9  -2    2.75    0.24 
   0   9  -2    2.86    0.24 
   0   9   2    3.17    0.25 
   0   9   2    3.38    0.24 
   0   9   2    3.20    0.22 
   0   9  -2    3.01    0.21 
   1  -9   2    1.40    0.18 
  -1  -9  -2    1.72    0.17 
  -1  -9  -2    1.60    0.17 
   1  -9   2    1.47    0.17 
   1   9   2    1.85    0.20 
   1   9   2    1.55    0.18 
  -1   9  -2    1.46    0.18 
  -1   9  -2    1.26    0.16 
   1   9   2    1.53    0.19 
  -1   9  -2    1.47    0.17 
   1   9   2    1.59    0.16 
   2  -9   2    4.68    0.28 
   2  -9   2    4.32    0.29 
  -2  -9  -2    4.52    0.26 
  -2  -9  -2    4.13    0.25 
  -2   9  -2    3.93    0.28 
  -2   9  -2    4.17    0.27 
   2   9   2    4.45    0.29 
  -2   9  -2    4.11    0.25 
   2   9   2    4.74    0.29 
  -3  -9  -2    3.49    0.23 
   3  -9   2    3.59    0.25 
  -3  -9  -2    3.12    0.21 
   3  -9   2    3.24    0.26 
  -3   9  -2    3.92    0.25 
   3   9   2    3.21    0.25 
   3   9   2    3.58    0.27 
  -3   9  -2    3.78    0.22 
  -3   9  -2    3.78    0.28 
   4  -9   2    3.77    0.26 
   4  -9   2    3.33    0.27 
  -4  -9  -2    4.33    0.22 
   4   9   2    3.41    0.26 
  -4   9  -2    4.18    0.31 
   4   9   2    3.63    0.29 
  -4   9  -2    3.90    0.21 
   5  -9   2    0.29    0.17 
   5  -9   2    0.25    0.13 
   5   9   2    0.55    0.17 
   5   9   2    0.63    0.15 
  -5   9  -2    0.43    0.16 
   6  -9   2    0.53    0.16 
   6  -9   2    0.40    0.20 
  -6   9  -2    0.59    0.17 
   6   9   2    0.28    0.17 
   6   9   2    0.42    0.15 
   6 -10  -2    0.00    0.18 
   6 -10  -2   -0.32    0.12 
   6  10  -2    0.10    0.14 
  -6  10   2    0.09    0.15 
   6  10  -2   -0.24    0.16 
  -5 -10   2    5.05    0.35 
  -5 -10   2    4.97    0.25 
   5 -10  -2    5.37    0.34 
   5 -10  -2    5.19    0.38 
  -5  10   2    5.26    0.37 
  -5  10   2    5.47    0.24 
   5  10  -2    4.85    0.36 
   5  10  -2    5.20    0.34 
  -4 -10   2    0.26    0.10 
  -4 -10   2    0.13    0.12 
   4 -10  -2    0.02    0.12 
   4 -10  -2    0.03    0.15 
   4  10  -2   -0.02    0.10 
   4  10  -2    0.06    0.14 
  -4  10   2    0.17    0.10 
  -4  10   2    0.01    0.12 
   3 -10  -2    3.00    0.26 
   3 -10  -2    3.65    0.27 
  -3 -10   2    3.01    0.24 
  -3 -10   2    2.88    0.22 
   3  10  -2    3.53    0.27 
   3  10  -2    2.86    0.27 
  -3  10   2    2.99    0.28 
  -3  10   2    3.21    0.23 
   2 -10  -2    0.29    0.13 
  -2 -10   2    0.76    0.14 
   2 -10  -2    0.49    0.15 
  -2 -10   2    0.43    0.13 
  -2  10   2    0.27    0.14 
   2  10  -2    0.25    0.15 
   2  10  -2    0.23    0.12 
  -2  10   2    0.58    0.14 
  -2  10   2    0.36    0.13 
  -1 -10   2    3.68    0.27 
  -1 -10   2    3.83    0.26 
   1 -10  -2    3.74    0.27 
  -1  10   2    3.91    0.27 
  -1  10   2    3.77    0.28 
   1  10  -2    3.82    0.29 
  -1  10   2    3.65    0.25 
   0 -10   2    1.01    0.17 
   0 -10  -2    1.22    0.17 
   0 -10   2    1.05    0.17 
   0 -10  -2    1.42    0.17 
   0  10   2    1.34    0.16 
   0  10   2    1.60    0.19 
   0  10  -2    1.55    0.20 
   0  10   2    1.14    0.17 
   0  10  -2    1.11    0.18 
  -1 -10  -2    2.24    0.22 
   1 -10   2    2.94    0.26 
   1 -10   2    2.80    0.25 
  -1 -10  -2    2.76    0.22 
   1  10   2    2.43    0.23 
  -1  10  -2    2.31    0.22 
   1  10   2    2.31    0.23 
  -1  10  -2    2.32    0.23 
  -1  10  -2    2.20    0.21 
  -2 -10  -2    1.52    0.18 
   2 -10   2    1.44    0.21 
   2 -10   2    1.13    0.17 
  -2 -10  -2    1.19    0.16 
   2  10   2    1.15    0.17 
   2  10   2    1.24    0.18 
  -2  10  -2    0.83    0.15 
  -2  10  -2    1.06    0.17 
  -2  10  -2    1.21    0.17 
  -3 -10  -2    3.99    0.26 
   3 -10   2    3.09    0.28 
   3 -10   2    3.26    0.26 
  -3 -10  -2    4.11    0.24 
   3  10   2    3.49    0.29 
   3  10   2    2.98    0.25 
  -3  10  -2    3.44    0.28 
  -3  10  -2    3.55    0.23 
   4 -10   2    1.55    0.22 
  -4 -10  -2    1.53    0.16 
   4 -10   2    1.21    0.19 
  -4  10  -2    1.29    0.15 
   4  10   2    1.24    0.20 
   4  10   2    1.38    0.20 
  -4  10  -2    1.96    0.24 
   5 -10   2    0.10    0.14 
   5 -10   2    0.25    0.17 
  -5 -10  -2    0.41    0.08 
  -5  10  -2    0.54    0.18 
   5  10   2    0.38    0.17 
   5  10   2    0.46    0.14 
   6 -10   2    1.84    0.23 
  -6  10  -2    1.46    0.25 
   6  10   2    1.39    0.25 
   6  10   2    1.56    0.23 
   5 -11  -2    2.99    0.33 
   5 -11  -2    3.61    0.30 
  -5 -11   2    3.32    0.21 
   5  11  -2    3.73    0.31 
  -5  11   2    3.15    0.19 
   5  11  -2    3.40    0.33 
  -5  11   2    3.10    0.34 
  -4 -11   2    0.23    0.13 
  -4 -11   2    0.15    0.10 
   4 -11  -2    0.09    0.14 
   4 -11  -2   -0.03    0.16 
  -4  11   2    0.28    0.11 
   4  11  -2    0.11    0.13 
  -4  11   2    0.37    0.16 
   4  11  -2    0.15    0.17 
  -3 -11   2    1.47    0.19 
  -3 -11   2    2.18    0.24 
   3 -11  -2    2.18    0.25 
   3 -11  -2    1.99    0.23 
  -3  11   2    1.62    0.23 
  -3  11   2    1.79    0.20 
   3  11  -2    2.04    0.26 
   3  11  -2    1.89    0.23 
   2 -11  -2    1.34    0.20 
  -2 -11   2    0.97    0.17 
  -2 -11   2    1.23    0.18 
  -2  11   2    0.96    0.17 
  -2  11   2    0.91    0.17 
   2  11  -2    0.97    0.19 
   1 -11  -2    2.48    0.25 
  -1 -11   2    2.47    0.25 
  -1 -11   2    2.32    0.24 
  -1  11   2    1.99    0.23 
  -1  11   2    2.41    0.24 
  -1  11   2    2.31    0.24 
   1  11  -2    2.49    0.26 
   0 -11   2    1.46    0.20 
   0 -11  -2    1.70    0.20 
   0 -11  -2    1.78    0.21 
   0 -11   2    1.58    0.21 
   0  11   2    1.62    0.21 
   0  11  -2    1.64    0.22 
   0  11   2    1.28    0.20 
   0  11  -2    1.79    0.21 
   1 -11   2    2.37    0.25 
  -1 -11  -2    2.55    0.23 
  -1 -11  -2    2.36    0.23 
  -1  11  -2    2.29    0.23 
  -1  11  -2    2.08    0.23 
   1  11   2    2.53    0.26 
  -1  11  -2    2.14    0.24 
   2 -11   2    2.60    0.26 
  -2 -11  -2    2.21    0.22 
   2 -11   2    2.48    0.25 
  -2 -11  -2    2.19    0.22 
  -2  11  -2    2.53    0.25 
  -2  11  -2    2.19    0.22 
  -2  11  -2    2.61    0.25 
   2  11   2    2.33    0.25 
   3 -11   2    2.90    0.26 
  -3 -11  -2    2.67    0.22 
   3 -11   2    3.23    0.30 
   3  11   2    2.46    0.27 
  -3  11  -2    2.91    0.23 
   3  11   2    3.24    0.26 
  -3  11  -2    2.77    0.28 
  -4 -11  -2    1.39    0.16 
   4 -11   2    1.28    0.24 
   4 -11   2    1.44    0.21 
  -4  11  -2    1.31    0.16 
  -4  11  -2    1.08    0.20 
   4  11   2    1.41    0.21 
   4  11   2    1.29    0.21 
  -5 -11  -2    0.01    0.07 
   5 -11   2   -0.18    0.17 
   5 -11   2   -0.17    0.13 
  -5  11  -2    0.27    0.17 
   5  11   2    0.03    0.13 
   5  11   2   -0.18    0.16 
   5 -12  -2   -0.09    0.15 
   5  12  -2    0.30    0.17 
   4 -12  -2    0.86    0.23 
  -4 -12   2    1.22    0.17 
   4 -12  -2    0.97    0.21 
   4  12  -2    0.88    0.23 
  -4  12   2    1.16    0.23 
   4  12  -2    1.29    0.23 
  -4  12   2    1.14    0.16 
   3 -12  -2   -0.24    0.13 
  -3 -12   2   -0.07    0.11 
  -3 -12   2    0.14    0.12 
   3  12  -2   -0.02    0.18 
  -3  12   2    0.13    0.12 
  -3  12   2    0.06    0.14 
  -2 -12   2    5.37    0.34 
  -2 -12   2    4.34    0.32 
   2 -12  -2    5.01    0.35 
  -2  12   2    4.59    0.32 
  -2  12   2    5.34    0.35 
   2  12  -2    4.97    0.36 
  -1 -12   2    1.47    0.22 
  -1 -12   2    1.43    0.21 
   1 -12  -2    1.56    0.21 
   1  12  -2    1.46    0.24 
  -1  12   2    1.45    0.21 
  -1  12   2    1.23    0.20 
   0 -12  -2    5.91    0.35 
   0 -12   2    6.27    0.37 
   0 -12  -2    4.97    0.34 
   0  12  -2    4.83    0.34 
   0  12   2    4.17    0.34 
   0  12  -2    4.86    0.36 
   1 -12   2    3.04    0.28 
  -1 -12  -2    3.33    0.27 
  -1 -12  -2    3.27    0.27 
  -1  12  -2    3.25    0.30 
  -1  12  -2    2.80    0.27 
   1  12   2    2.73    0.28 
   2 -12   2    1.58    0.24 
  -2 -12  -2    1.51    0.20 
   2  12   2    1.49    0.23 
  -2  12  -2    1.31    0.21 
  -2  12  -2    1.77    0.21 
   3 -12   2    1.90    0.27 
   3 -12   2    2.60    0.27 
  -3 -12  -2    2.06    0.21 
   3  12   2    1.72    0.26 
  -3  12  -2    2.05    0.26 
  -3  12  -2    2.08    0.22 
   4 -12   2    0.66    0.19 
  -4 -12  -2    0.36    0.12 
   4 -12   2    0.48    0.21 
  -4  12  -2    0.64    0.20 
   4  12   2    0.79    0.19 
  -4  12  -2    0.63    0.13 
   4  12   2    0.37    0.19 
   3 -13  -2    0.73    0.21 
  -3 -13   2    0.33    0.14 
  -3  13   2    0.20    0.14 
   3  13  -2    0.20    0.20 
  -3  13   2    0.10    0.16 
   2 -13  -2    1.63    0.24 
  -2 -13   2    1.57    0.23 
  -2 -13   2    1.59    0.22 
   2  13  -2    1.37    0.25 
  -2  13   2    1.34    0.21 
  -1 -13   2    0.76    0.19 
  -1 -13   2    1.57    0.23 
   1 -13  -2    1.21    0.21 
  -1  13   2    1.19    0.21 
   1  13  -2    0.51    0.22 
   0 -13   2    1.36    0.22 
   0 -13  -2    2.04    0.24 
   0  13   2    1.20    0.25 
   0  13  -2    1.29    0.24 
   1 -13   2    0.44    0.17 
  -1 -13  -2    0.68    0.17 
   1  13   2    0.26    0.19 
  -1  13  -2    0.30    0.15 
  -1  13  -2    0.60    0.20 
  -2 -13  -2    1.26    0.21 
   2 -13   2    1.17    0.22 
  -2  13  -2    1.21    0.20 
   2  13   2    1.19    0.24 
  -3 -13  -2    0.14    0.12 
   3 -13   2    0.26    0.19 
   3  13   2   -0.21    0.18 
  -3  13  -2    0.16    0.15 
   1 -14  -2    1.42    0.24 
  -1 -14   2    0.82    0.20 
  -1 -14   2    1.13    0.21 
  -1  14   2    1.05    0.21 
   1  14  -2    1.31    0.26 
   0 -14   2    0.26    0.16 
   0  14  -2   -0.03    0.20 
   1 -14   2    1.12    0.22 
  -1 -14  -2    0.96    0.21 
   1  14   2    0.54    0.23 
  -1  14  -2    0.80    0.20 
   9   0  -3    0.01    0.10 
   9   0  -3    0.17    0.17 
  -9   0   3   -0.21    0.15 
   8   0  -3    0.03    0.09 
  -8   0   3   -0.22    0.13 
   7   0  -3   -0.03    0.07 
  -7   0   3   -0.03    0.13 
  -6   0   3    0.02    0.08 
  -6   0   3    0.11    0.11 
   6   0  -3    0.07    0.07 
  -5   0   3    0.07    0.10 
  -5   0   3   -0.07    0.06 
   5   0  -3    0.01    0.06 
   5   0  -3   -0.07    0.05 
   5   0  -3    0.02    0.06 
   4   0  -3    0.02    0.06 
   4   0  -3    0.02    0.05 
  -4   0   3    0.04    0.08 
   4   0  -3    0.00    0.05 
  -4   0   3   -0.01    0.06 
   3   0  -3    0.05    0.04 
  -3   0   3    0.02    0.04 
  -3   0   3   -0.04    0.07 
   3   0  -3    0.04    0.04 
   3   0  -3    0.03    0.04 
  -2   0   3    0.07    0.03 
  -2   0   3   -0.03    0.04 
  -2   0   3    0.08    0.03 
   2   0  -3    0.05    0.04 
   2   0  -3    0.09    0.04 
  -1   0   3   -0.09    0.03 
  -1   0   3   -0.04    0.03 
  -1   0   3   -0.05    0.04 
  -1   0   3   -0.06    0.03 
   1   0  -3   -0.03    0.03 
   1   0  -3   -0.10    0.02 
   1   0  -3   -0.06    0.03 
   1   0  -3   -0.02    0.03 
   0   0  -3    0.01    0.02 
   0   0   3    0.03    0.03 
   0   0  -3   -0.01    0.02 
   0   0  -3    0.04    0.02 
   0   0   3    0.03    0.02 
   0   0   3    0.00    0.02 
   0   0  -3   -0.01    0.02 
   0   0   3    0.01    0.03 
  -1   0  -3    0.00    0.03 
   1   0   3   -0.01    0.02 
   1   0   3   -0.03    0.02 
   1   0   3   -0.06    0.03 
  -1   0  -3   -0.01    0.04 
   1   0   3   -0.05    0.03 
  -2   0  -3   -0.03    0.04 
   2   0   3    0.07    0.05 
  -2   0  -3    0.02    0.05 
  -2   0  -3    0.02    0.04 
  -3   0  -3    0.09    0.06 
  -3   0  -3    0.05    0.07 
  -3   0  -3    0.01    0.05 
  -4   0  -3   -0.01    0.07 
  -4   0  -3    0.04    0.08 
  -4   0  -3   -0.02    0.06 
  -5   0  -3    0.04    0.08 
   5   0   3    0.11    0.08 
  -5   0  -3   -0.11    0.09 
   5   0   3    0.06    0.08 
  -5   0  -3    0.04    0.09 
  -6   0  -3    0.04    0.08 
  -6   0  -3   -0.06    0.10 
   6   0   3   -0.11    0.08 
   6   0   3   -0.02    0.08 
  -6   0  -3   -0.01    0.08 
   6   0   3    0.10    0.12 
  -7   0  -3    0.04    0.10 
   7   0   3   -0.01    0.13 
   7   0   3    0.04    0.09 
  -7   0  -3    0.03    0.13 
  -7   0  -3   -0.02    0.09 
   8   0   3   -0.13    0.15 
  -8   0  -3   -0.23    0.14 
  -9  -1   3   -0.22    0.15 
   9  -1  -3    0.25    0.19 
   9  -1  -3   -0.01    0.09 
  -9   1   3   -0.08    0.16 
   9   1  -3    0.23    0.10 
   8  -1  -3    0.65    0.19 
  -8  -1   3   -0.15    0.13 
   8  -1  -3    0.00    0.09 
  -8   1   3   -0.06    0.13 
   8   1  -3    0.13    0.09 
   7  -1  -3    1.11    0.12 
  -7  -1   3    1.32    0.21 
  -7   1   3    0.78    0.18 
   7   1  -3    1.20    0.12 
  -7   1   3    1.20    0.16 
   6  -1  -3    1.89    0.15 
  -6  -1   3    1.58    0.20 
  -6  -1   3    1.75    0.16 
  -6   1   3    1.90    0.18 
   6   1  -3    2.05    0.14 
   6   1  -3    2.05    0.17 
  -6   1   3    1.93    0.21 
  -5  -1   3    2.41    0.16 
  -5  -1   3    2.52    0.21 
   5  -1  -3    2.78    0.16 
   5  -1  -3    2.40    0.14 
   5  -1  -3    2.27    0.15 
   5   1  -3    2.76    0.14 
  -5   1   3    2.55    0.19 
   5   1  -3    2.34    0.18 
  -5   1   3    2.42    0.22 
   5   1  -3    2.43    0.14 
   4  -1  -3   55.29    1.61 
  -4  -1   3   53.17    1.70 
   4  -1  -3   54.79    1.62 
   4  -1  -3   56.69    1.61 
   4   1  -3   53.69    1.61 
   4   1  -3   53.98    1.61 
  -4   1   3   54.82    1.71 
  -4   1   3   53.98    1.62 
   4   1  -3   53.85    1.64 
   3  -1  -3    2.66    0.12 
  -3  -1   3    2.90    0.17 
   3  -1  -3    2.76    0.12 
   3  -1  -3    2.86    0.13 
  -3  -1   3    2.91    0.14 
  -3   1   3    3.07    0.17 
   3   1  -3    2.79    0.14 
  -3   1   3    3.09    0.19 
   3   1  -3    2.89    0.13 
  -3   1   3    2.91    0.13 
   3   1  -3    2.79    0.13 
   2  -1  -3   26.33    0.76 
   2  -1  -3   25.56    0.78 
  -2  -1   3   26.22    0.76 
  -2  -1   3   26.89    0.75 
   2   1  -3   25.39    0.79 
   2   1  -3   24.72    0.78 
  -2   1   3   25.81    0.78 
  -2   1   3   26.71    0.75 
   1  -1  -3  104.10    2.89 
   1  -1  -3  100.69    2.97 
  -1  -1   3  103.11    2.90 
  -1  -1   3  106.16    2.89 
  -1  -1   3  100.81    2.89 
   1  -1  -3  100.35    2.97 
  -1  -1   3  104.48    2.97 
  -1   1   3   98.14    2.91 
   1   1  -3  101.29    2.97 
  -1   1   3  103.44    3.01 
  -1   1   3  106.21    2.97 
  -1   1   3  101.31    2.89 
   1   1  -3  101.07    2.98 
   1   1  -3  101.32    2.97 
   1   1  -3  103.99    2.89 
  -1   1   3  105.21    2.89 
   0  -1  -3   46.18    1.35 
   0  -1   3   48.52    1.35 
   0  -1   3   47.98    1.40 
   0  -1  -3   46.00    1.38 
   0  -1  -3   46.26    1.38 
   0  -1  -3   46.89    1.39 
   0  -1   3   49.24    1.35 
   0  -1   3   47.25    1.38 
   0   1  -3   47.43    1.39 
   0   1  -3   45.80    1.35 
   0   1   3   48.20    1.38 
   0   1   3   47.63    1.36 
   0   1   3   48.27    1.35 
   0   1  -3   47.93    1.35 
   0   1   3   47.38    1.38 
   1  -1   3   30.65    0.94 
  -1  -1  -3   31.53    0.89 
  -1  -1  -3   32.63    0.93 
   1  -1   3   31.66    0.92 
  -1  -1  -3   31.49    0.89 
  -1   1  -3   31.26    0.89 
   1   1   3   31.30    0.92 
  -1   1  -3   31.59    0.89 
   1   1   3   30.99    0.91 
  -1   1  -3   30.90    0.94 
  -2  -1  -3   42.27    1.24 
   2  -1   3   39.98    1.19 
   2  -1   3   39.89    1.24 
  -2  -1  -3   42.69    1.20 
   2  -1   3   40.74    1.19 
   2   1   3   41.16    1.19 
   2   1   3   40.57    1.19 
  -2   1  -3   41.93    1.25 
  -2   1  -3   40.58    1.24 
   2   1   3   41.93    1.20 
   3  -1   3   29.47    0.93 
  -3  -1  -3   29.74    0.94 
   3   1   3   29.88    0.89 
   3   1   3   28.80    0.93 
  -3   1  -3   29.44    0.92 
  -3   1  -3   29.34    0.94 
  -3   1  -3   30.01    0.91 
  -4  -1  -3    1.29    0.12 
  -4  -1  -3    1.37    0.14 
   4  -1   3    1.40    0.14 
  -4  -1  -3    1.11    0.13 
  -4   1  -3    1.43    0.13 
   4   1   3    1.23    0.13 
  -4   1  -3    1.35    0.14 
  -4   1  -3    1.34    0.13 
   4   1   3    1.16    0.11 
   5  -1   3    5.06    0.30 
  -5  -1  -3    5.05    0.27 
  -5  -1  -3    4.69    0.27 
  -5  -1  -3    5.10    0.25 
  -5   1  -3    5.24    0.27 
   5   1   3    4.96    0.27 
  -5   1  -3    5.10    0.26 
  -5   1  -3    5.47    0.29 
   5   1   3    5.27    0.25 
  -6  -1  -3    0.77    0.12 
  -6  -1  -3    0.66    0.13 
   6  -1   3    0.58    0.15 
   6  -1   3    0.92    0.13 
  -6  -1  -3    0.80    0.15 
   6   1   3    0.85    0.14 
  -6   1  -3    0.80    0.13 
  -6   1  -3    0.58    0.12 
   6   1   3    0.55    0.11 
  -6   1  -3    0.70    0.15 
   7  -1   3    0.88    0.15 
   7  -1   3    1.09    0.19 
  -7  -1  -3    0.65    0.16 
   7   1   3    0.74    0.15 
  -7   1  -3    0.85    0.15 
  -7   1  -3    0.73    0.17 
   7   1   3    1.22    0.19 
   8  -1   3    0.99    0.21 
  -8  -1  -3    0.58    0.18 
  -8   1  -3    0.66    0.19 
  -9  -2   3    0.12    0.17 
   9  -2  -3    0.03    0.19 
  -9   2   3   -0.13    0.17 
   9   2  -3    0.22    0.11 
   8  -2  -3    1.85    0.26 
  -8  -2   3    1.67    0.25 
   8  -2  -3    1.71    0.15 
  -8   2   3    1.94    0.27 
   8   2  -3    1.75    0.16 
   7  -2  -3    0.45    0.17 
   7  -2  -3    0.30    0.10 
  -7  -2   3    0.03    0.13 
   7   2  -3    0.19    0.08 
  -7   2   3    0.10    0.11 
  -7   2   3    0.28    0.16 
  -6  -2   3    2.99    0.25 
   6  -2  -3    2.85    0.25 
   6  -2  -3    2.82    0.17 
  -6   2   3    3.11    0.23 
   6   2  -3    2.96    0.17 
  -6   2   3    3.00    0.25 
   6   2  -3    3.31    0.23 
  -5  -2   3    0.78    0.09 
  -5  -2   3    1.00    0.15 
   5  -2  -3    0.79    0.10 
   5   2  -3    0.71    0.09 
  -5   2   3    0.75    0.12 
  -5   2   3    0.90    0.16 
   5   2  -3    0.73    0.11 
  -4  -2   3    1.16    0.10 
   4  -2  -3    1.08    0.10 
   4  -2  -3    1.26    0.10 
  -4  -2   3    1.30    0.14 
   4  -2  -3    1.17    0.10 
   4   2  -3    1.20    0.11 
   4   2  -3    1.21    0.10 
  -4   2   3    1.18    0.10 
   4   2  -3    1.12    0.09 
  -4   2   3    1.28    0.13 
   3  -2  -3    7.71    0.27 
  -3  -2   3    7.86    0.25 
  -3  -2   3    7.30    0.31 
  -3  -2   3    7.51    0.23 
   3  -2  -3    7.75    0.27 
   3   2  -3    7.64    0.29 
   3   2  -3    7.55    0.27 
  -3   2   3    7.62    0.31 
   3   2  -3    7.48    0.27 
   2  -2  -3    5.45    0.20 
  -2  -2   3    5.20    0.20 
  -2  -2   3    5.15    0.16 
   2  -2  -3    5.59    0.20 
   2   2  -3    5.15    0.20 
  -2   2   3    5.58    0.24 
  -2   2   3    5.57    0.19 
  -2   2   3    5.35    0.17 
   2   2  -3    5.31    0.20 
   2   2  -3    5.30    0.21 
   1  -2  -3  105.41    2.98 
  -1  -2   3  105.66    2.97 
   1  -2  -3  103.15    3.07 
  -1  -2   3  104.65    3.06 
  -1  -2   3  103.74    2.99 
  -1  -2   3  108.44    2.97 
   1  -2  -3  101.23    3.10 
  -1  -2   3  109.53    2.99 
   1   2  -3  103.60    3.08 
  -1   2   3  104.32    2.99 
   1   2  -3  104.49    3.07 
   1   2  -3  102.85    2.99 
  -1   2   3  108.91    3.05 
  -1   2   3  108.20    3.07 
  -1   2   3  106.09    3.10 
  -1   2   3  108.39    2.98 
   0  -2  -3  199.64    5.70 
   0  -2  -3  197.53    5.54 
   0  -2   3  202.72    5.54 
   0  -2   3  198.43    5.69 
   0  -2  -3  196.03    5.80 
   0   2   3  194.95    5.57 
   0   2  -3  196.76    5.56 
   0   2   3  195.88    5.71 
   0   2  -3  189.69    5.54 
   0   2  -3  195.86    5.70 
   0   2   3  198.20    5.55 
   0   2   3  201.51    5.70 
  -1  -2  -3   65.73    2.01 
  -1  -2  -3   68.22    1.99 
   1  -2   3   66.22    2.02 
   1  -2   3   70.72    1.94 
  -1  -2  -3   71.08    2.00 
  -1  -2  -3   69.79    1.94 
   1  -2   3   68.70    1.99 
   1   2   3   67.26    1.99 
  -1   2  -3   69.30    1.93 
   1   2   3   68.63    1.94 
  -1   2  -3   66.25    2.01 
  -1   2  -3   69.32    1.97 
  -1   2  -3   68.24    1.99 
   1   2   3   65.68    1.95 
  -2  -2  -3   17.49    0.53 
   2  -2   3   16.49    0.55 
   2  -2   3   16.71    0.51 
   2  -2   3   17.58    0.52 
   2   2   3   17.62    0.52 
  -2   2  -3   14.00    0.53 
   2   2   3   16.98    0.52 
   2   2   3   17.23    0.56 
   2   2   3   16.94    0.51 
   3  -2   3    5.49    0.19 
   3  -2   3    5.26    0.24 
  -3  -2  -3    5.31    0.25 
   3  -2   3    5.52    0.20 
  -3   2  -3    5.69    0.24 
   3   2   3    5.48    0.19 
   3   2   3    5.73    0.20 
   3   2   3    5.93    0.22 
   3   2   3    5.48    0.25 
  -3   2  -3    5.66    0.26 
  -3   2  -3    5.90    0.25 
  -4  -2  -3    1.17    0.13 
   4  -2   3    1.03    0.08 
  -4  -2  -3    1.11    0.13 
   4  -2   3    1.05    0.08 
   4  -2   3    1.08    0.14 
  -4  -2  -3    1.20    0.10 
   4   2   3    1.08    0.08 
   4   2   3    1.00    0.08 
   4   2   3    1.15    0.13 
   4   2   3    1.15    0.10 
  -4   2  -3    1.09    0.13 
  -4   2  -3    1.07    0.14 
  -4   2  -3    1.02    0.11 
  -5  -2  -3    3.41    0.23 
   5  -2   3    3.71    0.27 
   5  -2   3    3.04    0.14 
  -5  -2  -3    3.64    0.20 
  -5  -2  -3    3.37    0.23 
   5  -2   3    3.30    0.14 
  -5   2  -3    3.29    0.23 
   5   2   3    3.18    0.14 
  -5   2  -3    3.58    0.25 
   5   2   3    3.15    0.15 
   5   2   3    3.09    0.18 
  -5   2  -3    3.26    0.22 
   5   2   3    3.30    0.23 
  -6  -2  -3    0.28    0.12 
   6  -2   3    0.32    0.07 
  -6  -2  -3    0.52    0.10 
   6  -2   3    0.40    0.15 
  -6   2  -3    0.49    0.11 
   6   2   3    0.45    0.07 
  -6   2  -3    0.29    0.11 
   6   2   3    0.39    0.12 
  -6   2  -3    0.46    0.15 
   7  -2   3    0.53    0.18 
  -7  -2  -3    0.42    0.15 
   7  -2   3    0.78    0.08 
   7   2   3    0.73    0.16 
  -7   2  -3    0.65    0.15 
   7   2   3    0.87    0.09 
  -7   2  -3    0.58    0.17 
   8  -2   3    0.79    0.22 
   8  -2   3    0.57    0.15 
  -8   2  -3    0.30    0.15 
   8   2   3    0.52    0.08 
  -8   2  -3    0.59    0.19 
   9  -2   3    0.12    0.21 
  -9  -3   3    0.03    0.18 
  -8  -3   3    0.24    0.16 
   8  -3  -3    0.28    0.19 
   8  -3  -3    0.36    0.11 
  -8   3   3    0.48    0.19 
   8   3  -3    0.46    0.10 
  -8   3   3    0.22    0.13 
   7  -3  -3    1.01    0.21 
   7  -3  -3    1.23    0.14 
  -7  -3   3    1.31    0.20 
   7   3  -3    1.05    0.13 
  -7   3   3    1.24    0.21 
  -7   3   3    0.88    0.16 
   6  -3  -3    1.09    0.12 
  -6  -3   3    0.66    0.15 
   6  -3  -3    0.80    0.17 
   6   3  -3    0.96    0.12 
   6   3  -3    1.06    0.15 
  -6   3   3    1.03    0.16 
  -6   3   3    1.04    0.18 
   5  -3  -3    0.59    0.15 
  -5  -3   3    0.47    0.12 
   5  -3  -3    0.53    0.10 
   5   3  -3    0.56    0.09 
  -5   3   3    0.47    0.12 
  -5   3   3    0.63    0.15 
   5   3  -3    0.54    0.12 
  -4  -3   3   13.63    0.53 
   4  -3  -3   14.75    0.47 
  -4  -3   3   13.46    0.42 
   4   3  -3   13.95    0.42 
   4   3  -3   14.63    0.47 
  -4   3   3   14.05    0.45 
  -4   3   3   12.77    0.51 
   4   3  -3   13.69    0.50 
  -3  -3   3    2.80    0.18 
   3  -3  -3    2.62    0.14 
   3  -3  -3    1.93    0.13 
  -3  -3   3    2.72    0.13 
  -3  -3   3    2.83    0.12 
   3  -3  -3    2.65    0.17 
  -3   3   3    2.58    0.12 
  -3   3   3    2.83    0.12 
  -3   3   3    2.70    0.12 
   3   3  -3    2.46    0.14 
   3   3  -3    2.18    0.16 
   3   3  -3    2.32    0.13 
  -3   3   3    2.55    0.18 
  -3   3   3    2.57    0.17 
  -2  -3   3   57.46    1.65 
   2  -3  -3   55.03    1.66 
   2  -3  -3   58.05    1.62 
   2  -3  -3   52.77    1.68 
  -2  -3   3   56.44    1.61 
  -2  -3   3   54.17    1.69 
   2  -3  -3   57.71    1.66 
  -2   3   3   56.77    1.61 
  -2   3   3   58.33    1.63 
   2   3  -3   53.67    1.67 
   2   3  -3   54.14    1.65 
  -2   3   3   56.07    1.70 
   2   3  -3   56.56    1.62 
   2   3  -3   54.30    1.66 
  -1  -3   3    0.92    0.08 
   1  -3  -3    1.01    0.09 
   1  -3  -3    1.11    0.09 
  -1  -3   3    0.91    0.08 
   1  -3  -3    0.92    0.08 
  -1   3   3    0.94    0.08 
   1   3  -3    0.82    0.08 
  -1   3   3    1.02    0.09 
   1   3  -3    1.20    0.10 
  -1   3   3    1.13    0.10 
  -1   3   3    0.81    0.09 
   1   3  -3    1.02    0.09 
   1   3  -3    1.01    0.06 
   0  -3  -3   35.65    1.04 
   0  -3  -3   35.72    1.06 
   0  -3   3   36.10    1.07 
   0  -3   3   33.91    1.04 
   0  -3  -3   36.32    1.07 
   0   3   3   34.93    1.05 
   0   3   3   35.82    1.07 
   0   3  -3   35.85    1.04 
   0   3   3   34.95    1.06 
   0   3  -3   34.93    1.05 
   0   3  -3   35.93    1.07 
   0   3   3   35.43    1.05 
   1  -3   3   60.83    1.73 
   1  -3   3   56.50    1.74 
   1  -3   3   60.46    1.68 
  -1  -3  -3   59.38    1.68 
  -1  -3  -3   57.79    1.67 
  -1  -3  -3   58.18    1.72 
  -1  -3  -3   58.66    1.72 
   1   3   3   56.35    1.67 
  -1   3  -3   55.76    1.73 
  -1   3  -3   56.76    1.70 
   1   3   3   59.74    1.72 
  -1   3  -3   58.92    1.72 
  -1   3  -3   54.91    1.67 
   1   3   3   59.76    1.68 
  -1   3  -3   60.17    1.67 
  -2  -3  -3   31.64    0.96 
   2  -3   3   32.02    0.95 
  -2  -3  -3   31.12    0.91 
   2  -3   3   31.17    0.98 
  -2  -3  -3   32.42    0.92 
   2   3   3   31.19    0.95 
  -2   3  -3   31.36    0.96 
  -2   3  -3   31.07    0.91 
  -2   3  -3   31.04    0.91 
   2   3   3   30.69    0.92 
   3  -3   3   10.78    0.36 
  -3  -3  -3   10.09    0.38 
   3  -3   3   10.60    0.41 
   3  -3   3   10.91    0.36 
   3   3   3   10.39    0.36 
   3   3   3   10.43    0.35 
   3   3   3   11.08    0.36 
  -3   3  -3   11.29    0.39 
  -3   3  -3   10.99    0.40 
   3   3   3   10.29    0.40 
   4  -3   3    1.98    0.18 
   4  -3   3    1.72    0.12 
   4  -3   3    1.84    0.12 
  -4  -3  -3    2.00    0.16 
  -4   3  -3    1.88    0.17 
   4   3   3    1.75    0.17 
   4   3   3    1.49    0.12 
   4   3   3    1.69    0.12 
  -4   3  -3    1.92    0.16 
   4   3   3    1.90    0.13 
   5  -3   3   21.84    0.67 
   5  -3   3   21.98    0.77 
   5  -3   3   21.04    0.66 
  -5  -3  -3   21.50    0.75 
  -5   3  -3   19.91    0.77 
   5   3   3   21.45    0.67 
   5   3   3   21.02    0.75 
  -5   3  -3   21.13    0.72 
  -5   3  -3   20.01    0.74 
   5   3   3   21.47    0.68 
   6  -3   3    3.89    0.29 
  -6  -3  -3    3.58    0.26 
   6  -3   3    3.19    0.17 
  -6   3  -3    3.22    0.28 
  -6   3  -3    3.49    0.23 
   6   3   3    3.45    0.18 
   6   3   3    3.59    0.27 
  -6   3  -3    3.33    0.26 
   7  -3   3    1.43    0.23 
   7  -3   3    1.15    0.11 
  -7  -3  -3    1.00    0.18 
  -7   3  -3    0.98    0.17 
   7   3   3    1.08    0.11 
  -7   3  -3    0.88    0.19 
   7   3   3    1.34    0.19 
   8  -3   3   -0.02    0.07 
   8  -3   3   -0.23    0.17 
   8   3   3    0.02    0.07 
  -8   3  -3    0.13    0.13 
  -8  -4   3    0.08    0.15 
   8  -4  -3    0.02    0.10 
   8  -4  -3    0.04    0.18 
   8   4  -3   -0.02    0.09 
  -8   4   3    0.12    0.13 
  -8   4   3   -0.02    0.17 
  -7  -4   3   -0.08    0.12 
   7  -4  -3   -0.19    0.13 
   7  -4  -3    0.09    0.09 
  -7   4   3    0.02    0.11 
  -7   4   3   -0.08    0.12 
   7   4  -3    0.03    0.07 
   7   4  -3    0.04    0.11 
   6  -4  -3    1.54    0.22 
   6  -4  -3    1.09    0.13 
  -6  -4   3    1.66    0.21 
  -6   4   3    1.30    0.20 
   6   4  -3    1.57    0.18 
   6   4  -3    1.08    0.13 
  -6   4   3    1.10    0.18 
  -5  -4   3    0.53    0.13 
   5  -4  -3    0.78    0.16 
   5  -4  -3    0.59    0.11 
   5   4  -3    0.62    0.10 
  -5   4   3    0.67    0.16 
   5   4  -3    0.68    0.13 
  -5   4   3    0.89    0.15 
  -4  -4   3   10.61    0.33 
  -4  -4   3   10.42    0.44 
  -4   4   3   10.88    0.36 
  -4   4   3   10.79    0.44 
   4   4  -3   10.54    0.42 
   3  -4  -3    2.97    0.16 
  -3  -4   3    2.51    0.18 
  -3  -4   3    2.98    0.15 
   3  -4  -3    2.84    0.16 
  -3  -4   3    2.93    0.15 
   3  -4  -3    3.20    0.17 
   3  -4  -3    3.10    0.21 
   3   4  -3    2.91    0.16 
  -3   4   3    2.86    0.14 
   3   4  -3    2.89    0.16 
  -3   4   3    2.79    0.13 
  -3   4   3    2.95    0.14 
  -3   4   3    2.93    0.19 
   3   4  -3    3.00    0.19 
   3   4  -3    2.94    0.18 
  -3   4   3    2.98    0.22 
  -2  -4   3   24.50    0.82 
  -2  -4   3   26.41    0.79 
   2  -4  -3   25.96    0.80 
  -2  -4   3   25.26    0.78 
   2  -4  -3   24.91    0.82 
   2  -4  -3   25.90    0.78 
  -2  -4   3   26.46    0.79 
  -2   4   3   25.46    0.77 
  -2   4   3   25.10    0.78 
   2   4  -3   23.69    0.80 
   2   4  -3   24.80    0.81 
  -2   4   3   24.75    0.77 
   2   4  -3   25.72    0.79 
  -2   4   3   25.10    0.81 
  -2   4   3   27.09    0.80 
   1  -4  -3   28.88    0.86 
  -1  -4   3   27.83    0.86 
  -1  -4   3   27.66    0.90 
   1  -4  -3   27.87    0.89 
  -1  -4   3   28.21    0.88 
   1   4  -3   29.37    0.88 
  -1   4   3   28.81    0.88 
  -1   4   3   29.09    0.87 
  -1   4   3   29.14    0.89 
  -1   4   3   29.05    0.87 
   1   4  -3   28.82    0.83 
   0  -4  -3   33.49    1.00 
   0  -4   3   34.07    1.01 
   0  -4  -3   33.67    1.03 
   0  -4   3   33.11    1.03 
   0  -4  -3   33.17    1.03 
   0   4   3   34.12    1.01 
   0   4   3   33.66    1.03 
   0   4  -3   33.12    1.01 
   0   4   3   33.93    1.01 
   0   4  -3   34.57    1.00 
   0   4  -3   33.10    1.04 
   0   4  -3   33.86    1.04 
  -1  -4  -3   43.29    1.28 
   1  -4   3   42.54    1.28 
  -1  -4  -3   41.80    1.24 
  -1  -4  -3   43.98    1.28 
   1  -4   3   42.34    1.25 
   1   4   3   42.80    1.26 
  -1   4  -3   43.94    1.24 
   1   4   3   41.77    1.28 
   1   4   3   41.53    1.29 
  -1   4  -3   42.00    1.25 
   1   4   3   41.19    1.24 
  -1   4  -3   43.05    1.28 
  -1   4  -3   41.26    1.29 
  -1   4  -3   41.93    1.26 
   2  -4   3   17.89    0.55 
   2  -4   3   18.00    0.57 
   2  -4   3   17.41    0.56 
  -2  -4  -3   18.19    0.55 
   2  -4   3   16.70    0.58 
   2   4   3   17.40    0.53 
   2   4   3   17.45    0.56 
  -2   4  -3   17.13    0.58 
  -2   4  -3   17.80    0.53 
   2   4   3   16.81    0.56 
   2   4   3   17.12    0.56 
  -2   4  -3   17.22    0.57 
  -2   4  -3   14.96    0.53 
  -3  -4  -3    1.04    0.11 
  -3  -4  -3    1.13    0.08 
   3  -4   3    1.28    0.11 
   3  -4   3    0.99    0.13 
  -3  -4  -3    1.12    0.08 
   3   4   3    1.27    0.11 
   3   4   3    1.09    0.13 
  -3   4  -3    1.29    0.12 
   3   4   3    1.31    0.11 
   4  -4   3    2.16    0.14 
   4  -4   3    2.34    0.20 
  -4  -4  -3    2.25    0.18 
   4   4   3    2.09    0.14 
   4   4   3    2.37    0.14 
   4   4   3    2.57    0.20 
  -4   4  -3    2.36    0.18 
  -4   4  -3    2.45    0.19 
   5  -4   3    5.96    0.32 
   5  -4   3    5.55    0.25 
  -5  -4  -3    5.96    0.30 
  -5   4  -3    5.78    0.29 
  -5   4  -3    6.36    0.33 
   5   4   3    5.49    0.32 
   5   4   3    6.02    0.26 
   6  -4   3    0.11    0.15 
   6  -4   3    0.04    0.08 
  -6  -4  -3    0.17    0.11 
  -6   4  -3   -0.08    0.09 
   6   4   3    0.09    0.07 
   6   4   3   -0.11    0.10 
   7  -4   3    0.37    0.10 
   7  -4   3    0.05    0.17 
   7   4   3    0.33    0.09 
   7   4   3    0.39    0.16 
  -7   4  -3    0.47    0.14 
   8  -4   3    0.32    0.10 
   8  -4   3    0.07    0.19 
  -8   4  -3    0.20    0.14 
   8   4   3    0.11    0.08 
   8   4   3    0.19    0.16 
   8  -5  -3    0.37    0.20 
   8  -5  -3    0.51    0.13 
  -8  -5   3    0.46    0.18 
   8   5  -3    0.58    0.13 
  -8   5   3    0.63    0.18 
   7  -5  -3    0.37    0.18 
   7  -5  -3    0.71    0.13 
  -7  -5   3    0.62    0.17 
   7   5  -3    0.80    0.13 
  -7   5   3    0.95    0.19 
   7   5  -3    0.81    0.18 
  -7   5   3    0.78    0.19 
   6  -5  -3    6.93    0.32 
   6  -5  -3    7.35    0.41 
  -6  -5   3    7.47    0.40 
   6   5  -3    7.30    0.38 
  -6   5   3    6.72    0.38 
   6   5  -3    7.01    0.32 
  -6   5   3    6.30    0.40 
   5  -5  -3    6.19    0.28 
   5  -5  -3    5.99    0.33 
  -5  -5   3    6.33    0.34 
  -5   5   3    6.50    0.34 
   5   5  -3    6.16    0.33 
   5   5  -3    6.03    0.28 
  -5   5   3    6.01    0.35 
   4  -5  -3    0.55    0.11 
   4  -5  -3    0.49    0.14 
  -4  -5   3    0.56    0.08 
  -4  -5   3    0.58    0.08 
  -4  -5   3    0.52    0.12 
  -4   5   3    0.54    0.07 
   4   5  -3    0.69    0.13 
   4   5  -3    0.50    0.10 
  -4   5   3    0.59    0.13 
  -4   5   3    0.35    0.13 
  -4   5   3    0.63    0.07 
   3  -5  -3   10.49    0.42 
  -3  -5   3    9.85    0.41 
   3  -5  -3   10.21    0.39 
  -3  -5   3   10.51    0.37 
  -3   5   3   10.23    0.36 
   3   5  -3    9.69    0.41 
  -3   5   3   10.57    0.36 
   3   5  -3   10.37    0.39 
   2  -5  -3   35.59    1.10 
   2  -5  -3   34.29    1.08 
  -2  -5   3   36.58    1.08 
  -2  -5   3   33.85    1.05 
   2  -5  -3   35.70    1.06 
  -2  -5   3   34.37    1.11 
  -2  -5   3   35.81    1.07 
  -2   5   3   35.87    1.09 
  -2   5   3   38.05    1.09 
  -2   5   3   35.64    1.06 
  -2   5   3   33.39    1.06 
   2   5  -3   32.99    1.10 
   2   5  -3   34.41    0.99 
   2   5  -3   33.28    1.09 
  -2   5   3   36.68    1.06 
   2   5  -3   32.29    1.07 
   1  -5  -3    2.55    0.16 
   1  -5  -3    3.01    0.17 
  -1  -5   3    2.75    0.16 
  -1  -5   3    2.49    0.16 
   1  -5  -3    2.78    0.17 
  -1  -5   3    2.60    0.16 
   1   5  -3    2.58    0.17 
  -1   5   3    2.33    0.16 
  -1   5   3    1.79    0.14 
  -1   5   3    2.60    0.17 
  -1   5   3    2.65    0.17 
   1   5  -3    2.60    0.16 
   1   5  -3    2.62    0.17 
   1   5  -3    2.53    0.13 
   0  -5   3   33.60    1.07 
   0  -5   3   34.06    1.04 
   0  -5  -3   34.19    1.06 
   0  -5  -3   34.38    1.06 
   0  -5  -3   35.07    1.03 
   0   5  -3   34.26    1.07 
   0   5   3   34.04    1.05 
   0   5   3   33.74    1.04 
   0   5  -3   34.22    1.07 
   0   5  -3   33.41    1.04 
   0   5  -3   34.61    1.03 
   0   5   3   34.03    1.04 
   1  -5   3   35.01    1.04 
  -1  -5  -3   34.93    1.06 
   1  -5   3   33.24    1.06 
  -1  -5  -3   36.15    1.06 
  -1  -5  -3   34.10    1.03 
   1  -5   3   32.40    1.07 
   1   5   3   33.78    1.03 
   1   5   3   34.21    1.07 
  -1   5  -3   34.53    1.05 
  -1   5  -3   34.36    1.04 
  -1   5  -3   33.89    1.07 
   1   5   3   34.04    1.05 
   1   5   3   33.08    1.07 
  -1   5  -3   36.14    1.07 
   2  -5   3    1.85    0.14 
   2  -5   3    2.36    0.15 
  -2  -5  -3    2.25    0.14 
  -2  -5  -3    2.03    0.13 
  -2  -5  -3    2.39    0.16 
  -2   5  -3    2.25    0.14 
   2   5   3    2.25    0.16 
   2   5   3    1.99    0.13 
   2   5   3    2.12    0.15 
  -2   5  -3    2.33    0.17 
  -2   5  -3    1.93    0.13 
  -2   5  -3    2.20    0.18 
   2   5   3    2.09    0.16 
  -3  -5  -3   22.44    0.76 
   3  -5   3   22.81    0.78 
  -3  -5  -3   22.76    0.70 
  -3   5  -3   23.57    0.69 
   3   5   3   23.63    0.70 
  -3   5  -3   21.69    0.77 
   3   5   3   22.80    0.75 
  -3   5  -3   23.61    0.76 
   4  -5   3    9.60    0.42 
  -4  -5  -3   10.67    0.41 
   4  -5   3    9.43    0.37 
  -4   5  -3    9.85    0.40 
   4   5   3    9.64    0.42 
   4   5   3   10.37    0.39 
  -4   5  -3   10.33    0.44 
   5  -5   3    7.92    0.39 
  -5  -5  -3    8.37    0.38 
   5  -5   3    7.83    0.33 
   5   5   3    7.85    0.33 
  -5   5  -3    7.77    0.39 
  -5   5  -3    8.55    0.36 
   5   5   3    8.25    0.40 
   6  -5   3    1.03    0.13 
   6  -5   3    1.13    0.19 
   6   5   3    1.14    0.19 
  -6   5  -3    0.79    0.17 
   6   5   3    0.91    0.13 
   7  -5   3    0.27    0.17 
   7  -5   3    0.42    0.11 
  -7   5  -3    0.32    0.14 
   7   5   3    0.49    0.17 
   7   5   3    0.41    0.10 
   8  -5   3    0.73    0.23 
   8  -5   3    0.58    0.13 
   8   5   3    0.89    0.20 
  -8   5  -3    0.57    0.18 
   8   5   3    0.72    0.13 
   8  -6  -3    0.19    0.20 
   8  -6  -3    0.08    0.12 
   8   6  -3    0.30    0.12 
  -8   6   3    0.25    0.16 
  -7  -6   3    0.13    0.14 
   7  -6  -3    0.07    0.11 
   7  -6  -3   -0.02    0.18 
  -7   6   3    0.18    0.13 
   7   6  -3    0.01    0.14 
   7   6  -3    0.00    0.09 
   6  -6  -3    3.91    0.31 
   6  -6  -3    3.67    0.23 
  -6  -6   3    3.70    0.30 
   6   6  -3    3.75    0.29 
  -6   6   3    4.08    0.30 
   6   6  -3    3.41    0.23 
   5  -6  -3    0.57    0.15 
  -5  -6   3    0.75    0.15 
   5  -6  -3    0.57    0.13 
   5   6  -3    1.06    0.16 
  -5   6   3    0.77    0.16 
   5   6  -3    0.65    0.12 
  -4  -6   3    0.93    0.10 
   4  -6  -3    0.84    0.16 
   4  -6  -3    0.76    0.13 
  -4  -6   3    0.92    0.14 
   4   6  -3    0.86    0.15 
  -4   6   3    0.83    0.15 
  -4   6   3    0.85    0.10 
   4   6  -3    0.94    0.13 
   3  -6  -3    0.40    0.12 
  -3  -6   3    0.45    0.10 
   3  -6  -3    0.36    0.10 
   3   6  -3    0.41    0.09 
  -3   6   3    0.35    0.11 
   3   6  -3    0.29    0.11 
   2  -6  -3    3.60    0.21 
   2  -6  -3    3.96    0.22 
  -2  -6   3    3.87    0.20 
   2  -6  -3    3.91    0.23 
  -2  -6   3    3.63    0.22 
  -2  -6   3    4.09    0.22 
  -2   6   3    3.82    0.23 
  -2   6   3    4.33    0.22 
   2   6  -3    3.66    0.22 
   2   6  -3    3.81    0.23 
  -2   6   3    3.85    0.20 
  -2   6   3    4.11    0.22 
   2   6  -3    3.86    0.15 
  -1  -6   3    2.54    0.18 
   1  -6  -3    2.71    0.18 
  -1  -6   3    2.58    0.18 
   1  -6  -3    2.50    0.17 
  -1  -6   3    2.71    0.18 
   1  -6  -3    2.71    0.17 
   1   6  -3    2.99    0.21 
  -1   6   3    2.70    0.18 
  -1   6   3    2.54    0.18 
  -1   6   3    2.88    0.20 
  -1   6   3    2.91    0.18 
   1   6  -3    2.88    0.18 
   1   6  -3    2.47    0.15 
   1   6  -3    2.77    0.17 
   0  -6   3    2.28    0.19 
   0  -6  -3    2.81    0.18 
   0  -6   3    2.77    0.18 
   0  -6  -3    2.74    0.18 
   0  -6   3    2.76    0.17 
   0   6   3    2.52    0.19 
   0   6   3    2.77    0.18 
   0   6  -3    2.82    0.19 
   0   6  -3    2.79    0.16 
   0   6  -3    2.76    0.20 
   0   6   3    2.65    0.17 
   0   6  -3    2.24    0.16 
   0   6   3    2.95    0.18 
  -1  -6  -3    1.07    0.12 
   1  -6   3    1.17    0.12 
  -1  -6  -3    1.21    0.12 
  -1  -6  -3    1.26    0.12 
   1  -6   3    1.01    0.12 
  -1   6  -3    1.33    0.14 
   1   6   3    1.07    0.12 
   1   6   3    1.01    0.13 
  -1   6  -3    1.11    0.12 
   1   6   3    1.03    0.10 
  -1   6  -3    1.09    0.12 
  -1   6  -3    1.18    0.13 
   1   6   3    0.99    0.12 
  -2  -6  -3    0.07    0.06 
   2  -6   3    0.18    0.08 
   2  -6   3    0.13    0.08 
  -2  -6  -3    0.11    0.07 
   2   6   3    0.08    0.07 
   2   6   3    0.08    0.08 
   2   6   3    0.03    0.06 
  -2   6  -3    0.04    0.08 
   2   6   3    0.09    0.09 
  -2   6  -3    0.06    0.07 
  -2   6  -3    0.11    0.07 
  -2   6  -3    0.07    0.08 
   3  -6   3    0.20    0.09 
   3  -6   3    0.43    0.12 
  -3  -6  -3    0.53    0.10 
  -3   6  -3    0.20    0.10 
   3   6   3    0.33    0.09 
  -3   6  -3    0.47    0.10 
  -3   6  -3    0.45    0.09 
  -4  -6  -3    3.39    0.14 
   4  -6   3    3.61    0.21 
  -4  -6  -3    3.44    0.23 
   4  -6   3    3.98    0.28 
  -4   6  -3    3.89    0.24 
   4   6   3    3.11    0.20 
   4   6   3    3.93    0.27 
  -4   6  -3    3.18    0.24 
   5  -6   3    3.81    0.28 
  -5  -6  -3    4.50    0.27 
   5  -6   3    3.98    0.23 
  -5   6  -3    4.10    0.28 
   5   6   3    4.27    0.24 
   5   6   3    4.70    0.30 
   6  -6   3    0.18    0.10 
   6  -6   3    0.12    0.16 
   6   6   3    0.05    0.13 
  -6   6  -3    0.33    0.15 
   6   6   3    0.24    0.10 
   7  -6   3    0.44    0.12 
   7  -6   3    0.34    0.19 
  -7   6  -3    0.24    0.16 
   7   6   3    0.36    0.17 
   7   6   3    0.24    0.11 
   8  -6   3    0.14    0.20 
   8   6   3    0.49    0.21 
  -8   6  -3    0.37    0.16 
   8   7  -3    0.07    0.17 
   7  -7  -3    0.48    0.18 
   7  -7  -3    0.36    0.14 
  -7  -7   3    0.38    0.17 
   7   7  -3    0.22    0.12 
  -7   7   3    0.50    0.18 
   7   7  -3    0.14    0.16 
   6  -7  -3    3.03    0.22 
  -6  -7   3    3.07    0.29 
   6  -7  -3    2.70    0.27 
   6   7  -3    3.03    0.28 
   6   7  -3    2.77    0.22 
  -6   7   3    3.02    0.30 
  -5  -7   3    1.96    0.22 
   5  -7  -3    1.56    0.17 
   5  -7  -3    1.55    0.21 
  -5  -7   3    1.46    0.10 
   5   7  -3    1.24    0.17 
  -5   7   3    1.40    0.20 
   5   7  -3    1.11    0.18 
   4  -7  -3    0.88    0.17 
  -4  -7   3    0.69    0.10 
  -4  -7   3    0.56    0.13 
   4  -7  -3    0.51    0.13 
   4   7  -3    0.71    0.15 
   4   7  -3    0.67    0.13 
  -4   7   3    0.74    0.10 
  -4   7   3    0.41    0.13 
   3  -7  -3   11.75    0.47 
   3  -7  -3   12.02    0.48 
  -3  -7   3   12.27    0.49 
  -3  -7   3   11.02    0.44 
  -3   7   3   12.30    0.44 
   3   7  -3   11.66    0.49 
  -3   7   3   12.17    0.50 
  -3   7   3   12.12    0.45 
   3   7  -3   12.00    0.48 
  -2  -7   3    8.89    0.38 
  -2  -7   3    7.83    0.34 
   2  -7  -3    8.42    0.35 
   2  -7  -3    8.66    0.37 
   2  -7  -3    7.86    0.36 
  -2   7   3    8.70    0.34 
  -2   7   3    7.91    0.35 
   2   7  -3    9.01    0.38 
  -2   7   3    8.80    0.39 
   2   7  -3    8.22    0.36 
  -1  -7   3   19.53    0.67 
   1  -7  -3   20.15    0.69 
  -1  -7   3   19.01    0.70 
   1  -7  -3   20.52    0.68 
   1  -7  -3   19.63    0.69 
   1   7  -3   20.77    0.69 
   1   7  -3   19.97    0.70 
  -1   7   3   20.35    0.69 
  -1   7   3   19.50    0.67 
   1   7  -3   20.94    0.64 
   1   7  -3   19.79    0.70 
  -1   7   3   19.81    0.69 
   0  -7  -3    6.19    0.31 
   0  -7  -3    6.03    0.29 
   0  -7   3    6.55    0.31 
   0  -7  -3    6.34    0.30 
   0  -7   3    6.65    0.30 
   0  -7   3    7.17    0.33 
   0   7   3    7.03    0.30 
   0   7   3    6.85    0.30 
   0   7   3    6.55    0.31 
   0   7  -3    6.72    0.33 
   0   7  -3    6.80    0.29 
   0   7   3    6.70    0.32 
   0   7  -3    6.61    0.31 
   1  -7   3    4.67    0.24 
   1  -7   3    4.46    0.24 
  -1  -7  -3    4.26    0.24 
  -1  -7  -3    4.72    0.25 
  -1  -7  -3    4.30    0.24 
   1  -7   3    4.79    0.28 
   1   7   3    4.66    0.23 
  -1   7  -3    4.73    0.26 
  -1   7  -3    4.44    0.24 
   1   7   3    4.55    0.25 
   1   7   3    4.74    0.27 
   1   7   3    4.84    0.25 
  -1   7  -3    4.70    0.25 
  -1   7  -3    4.47    0.28 
  -2  -7  -3    2.22    0.17 
  -2  -7  -3    2.18    0.17 
   2  -7   3    2.18    0.18 
  -2   7  -3    2.30    0.17 
   2   7   3    1.83    0.18 
   2   7   3    2.18    0.18 
  -2   7  -3    2.14    0.18 
  -2   7  -3    2.26    0.19 
   2   7   3    2.06    0.16 
   3  -7   3   19.88    0.74 
  -3  -7  -3   20.03    0.67 
   3  -7   3   19.99    0.70 
  -3  -7  -3   20.42    0.71 
   3   7   3   20.43    0.72 
  -3   7  -3   20.66    0.74 
  -3   7  -3   20.73    0.71 
   3   7   3   20.98    0.74 
  -3   7  -3   20.97    0.67 
  -4  -7  -3    1.84    0.18 
   4  -7   3    1.65    0.20 
   4  -7   3    1.50    0.16 
  -4  -7  -3    1.60    0.12 
   4   7   3    1.26    0.15 
  -4   7  -3    1.47    0.11 
  -4   7  -3    1.59    0.16 
  -4   7  -3    1.49    0.18 
   4   7   3    1.44    0.19 
   5  -7   3    2.85    0.27 
   5  -7   3    2.41    0.20 
  -5   7  -3    3.09    0.25 
   5   7   3    2.95    0.26 
   5   7   3    2.74    0.21 
   6  -7   3    1.41    0.23 
   6  -7   3    1.22    0.16 
   6   7   3    1.46    0.22 
  -6   7  -3    1.57    0.22 
   6   7   3    1.17    0.16 
   7  -7   3    0.09    0.19 
   7  -7   3    0.35    0.13 
   7   7   3    0.25    0.11 
  -7   7  -3    0.08    0.14 
   7   7   3    0.21    0.16 
   7  -8  -3    0.03    0.18 
   7  -8  -3    0.12    0.13 
   7   8  -3   -0.03    0.11 
  -7   8   3    0.08    0.14 
   7   8  -3    0.25    0.17 
  -6  -8   3    0.07    0.12 
   6  -8  -3   -0.01    0.12 
   6  -8  -3    0.08    0.16 
  -6   8   3    0.30    0.16 
   6   8  -3    0.12    0.14 
   6   8  -3    0.24    0.12 
   5  -8  -3    1.35    0.21 
  -5  -8   3    1.14    0.11 
   5  -8  -3    1.39    0.18 
  -5  -8   3    1.16    0.18 
  -5   8   3    1.46    0.21 
   5   8  -3    0.90    0.16 
   5   8  -3    0.92    0.18 
  -5   8   3    1.06    0.09 
   4  -8  -3    0.92    0.15 
  -4  -8   3    0.90    0.12 
   4  -8  -3    1.05    0.18 
  -4  -8   3    0.97    0.16 
   4   8  -3    1.26    0.18 
   4   8  -3    0.78    0.14 
  -4   8   3    1.13    0.13 
  -4   8   3    0.91    0.17 
   3  -8  -3    2.62    0.21 
  -3  -8   3    3.01    0.23 
  -3  -8   3    2.55    0.19 
   3  -8  -3    2.78    0.25 
  -3   8   3    3.00    0.26 
   3   8  -3    2.95    0.25 
  -3   8   3    3.09    0.20 
   3   8  -3    2.74    0.22 
   2  -8  -3   13.76    0.52 
  -2  -8   3   13.70    0.51 
  -2  -8   3   13.46    0.54 
   2  -8  -3   13.93    0.54 
  -2   8   3   13.58    0.50 
  -2   8   3   14.04    0.54 
   2   8  -3   12.55    0.53 
   2   8  -3   12.88    0.53 
  -2   8   3   13.10    0.51 
   1  -8  -3    2.58    0.22 
  -1  -8   3    2.35    0.20 
   1  -8  -3    2.28    0.20 
   1  -8  -3    1.99    0.19 
  -1  -8   3    2.58    0.22 
  -1   8   3    2.04    0.20 
   1   8  -3    2.43    0.22 
   1   8  -3    2.39    0.21 
   1   8  -3    2.16    0.20 
  -1   8   3    2.24    0.21 
  -1   8   3    2.17    0.20 
   1   8  -3    1.90    0.17 
   0  -8  -3   33.02    1.04 
   0  -8   3   32.44    1.04 
   0  -8   3   30.72    1.04 
   0  -8   3   30.51    1.01 
   0  -8  -3   30.66    1.01 
   0  -8  -3   31.17    1.02 
   0   8   3   30.86    1.04 
   0   8   3   30.55    1.00 
   0   8  -3   30.25    0.99 
   0   8   3   31.95    1.03 
   0   8  -3   32.02    1.05 
   0   8  -3   31.11    1.02 
   0   8   3   31.08    1.03 
   0   8  -3   31.86    1.04 
   1  -8   3    2.29    0.21 
  -1  -8  -3    2.13    0.19 
   1  -8   3    2.08    0.19 
  -1  -8  -3    1.95    0.18 
   1  -8   3    2.02    0.19 
   1   8   3    2.41    0.22 
  -1   8  -3    2.13    0.19 
  -1   8  -3    1.87    0.20 
   1   8   3    2.20    0.19 
   1   8   3    1.91    0.21 
   1   8   3    2.16    0.20 
  -1   8  -3    1.79    0.18 
  -2  -8  -3   17.17    0.61 
  -2  -8  -3   16.53    0.60 
   2  -8   3   17.45    0.63 
   2  -8   3   17.44    0.65 
  -2   8  -3   16.27    0.60 
   2   8   3   17.18    0.64 
   2   8   3   17.59    0.64 
  -2   8  -3   16.94    0.63 
  -2   8  -3   17.63    0.64 
  -3  -8  -3    3.27    0.22 
  -3  -8  -3    3.61    0.21 
   3  -8   3    3.18    0.23 
   3  -8   3    3.38    0.25 
   3   8   3    3.44    0.26 
  -3   8  -3    3.64    0.24 
  -3   8  -3    3.14    0.24 
  -3   8  -3    3.26    0.20 
   3   8   3    3.24    0.23 
  -4  -8  -3    4.18    0.21 
   4  -8   3    3.94    0.28 
   4  -8   3    4.22    0.25 
  -4  -8  -3    3.97    0.25 
   4   8   3    4.13    0.28 
  -4   8  -3    3.80    0.25 
  -4   8  -3    4.47    0.30 
  -4   8  -3    4.14    0.19 
   4   8   3    3.84    0.25 
   5  -8   3    0.22    0.15 
   5  -8   3   -0.02    0.11 
   5   8   3    0.04    0.13 
   5   8   3    0.14    0.11 
  -5   8  -3    0.23    0.13 
   6  -8   3    0.40    0.13 
   6  -8   3    0.37    0.19 
   6   8   3    0.39    0.17 
   6   8   3    0.35    0.13 
  -6   8  -3    0.29    0.14 
   7  -8   3    0.31    0.13 
   7  -8   3    0.14    0.18 
  -7   8  -3    0.34    0.18 
   7   8   3    0.28    0.13 
   7   8   3    0.35    0.18 
   7   9  -3   -0.18    0.17 
   6  -9  -3    0.59    0.20 
   6  -9  -3    0.76    0.17 
  -6  -9   3    0.77    0.18 
   6   9  -3    0.82    0.21 
   6   9  -3    0.72    0.16 
  -6   9   3    0.73    0.21 
  -5  -9   3    0.32    0.09 
   5  -9  -3    0.63    0.19 
   5  -9  -3    0.37    0.14 
  -5  -9   3    0.29    0.14 
  -5   9   3    0.47    0.09 
   5   9  -3    0.33    0.16 
   5   9  -3    0.38    0.13 
  -5   9   3    0.52    0.17 
  -4  -9   3    0.46    0.13 
   4  -9  -3    0.41    0.14 
  -4  -9   3    0.38    0.10 
   4  -9  -3    0.58    0.17 
  -4   9   3    0.46    0.11 
  -4   9   3    0.66    0.17 
   4   9  -3    0.61    0.16 
   4   9  -3    0.47    0.14 
   3  -9  -3    1.63    0.19 
  -3  -9   3    1.78    0.19 
  -3  -9   3    1.79    0.18 
   3  -9  -3    1.36    0.19 
   3   9  -3    1.87    0.20 
  -3   9   3    1.83    0.22 
   3   9  -3    1.67    0.20 
  -3   9   3    1.63    0.17 
   2  -9  -3    6.10    0.34 
  -2  -9   3    6.48    0.32 
  -2  -9   3    6.36    0.34 
   2  -9  -3    6.56    0.34 
  -2   9   3    6.07    0.31 
  -2   9   3    6.17    0.34 
   2   9  -3    6.72    0.36 
   2   9  -3    6.58    0.34 
  -2   9   3    6.09    0.32 
   1  -9  -3    3.47    0.24 
  -1  -9   3    3.07    0.24 
   1  -9  -3    3.79    0.24 
  -1  -9   3    3.49    0.23 
   1  -9  -3    3.50    0.25 
  -1   9   3    3.35    0.25 
   1   9  -3    3.44    0.27 
  -1   9   3    3.55    0.25 
   1   9  -3    3.76    0.27 
   1   9  -3    3.45    0.25 
  -1   9   3    3.50    0.25 
   0  -9   3    1.07    0.16 
   0  -9  -3    0.99    0.15 
   0  -9   3    1.12    0.16 
   0  -9   3    1.00    0.16 
   0  -9  -3    1.10    0.15 
   0   9  -3    1.01    0.14 
   0   9   3    0.85    0.15 
   0   9   3    1.07    0.16 
   0   9  -3    1.00    0.17 
   0   9  -3    0.80    0.15 
   0   9   3    1.11    0.16 
   0   9   3    0.91    0.14 
  -1  -9  -3    3.03    0.22 
  -1  -9  -3    3.34    0.22 
   1  -9   3    3.00    0.24 
   1  -9   3    3.54    0.24 
  -1   9  -3    3.42    0.26 
   1   9   3    3.23    0.25 
   1   9   3    3.24    0.21 
   1   9   3    3.27    0.25 
  -1   9  -3    3.01    0.23 
  -1   9  -3    3.09    0.23 
   2  -9   3    1.36    0.17 
   2  -9   3    1.21    0.18 
  -2  -9  -3    1.45    0.16 
  -2  -9  -3    1.18    0.15 
  -2   9  -3    1.43    0.16 
  -2   9  -3    1.43    0.18 
   2   9   3    1.01    0.17 
   2   9   3    1.10    0.17 
  -2   9  -3    1.38    0.17 
  -3  -9  -3    0.64    0.12 
  -3  -9  -3    0.83    0.13 
   3  -9   3    0.67    0.14 
   3  -9   3    0.89    0.18 
  -3   9  -3    0.42    0.13 
   3   9   3    0.71    0.14 
  -3   9  -3    0.62    0.12 
   3   9   3    0.80    0.16 
  -3   9  -3    0.87    0.14 
  -4  -9  -3    0.12    0.08 
   4  -9   3    0.06    0.12 
   4  -9   3    0.24    0.15 
  -4   9  -3    0.25    0.09 
   4   9   3    0.09    0.12 
   4   9   3    0.16    0.13 
  -4   9  -3    0.30    0.14 
   5  -9   3    0.55    0.18 
   5  -9   3    0.19    0.13 
   5   9   3    0.36    0.16 
  -5   9  -3    0.20    0.14 
   5   9   3    0.23    0.12 
   6  -9   3    0.86    0.17 
   6  -9   3    0.80    0.21 
   6   9   3    0.73    0.20 
  -6   9  -3    0.96    0.20 
   6   9   3    0.73    0.16 
   6 -10  -3    0.31    0.16 
   6 -10  -3    0.19    0.20 
  -6  10   3    0.02    0.15 
   6  10  -3   -0.01    0.17 
   6  10  -3    0.43    0.16 
   5 -10  -3    0.13    0.18 
   5 -10  -3    0.02    0.14 
  -5 -10   3    0.21    0.09 
  -5 -10   3    0.25    0.14 
   5  10  -3    0.31    0.14 
  -5  10   3    0.10    0.08 
   5  10  -3   -0.01    0.16 
  -5  10   3    0.18    0.16 
  -4 -10   3    0.00    0.08 
  -4 -10   3    0.08    0.11 
   4 -10  -3    0.03    0.12 
   4 -10  -3    0.08    0.16 
   4  10  -3    0.10    0.12 
  -4  10   3    0.18    0.14 
  -4  10   3    0.07    0.10 
   4  10  -3    0.07    0.14 
  -3 -10   3    1.09    0.16 
   3 -10  -3    0.94    0.18 
  -3 -10   3    1.20    0.18 
   3 -10  -3    1.23    0.19 
  -3  10   3    0.54    0.14 
   3  10  -3    1.11    0.20 
   3  10  -3    1.09    0.17 
  -3  10   3    1.18    0.20 
   2 -10  -3    0.10    0.13 
  -2 -10   3    0.07    0.09 
   2 -10  -3    0.07    0.12 
  -2 -10   3    0.08    0.11 
   2  10  -3    0.02    0.14 
  -2  10   3    0.14    0.12 
  -2  10   3    0.05    0.12 
   2  10  -3    0.08    0.10 
  -1 -10   3    1.31    0.18 
   1 -10  -3    1.26    0.18 
  -1 -10   3    0.89    0.16 
   1  10  -3    0.94    0.17 
  -1  10   3    1.08    0.17 
   1  10  -3    1.01    0.17 
  -1  10   3    1.14    0.18 
  -1  10   3    1.08    0.17 
   0 -10  -3   -0.02    0.09 
   0 -10  -3    0.03    0.10 
   0 -10   3    0.09    0.11 
   0 -10   3    0.16    0.12 
   0  10   3    0.03    0.10 
   0  10   3    0.03    0.12 
   0  10   3   -0.07    0.11 
   0  10  -3   -0.02    0.13 
   0  10  -3    0.07    0.11 
   1 -10   3    0.50    0.14 
  -1 -10  -3    0.58    0.14 
   1 -10   3    0.76    0.17 
  -1 -10  -3    0.55    0.13 
   1  10   3    0.52    0.14 
  -1  10  -3    0.66    0.14 
  -1  10  -3    0.39    0.14 
   1  10   3    0.49    0.15 
  -1  10  -3    0.59    0.16 
  -2 -10  -3    0.38    0.11 
   2 -10   3    0.32    0.15 
  -2 -10  -3    0.16    0.11 
   2 -10   3    0.19    0.13 
  -2  10  -3    0.18    0.12 
   2  10   3   -0.04    0.12 
  -2  10  -3    0.35    0.12 
   2  10   3    0.10    0.11 
  -2  10  -3    0.13    0.12 
  -3 -10  -3    0.91    0.14 
   3 -10   3    0.90    0.17 
   3 -10   3    0.59    0.17 
  -3  10  -3    0.51    0.16 
  -3  10  -3    0.87    0.15 
   3  10   3    0.92    0.18 
   3  10   3    0.84    0.16 
  -3  10  -3    0.81    0.14 
  -4 -10  -3    0.05    0.08 
   4 -10   3    0.40    0.18 
   4 -10   3    0.13    0.13 
   4  10   3    0.16    0.12 
  -4  10  -3    0.06    0.09 
   4  10   3    0.12    0.15 
  -4  10  -3    0.10    0.13 
   5 -10   3   -0.05    0.13 
   5 -10   3    0.28    0.18 
  -5  10  -3    0.04    0.13 
   5  10   3    0.10    0.13 
   5  10   3    0.21    0.16 
   6 -10   3    1.08    0.20 
   6  10   3    0.93    0.18 
  -6  10  -3    0.83    0.20 
   6  10   3    1.01    0.22 
   5 -11  -3    1.00    0.22 
  -5 -11   3    0.96    0.14 
   5 -11  -3    1.16    0.21 
  -5  11   3    1.14    0.13 
   5  11  -3    1.00    0.20 
   5  11  -3    0.85    0.21 
  -5  11   3    1.14    0.23 
  -4 -11   3    0.41    0.12 
   4 -11  -3    0.66    0.19 
  -4 -11   3    0.69    0.17 
   4 -11  -3    0.57    0.17 
  -4  11   3    0.46    0.17 
  -4  11   3    0.67    0.13 
   4  11  -3    0.57    0.17 
   4  11  -3    0.22    0.17 
   3 -11  -3    1.57    0.23 
  -3 -11   3    1.24    0.19 
   3 -11  -3    1.46    0.21 
  -3 -11   3    1.31    0.18 
  -3  11   3    0.53    0.16 
  -3  11   3    0.98    0.17 
   3  11  -3    1.03    0.20 
   3  11  -3    1.69    0.23 
  -2 -11   3    2.73    0.25 
   2 -11  -3    3.52    0.28 
  -2 -11   3    3.06    0.25 
  -2  11   3    3.16    0.28 
   2  11  -3    3.14    0.29 
  -2  11   3    2.78    0.24 
   1 -11  -3    1.75    0.21 
  -1 -11   3    1.58    0.20 
  -1 -11   3    2.01    0.23 
   1  11  -3    2.05    0.24 
  -1  11   3    1.60    0.21 
  -1  11   3    1.67    0.21 
  -1  11   3    1.82    0.21 
   0 -11   3    2.17    0.24 
   0 -11  -3    1.75    0.21 
   0 -11  -3    2.48    0.23 
   0  11   3    2.39    0.24 
   0  11  -3    2.23    0.25 
   0  11   3    2.07    0.23 
   0  11  -3    1.97    0.23 
   1 -11   3    2.22    0.24 
  -1 -11  -3    2.61    0.23 
  -1 -11  -3    2.52    0.22 
  -1  11  -3    2.71    0.26 
  -1  11  -3    2.34    0.24 
   1  11   3    2.48    0.25 
  -1  11  -3    2.70    0.24 
  -2 -11  -3    1.47    0.19 
  -2 -11  -3    1.45    0.18 
   2 -11   3    1.67    0.22 
   2 -11   3    1.82    0.22 
  -2  11  -3    1.21    0.17 
   2  11   3    1.60    0.21 
   2  11   3    1.59    0.22 
  -2  11  -3    1.18    0.19 
  -2  11  -3    1.42    0.20 
   3 -11   3    1.57    0.23 
  -3 -11  -3    1.51    0.18 
   3 -11   3    1.73    0.21 
  -3  11  -3    1.76    0.23 
  -3  11  -3    1.59    0.18 
   3  11   3    1.38    0.21 
   3  11   3    1.63    0.23 
   4 -11   3    2.84    0.30 
   4 -11   3    3.04    0.27 
  -4 -11  -3    2.57    0.20 
  -4  11  -3    2.69    0.29 
  -4  11  -3    2.40    0.20 
   4  11   3    3.09    0.30 
   4  11   3    2.70    0.28 
   5 -11   3    0.27    0.15 
   5 -11   3    0.00    0.18 
  -5 -11  -3    0.00    0.07 
   5  11   3   -0.28    0.15 
  -5  11  -3    0.31    0.17 
   5  11   3    0.18    0.13 
   5 -12  -3    0.11    0.17 
   5  12  -3    0.22    0.16 
  -4 -12   3    0.33    0.13 
  -4 -12   3    0.31    0.15 
   4 -12  -3    0.04    0.16 
   4 -12  -3    0.18    0.19 
  -4  12   3    0.33    0.17 
  -4  12   3    0.37    0.13 
   4  12  -3   -0.04    0.17 
  -3 -12   3    0.70    0.16 
  -3 -12   3    0.68    0.16 
   3 -12  -3    0.47    0.19 
  -3  12   3    0.43    0.15 
   3  12  -3    0.32    0.19 
  -3  12   3    0.70    0.20 
  -2 -12   3    0.34    0.14 
  -2 -12   3    0.82    0.17 
   2 -12  -3    0.54    0.17 
  -2  12   3    0.34    0.17 
   2  12  -3    0.92    0.20 
  -2  12   3    0.60    0.16 
  -1 -12   3    2.14    0.25 
   1 -12  -3    1.95    0.23 
  -1 -12   3    2.09    0.24 
   1  12  -3    1.50    0.25 
  -1  12   3    2.31    0.25 
   0 -12  -3    0.01    0.12 
   0 -12  -3    0.02    0.12 
   0 -12   3    0.17    0.15 
   0  12  -3    0.20    0.14 
   0  12   3   -0.03    0.15 
   0  12  -3    0.31    0.17 
  -1 -12  -3    2.78    0.27 
   1 -12   3    2.67    0.27 
  -1 -12  -3    2.79    0.25 
  -1  12  -3    2.60    0.26 
  -1  12  -3    2.94    0.30 
   1  12   3    2.61    0.27 
   2 -12   3    0.20    0.16 
  -2 -12  -3    0.19    0.13 
  -2  12  -3    0.14    0.13 
  -2  12  -3    0.17    0.15 
   2  12   3    0.23    0.17 
  -2  12  -3    0.25    0.14 
  -3 -12  -3    1.47    0.19 
   3 -12   3    1.51    0.25 
   3 -12   3    1.44    0.23 
  -3  12  -3    1.42    0.19 
  -3  12  -3    1.61    0.24 
   3  12   3    1.12    0.23 
   4 -12   3    0.38    0.21 
  -4 -12  -3    0.32    0.11 
   4 -12   3    0.32    0.17 
   4  12   3    0.15    0.15 
   4  12   3    0.12    0.19 
  -4  12  -3    0.18    0.11 
  -4  12  -3    0.35    0.18 
  -3 -13   3    0.06    0.14 
   3 -13  -3   -0.01    0.17 
  -3 -13   3    0.15    0.14 
   3  13  -3   -0.05    0.19 
  -3  13   3    0.07    0.13 
  -3  13   3    0.40    0.18 
   2 -13  -3    0.91    0.20 
  -2 -13   3    0.73    0.18 
  -2 -13   3    1.17    0.21 
  -2  13   3    0.98    0.20 
  -2  13   3    1.02    0.20 
   2  13  -3    0.74    0.23 
  -1 -13   3    0.66    0.17 
   1 -13  -3    0.47    0.16 
  -1 -13   3    0.28    0.16 
  -1  13   3    0.62    0.18 
   1  13  -3    0.47    0.21 
   0 -13   3    1.59    0.24 
   0 -13  -3    1.62    0.22 
   0  13   3    1.37    0.24 
   0  13  -3    1.51    0.25 
   0  13  -3    1.33    0.22 
   1 -13   3    1.35    0.22 
  -1 -13  -3    1.52    0.22 
  -1  13  -3    1.28    0.22 
  -1  13  -3    1.40    0.25 
   1  13   3    1.30    0.24 
   2 -13   3    1.45    0.24 
  -2 -13  -3    0.86    0.18 
   2  13   3    0.98    0.23 
  -2  13  -3    0.98    0.19 
  -3  13  -3    4.36    0.36 
   3  13   3    3.55    0.35 
   2 -14  -3    0.72    0.20 
  -2 -14   3    0.96    0.21 
  -1 -14   3    0.39    0.16 
   1 -14  -3    0.63    0.18 
   1  14  -3   -0.02    0.19 
  -1  14   3    0.17    0.16 
   0 -14   3    0.35    0.16 
   0  14  -3    0.34    0.22 
  -1 -14  -3   -0.17    0.13 
  -1  14  -3    0.26    0.16 
   1  14   3   -0.07    0.18 
  -9   0   4   -0.27    0.15 
   9   0  -4    0.23    0.11 
   9   0  -4    0.39    0.18 
  -8   0   4    0.19    0.17 
   8   0  -4    0.47    0.11 
   7   0  -4    2.06    0.16 
  -7   0   4    2.36    0.26 
   6   0  -4    3.03    0.18 
  -6   0   4    2.79    0.24 
  -6   0   4    3.04    0.20 
   5   0  -4    1.32    0.12 
  -5   0   4    1.49    0.14 
  -5   0   4    1.20    0.17 
   5   0  -4    1.52    0.12 
   5   0  -4    1.59    0.14 
  -4   0   4    4.27    0.24 
   4   0  -4    3.77    0.17 
   4   0  -4    3.64    0.17 
  -4   0   4    3.83    0.19 
   4   0  -4    3.43    0.17 
  -3   0   4    0.22    0.07 
   3   0  -4    0.26    0.05 
  -3   0   4    0.13    0.05 
   3   0  -4    0.25    0.05 
   3   0  -4    0.33    0.05 
  -2   0   4  213.41    6.03 
   2   0  -4  220.09    6.20 
  -2   0   4  210.82    6.07 
   2   0  -4  215.82    6.24 
  -1   0   4  543.74   16.03 
   1   0  -4  557.01   16.41 
   1   0  -4  549.77   16.37 
  -1   0   4  587.45   15.97 
   1   0  -4  590.40   16.40 
   1   0  -4  567.32   15.97 
  -1   0   4  571.35   15.97 
  -1   0   4  557.41   16.52 
  -1   0   4  575.71   16.39 
   0   0  -4  223.03    6.46 
   0   0   4  219.89    6.26 
   0   0   4  226.78    6.53 
   0   0  -4  230.46    6.26 
   0   0  -4  217.72    6.43 
   0   0  -4  222.00    6.28 
   0   0   4  222.93    6.43 
   1   0   4  945.87   27.41 
   1   0   4  937.77   27.67 
  -1   0  -4 1000.00   26.64 
  -1   0  -4  930.12   26.63 
   1   0   4  957.00   26.92 
   1   0   4  940.81   27.42 
   2   0   4  106.26    3.17 
  -2   0  -4  108.78    3.17 
   2   0   4  109.05    3.08 
  -3   0  -4  128.24    4.34 
  -3   0  -4  154.14    4.22 
   3   0   4  155.97    4.22 
  -3   0  -4  151.23    4.34 
   3   0   4  149.77    4.35 
  -4   0  -4    6.89    0.29 
  -4   0  -4    6.85    0.30 
   4   0   4    6.54    0.30 
  -4   0  -4    6.56    0.30 
   4   0   4    7.29    0.29 
   5   0   4    9.50    0.38 
   5   0   4    9.61    0.40 
  -5   0  -4    9.33    0.40 
   5   0   4    9.73    0.41 
  -5   0  -4    9.66    0.39 
  -5   0  -4    9.85    0.41 
  -6   0  -4    0.04    0.12 
  -6   0  -4    0.15    0.10 
  -6   0  -4    0.09    0.09 
   6   0   4    0.14    0.10 
   6   0   4    0.21    0.13 
   6   0   4    0.11    0.09 
   7   0   4    1.38    0.20 
  -7   0  -4    1.22    0.16 
  -7   0  -4    1.40    0.18 
   7   0   4    1.21    0.18 
  -7   0  -4    0.67    0.17 
   7   0   4    1.22    0.16 
  -8   0  -4   -0.05    0.15 
   9  -1  -4    0.34    0.11 
   9  -1  -4    0.48    0.21 
  -9  -1   4    0.00    0.17 
  -9   1   4   -0.02    0.16 
   9   1  -4    0.51    0.12 
   8  -1  -4    0.09    0.10 
   8  -1  -4    0.13    0.16 
  -8  -1   4   -0.09    0.13 
  -8   1   4    0.13    0.16 
   8   1  -4   -0.08    0.08 
   7  -1  -4    0.04    0.08 
  -7  -1   4   -0.03    0.13 
   7   1  -4    0.14    0.08 
  -7   1   4    0.05    0.13 
  -7   1   4    0.12    0.10 
   6  -1  -4    0.75    0.10 
  -6  -1   4    0.64    0.15 
   6   1  -4    0.77    0.12 
  -6   1   4    0.70    0.12 
  -6   1   4    0.53    0.14 
   6   1  -4    0.84    0.10 
  -5  -1   4    2.57    0.17 
   5  -1  -4    2.61    0.16 
  -5  -1   4    2.75    0.22 
   5  -1  -4    2.81    0.16 
   5  -1  -4    3.21    0.16 
  -5   1   4    2.81    0.23 
   5   1  -4    2.77    0.16 
   5   1  -4    2.71    0.16 
  -5   1   4    2.57    0.19 
   5   1  -4    2.98    0.18 
   4  -1  -4    7.37    0.27 
   4  -1  -4    7.30    0.26 
  -4  -1   4    7.25    0.33 
   4  -1  -4    6.88    0.26 
   4   1  -4    7.23    0.27 
  -4   1   4    7.03    0.30 
   4   1  -4    6.96    0.28 
   4   1  -4    7.52    0.27 
   3  -1  -4   13.16    0.42 
   3  -1  -4   12.73    0.42 
  -3  -1   4   13.14    0.41 
   3  -1  -4   13.15    0.40 
  -3  -1   4   12.77    0.47 
  -3   1   4   12.94    0.44 
   3   1  -4   12.45    0.42 
   3   1  -4   13.35    0.42 
   3   1  -4   12.44    0.43 
   2  -1  -4   55.76    1.56 
   2  -1  -4   54.74    1.61 
   2  -1  -4   55.27    1.58 
  -2  -1   4   55.19    1.56 
  -2  -1   4   55.43    1.56 
   2   1  -4   54.22    1.60 
   2   1  -4   53.65    1.57 
  -2   1   4   53.55    1.59 
  -2   1   4   56.92    1.56 
   2   1  -4   53.39    1.61 
  -2   1   4   52.04    1.65 
  -1  -1   4   29.40    0.85 
  -1  -1   4   28.44    0.87 
  -1  -1   4   30.64    0.89 
  -1  -1   4   29.77    0.91 
   1  -1  -4   29.78    0.87 
   1  -1  -4   29.60    0.89 
   1  -1  -4   29.26    0.86 
  -1  -1   4   31.03    0.87 
  -1   1   4   29.95    0.89 
  -1   1   4   30.10    0.87 
   1   1  -4   28.05    0.89 
  -1   1   4   30.02    0.86 
  -1   1   4   29.20    0.87 
  -1   1   4   30.00    0.88 
  -1   1   4   30.15    0.91 
   1   1  -4   28.85    0.89 
   1   1  -4   31.17    0.87 
   0  -1   4   15.10    0.47 
   0  -1  -4   15.54    0.48 
   0  -1   4   15.74    0.47 
   0  -1   4   15.55    0.48 
   0  -1  -4   15.43    0.48 
   0  -1   4   15.47    0.49 
   0  -1  -4   15.91    0.47 
   0   1  -4   15.34    0.49 
   0   1   4   15.89    0.47 
   0   1  -4   15.59    0.47 
   0   1  -4   15.59    0.47 
   0   1   4   15.58    0.48 
   0   1  -4   15.00    0.48 
   0   1   4   16.21    0.47 
   1  -1   4   29.28    0.93 
  -1  -1  -4   32.90    0.89 
   1  -1   4   30.47    0.92 
  -1  -1  -4   31.58    0.91 
  -1   1  -4   31.98    0.88 
   1   1   4   30.34    0.91 
   1   1   4   29.69    0.90 
  -2  -1  -4   39.62    1.14 
   2  -1   4   37.74    1.10 
   2  -1   4   37.28    1.14 
   2  -1   4   37.11    1.10 
   2   1   4   37.11    1.11 
  -2   1  -4   39.56    1.15 
   2   1   4   36.28    1.10 
   2   1   4   37.84    1.10 
   3  -1   4   30.07    0.96 
  -3  -1  -4   29.89    0.97 
  -3  -1  -4   31.50    0.93 
  -3   1  -4   30.39    0.96 
  -3   1  -4   30.65    0.95 
   3   1   4   31.05    0.93 
   3   1   4   30.50    0.89 
  -3   1  -4   31.05    0.97 
   3   1   4   30.60    0.89 
   4  -1   4    3.29    0.21 
  -4  -1  -4    3.06    0.18 
  -4  -1  -4    3.30    0.20 
  -4  -1  -4    3.03    0.20 
  -4   1  -4    2.96    0.19 
   4   1   4    3.45    0.18 
  -4   1  -4    2.96    0.19 
  -4   1  -4    3.30    0.21 
   4   1   4    3.30    0.20 
  -5  -1  -4    8.90    0.36 
  -5  -1  -4    9.04    0.39 
   5  -1   4    9.00    0.41 
  -5  -1  -4    9.40    0.40 
  -5   1  -4    8.93    0.38 
   5   1   4    9.42    0.40 
  -5   1  -4    9.27    0.40 
  -5   1  -4    8.22    0.37 
   5   1   4    9.45    0.37 
  -6  -1  -4    1.69    0.19 
  -6  -1  -4    1.57    0.17 
   6  -1   4    1.40    0.17 
  -6  -1  -4    1.32    0.15 
   6  -1   4    1.58    0.20 
   6  -1   4    1.43    0.17 
   6   1   4    1.61    0.18 
  -6   1  -4    1.19    0.15 
  -6   1  -4    1.22    0.16 
   6   1   4    1.55    0.15 
  -6   1  -4    1.47    0.19 
   7  -1   4    0.71    0.14 
  -7  -1  -4    0.69    0.14 
   7  -1   4    0.87    0.19 
  -7  -1  -4    0.59    0.16 
  -7   1  -4    0.82    0.14 
  -7   1  -4    0.70    0.14 
  -7   1  -4    0.67    0.17 
   7   1   4    0.81    0.16 
   7   1   4    0.75    0.17 
   8  -1   4    0.91    0.21 
  -8   1  -4    0.50    0.18 
  -9  -2   4    1.52    0.27 
  -8  -2   4    0.30    0.16 
   8  -2  -4    0.45    0.19 
   8  -2  -4    0.27    0.10 
  -8   2   4    0.38    0.18 
   8   2  -4    0.44    0.10 
   7  -2  -4    6.96    0.40 
   7  -2  -4    6.17    0.28 
  -7  -2   4    6.08    0.38 
   7   2  -4    5.72    0.27 
  -7   2   4    6.62    0.35 
  -7   2   4    5.56    0.38 
   6  -2  -4    2.14    0.16 
  -6  -2   4    2.25    0.23 
  -6   2   4    1.78    0.19 
  -6   2   4    1.72    0.21 
   6   2  -4    2.10    0.18 
   6   2  -4    2.09    0.15 
  -5  -2   4    3.21    0.25 
   5  -2  -4    3.26    0.18 
  -5  -2   4    3.47    0.17 
  -5   2   4    3.11    0.25 
   5   2  -4    3.33    0.21 
  -5   2   4    2.86    0.22 
   5   2  -4    3.17    0.17 
  -4  -2   4    3.67    0.16 
   4  -2  -4    3.42    0.18 
   4  -2  -4    3.94    0.17 
  -4  -2   4    3.82    0.23 
   4  -2  -4    3.71    0.15 
   4   2  -4    3.89    0.18 
   4   2  -4    3.59    0.20 
  -4   2   4    3.46    0.21 
   3  -2  -4    4.57    0.19 
  -3  -2   4    4.94    0.17 
  -3  -2   4    4.52    0.17 
  -3  -2   4    4.31    0.23 
  -3  -2   4    4.48    0.16 
   3  -2  -4    4.56    0.16 
  -3   2   4    4.33    0.24 
  -3   2   4    4.59    0.16 
   3   2  -4    4.42    0.21 
  -3   2   4    4.71    0.16 
   3   2  -4    4.46    0.19 
  -3   2   4    4.58    0.22 
  -3   2   4    4.67    0.16 
  -2  -2   4   43.88    1.22 
   2  -2  -4   41.30    1.22 
   2  -2  -4   43.57    1.26 
  -2  -2   4   42.05    1.20 
   2   2  -4   42.13    1.26 
   2   2  -4   41.07    1.27 
   2   2  -4   41.34    1.23 
  -2   2   4   41.71    1.30 
  -2   2   4   42.59    1.22 
   1  -2  -4   50.61    1.43 
   1  -2  -4   49.36    1.46 
   1  -2  -4   47.68    1.47 
  -1  -2   4   51.29    1.46 
  -1  -2   4   47.25    1.42 
  -1  -2   4   51.16    1.40 
  -1   2   4   50.61    1.44 
   1   2  -4   48.79    1.47 
  -1   2   4   48.08    1.43 
   1   2  -4   48.30    1.47 
  -1   2   4   48.93    1.48 
  -1   2   4   50.25    1.46 
   1   2  -4   50.58    1.43 
   0  -2  -4   65.58    1.93 
   0  -2  -4   64.75    1.88 
   0  -2  -4   65.17    1.93 
   0  -2   4   66.89    1.96 
   0  -2   4   67.00    1.93 
   0  -2  -4   66.46    1.94 
   0  -2   4   64.83    1.88 
   0   2   4   65.63    1.93 
   0   2   4   65.18    1.93 
   0   2  -4   65.98    1.89 
   0   2  -4   65.49    1.94 
   0   2  -4   64.60    1.88 
   0   2   4   69.47    1.89 
   0   2   4   67.35    1.89 
  -1  -2  -4   41.06    1.26 
  -1  -2  -4   44.44    1.24 
  -1  -2  -4   42.63    1.21 
   1  -2   4   43.56    1.21 
   1  -2   4   39.63    1.26 
  -1  -2  -4   41.87    1.24 
   1  -2   4   42.04    1.24 
  -1   2  -4   41.61    1.23 
  -1   2  -4   40.92    1.26 
   1   2   4   42.92    1.22 
   1   2   4   40.97    1.22 
   1   2   4   42.35    1.24 
  -1   2  -4   41.21    1.20 
   2  -2   4   27.52    0.82 
   2  -2   4   27.82    0.83 
   2  -2   4   27.30    0.86 
  -2  -2  -4   27.83    0.84 
   2   2   4   27.95    0.83 
   2   2   4   27.51    0.82 
   2   2   4   27.53    0.83 
   2   2   4   27.25    0.87 
   3  -2   4   13.04    0.41 
   3  -2   4   13.45    0.41 
  -3  -2  -4   12.26    0.47 
   3  -2   4   12.77    0.46 
   3   2   4   13.19    0.43 
  -3   2  -4   12.70    0.46 
   3   2   4   12.98    0.47 
  -3   2  -4   13.66    0.47 
   3   2   4   13.19    0.41 
   3   2   4   13.15    0.41 
   4  -2   4   13.77    0.43 
   4  -2   4   14.05    0.52 
  -4  -2  -4   14.30    0.51 
  -4  -2  -4   13.33    0.52 
   4  -2   4   14.42    0.44 
   4   2   4   14.12    0.44 
   4   2   4   14.46    0.44 
   4   2   4   14.09    0.47 
  -4   2  -4   13.25    0.51 
  -4   2  -4   14.21    0.51 
  -4   2  -4   14.04    0.53 
   4   2   4   14.01    0.52 
   5  -2   4    2.07    0.11 
  -5  -2  -4    2.59    0.21 
   5  -2   4    2.17    0.11 
  -5  -2  -4    2.11    0.19 
   5  -2   4    2.28    0.21 
   5   2   4    2.19    0.12 
  -5   2  -4    2.17    0.19 
   5   2   4    2.30    0.12 
  -5   2  -4    2.30    0.21 
   5   2   4    2.27    0.16 
  -5   2  -4    2.22    0.21 
   5   2   4    2.33    0.20 
   6  -2   4   10.75    0.37 
   6  -2   4   11.78    0.51 
  -6  -2  -4   12.01    0.50 
  -6  -2  -4   12.15    0.50 
   6   2   4   11.32    0.49 
  -6   2  -4   11.93    0.51 
  -6   2  -4   11.97    0.48 
  -6   2  -4   11.34    0.48 
   6   2   4   11.77    0.39 
   7  -2   4    0.20    0.12 
  -7  -2  -4    0.15    0.13 
   7  -2   4    0.41    0.07 
   7  -2   4    0.52    0.18 
   7   2   4    0.29    0.06 
  -7   2  -4    0.30    0.13 
   7   2   4    0.28    0.13 
  -7   2  -4    0.27    0.15 
   8  -2   4    1.20    0.19 
   8  -2   4    1.43    0.25 
   8   2   4    1.20    0.11 
  -8   2  -4    1.65    0.22 
  -8   2  -4    1.23    0.24 
  -9  -3   4    0.31    0.19 
  -8  -3   4    0.06    0.14 
   8  -3  -4    0.25    0.19 
   8   3  -4    0.40    0.11 
  -8   3   4    0.11    0.15 
  -8   3   4    0.22    0.13 
   7  -3  -4    1.44    0.14 
   7  -3  -4    1.73    0.23 
  -7  -3   4    1.79    0.24 
   7   3  -4    1.72    0.16 
  -7   3   4    1.49    0.20 
  -7   3   4    1.45    0.22 
  -6  -3   4    2.07    0.23 
   6  -3  -4    2.08    0.16 
   6  -3  -4    2.10    0.23 
   6   3  -4    2.03    0.19 
   6   3  -4    1.89    0.15 
  -6   3   4    2.00    0.21 
  -6   3   4    1.53    0.21 
   5  -3  -4    3.56    0.29 
   5  -3  -4    3.87    0.21 
  -5  -3   4    3.89    0.27 
   5   3  -4    4.10    0.20 
   5   3  -4    4.38    0.25 
  -5   3   4    4.15    0.27 
  -5   3   4    3.99    0.27 
   4  -3  -4   12.91    0.44 
   4  -3  -4   12.84    0.40 
  -4  -3   4   12.89    0.50 
  -4  -3   4   11.89    0.38 
  -4   3   4   12.12    0.48 
   4   3  -4   12.89    0.46 
   4   3  -4   11.89    0.38 
   4   3  -4   12.59    0.44 
  -4   3   4   12.83    0.40 
  -3  -3   4   17.35    0.61 
   3  -3  -4   17.30    0.56 
   3  -3  -4   17.11    0.56 
   3  -3  -4   17.31    0.60 
  -3  -3   4   16.80    0.53 
  -3  -3   4   18.05    0.54 
   3   3  -4   18.07    0.56 
   3   3  -4   16.84    0.56 
  -3   3   4   16.67    0.53 
  -3   3   4   16.93    0.52 
  -3   3   4   17.97    0.53 
  -3   3   4   16.92    0.59 
   3   3  -4   17.26    0.58 
  -3   3   4   16.72    0.61 
   3   3  -4   16.91    0.56 
  -2  -3   4   36.36    1.17 
   2  -3  -4   36.64    1.13 
  -2  -3   4   38.28    1.10 
   2  -3  -4   38.34    1.13 
  -2  -3   4   38.05    1.12 
   2  -3  -4   35.79    1.15 
  -2  -3   4   38.65    1.10 
   2  -3  -4   38.52    1.10 
  -2   3   4   34.84    1.13 
   2   3  -4   38.71    1.11 
  -2   3   4   36.55    1.17 
  -2   3   4   38.11    1.10 
  -2   3   4   38.41    1.13 
   2   3  -4   36.07    1.14 
  -2   3   4   38.12    1.10 
  -2   3   4   36.70    1.10 
   2   3  -4   36.51    1.14 
  -1  -3   4   52.05    1.46 
  -1  -3   4   51.61    1.49 
   1  -3  -4   51.15    1.49 
   1  -3  -4   50.86    1.53 
  -1  -3   4   53.83    1.53 
   1  -3  -4   43.46    1.53 
   1   3  -4   49.84    1.50 
   1   3  -4   52.01    1.47 
  -1   3   4   53.82    1.51 
   1   3  -4   52.02    1.54 
  -1   3   4   54.06    1.54 
  -1   3   4   52.43    1.51 
   1   3  -4   52.26    1.54 
  -1   3   4   51.30    1.50 
   0  -3  -4   14.89    0.46 
   0  -3  -4   14.37    0.46 
   0  -3  -4   14.78    0.47 
   0  -3   4   14.69    0.47 
   0  -3   4   15.36    0.47 
   0   3  -4   14.75    0.47 
   0   3   4   14.45    0.47 
   0   3  -4   14.60    0.46 
   0   3  -4   15.03    0.48 
   0   3   4   14.51    0.47 
   0   3   4   14.12    0.47 
   0   3   4   14.36    0.47 
  -1  -3  -4    7.41    0.27 
  -1  -3  -4    7.93    0.26 
  -1  -3  -4    7.69    0.28 
  -1  -3  -4    7.99    0.27 
   1  -3   4    8.02    0.27 
   1  -3   4    7.59    0.29 
   1  -3   4    7.54    0.28 
   1   3   4    7.73    0.27 
  -1   3  -4    7.90    0.27 
  -1   3  -4    7.44    0.28 
  -1   3  -4    7.57    0.27 
   1   3   4    7.83    0.28 
   1   3   4    8.13    0.28 
  -1   3  -4    7.65    0.28 
   2  -3   4   12.13    0.39 
  -2  -3  -4   10.95    0.36 
   2  -3   4   11.02    0.40 
  -2  -3  -4   11.66    0.38 
  -2  -3  -4   11.64    0.37 
   2   3   4   11.82    0.38 
  -2   3  -4   11.56    0.36 
   2   3   4   11.50    0.38 
  -2   3  -4   11.71    0.36 
  -2   3  -4   11.03    0.41 
  -2   3  -4   11.99    0.41 
  -3  -3  -4    9.86    0.39 
   3  -3   4    9.75    0.33 
   3  -3   4    9.73    0.37 
   3  -3   4   10.64    0.34 
   3   3   4   10.26    0.39 
  -3   3  -4   10.27    0.39 
   3   3   4    9.62    0.34 
   3   3   4    9.63    0.34 
   3   3   4    9.72    0.34 
  -3   3  -4    9.65    0.37 
  -4  -3  -4    4.25    0.22 
   4  -3   4    4.32    0.18 
  -4  -3  -4    4.52    0.25 
   4  -3   4    3.98    0.18 
   4  -3   4    4.30    0.26 
   4   3   4    4.31    0.25 
  -4   3  -4    3.89    0.22 
   4   3   4    4.24    0.20 
  -4   3  -4    4.02    0.25 
   4   3   4    4.24    0.18 
   4   3   4    4.16    0.18 
   5  -3   4    0.67    0.16 
   5  -3   4    0.37    0.08 
  -5  -3  -4    0.60    0.12 
  -5   3  -4    0.36    0.10 
  -5   3  -4    0.47    0.12 
   5   3   4    0.31    0.11 
   5   3   4    0.61    0.10 
   5   3   4    0.25    0.08 
   6  -3   4    3.74    0.29 
  -6  -3  -4    3.68    0.25 
   6  -3   4    3.39    0.17 
  -6   3  -4    3.56    0.27 
  -6   3  -4    3.73    0.24 
   6   3   4    3.95    0.27 
   6   3   4    3.57    0.18 
   7  -3   4    0.05    0.16 
   7  -3   4    0.18    0.07 
  -7   3  -4    0.34    0.13 
   7   3   4    0.12    0.07 
   7   3   4    0.22    0.13 
   8  -3   4    0.48    0.21 
   8  -3   4    0.29    0.08 
   8  -3   4    0.05    0.12 
   8   3   4    0.39    0.16 
  -8   3  -4    0.21    0.15 
   8   3   4    0.28    0.08 
  -9  -4   4   -0.06    0.17 
   8  -4  -4    0.98    0.24 
  -8  -4   4    1.52    0.25 
   8  -4  -4    1.32    0.16 
   8   4  -4    1.43    0.16 
  -8   4   4    1.32    0.21 
  -8   4   4    1.40    0.25 
   7  -4  -4    0.06    0.09 
  -7  -4   4   -0.03    0.12 
   7  -4  -4    0.24    0.17 
  -7   4   4    0.02    0.15 
  -7   4   4    0.04    0.11 
   7   4  -4    0.22    0.09 
   7   4  -4   -0.15    0.11 
   6  -4  -4    4.27    0.30 
  -6  -4   4    3.12    0.27 
   6  -4  -4    3.38    0.21 
   6   4  -4    3.96    0.26 
  -6   4   4    3.01    0.28 
   6   4  -4    3.47    0.21 
  -6   4   4    3.48    0.28 
   5  -4  -4    2.23    0.22 
  -5  -4   4    2.09    0.21 
   5   4  -4    2.16    0.20 
   5   4  -4    2.04    0.16 
  -5   4   4    2.15    0.21 
  -5   4   4    2.10    0.23 
  -4  -4   4   10.65    0.34 
  -4  -4   4   10.34    0.45 
  -4   4   4   10.95    0.33 
  -4   4   4   10.48    0.44 
   4   4  -4   10.31    0.42 
  -4   4   4   10.85    0.33 
  -3  -4   4    7.05    0.27 
   3  -4  -4    7.17    0.29 
   3  -4  -4    7.58    0.29 
  -3  -4   4    6.95    0.32 
   3  -4  -4    7.27    0.33 
   3  -4  -4    7.51    0.29 
   3   4  -4    7.18    0.29 
  -3   4   4    6.65    0.31 
  -3   4   4    7.46    0.34 
   3   4  -4    7.10    0.29 
  -3   4   4    7.35    0.24 
   3   4  -4    7.29    0.29 
  -3   4   4    7.32    0.27 
   3   4  -4    6.85    0.31 
  -2  -4   4   36.61    1.14 
  -2  -4   4   39.21    1.16 
  -2  -4   4   37.93    1.20 
  -2  -4   4   38.82    1.14 
   2  -4  -4   38.77    1.19 
   2  -4  -4   39.35    1.14 
   2  -4  -4   37.95    1.17 
  -2   4   4   39.86    1.14 
  -2   4   4   37.35    1.20 
  -2   4   4   38.76    1.17 
  -2   4   4   37.91    1.14 
  -2   4   4   38.25    1.14 
  -2   4   4   35.09    1.17 
   2   4  -4   37.59    1.18 
   2   4  -4   38.45    1.19 
   2   4  -4   39.93    1.15 
  -1  -4   4    2.83    0.15 
  -1  -4   4    2.93    0.16 
   1  -4  -4    3.28    0.17 
  -1  -4   4    2.96    0.17 
   1  -4  -4    3.14    0.16 
   1   4  -4    2.99    0.12 
  -1   4   4    3.15    0.16 
   1   4  -4    2.29    0.16 
  -1   4   4    3.13    0.17 
   1   4  -4    3.03    0.16 
  -1   4   4    2.86    0.17 
  -1   4   4    2.98    0.14 
   0  -4   4   68.26    2.16 
   0  -4  -4   72.14    2.11 
   0  -4  -4   74.72    2.17 
   0  -4   4   75.17    2.12 
   0  -4  -4   72.32    2.17 
   0   4  -4   73.78    2.12 
   0   4   4   73.24    2.12 
   0   4   4   73.88    2.17 
   0   4  -4   72.98    2.18 
   0   4  -4   71.87    2.11 
   0   4  -4   77.06    2.18 
   0   4   4   74.06    2.13 
   1  -4   4    2.01    0.15 
  -1  -4  -4    1.67    0.13 
  -1  -4  -4    1.46    0.11 
  -1  -4  -4    1.55    0.13 
   1  -4   4    1.95    0.13 
   1  -4   4    1.82    0.12 
  -1  -4  -4    1.51    0.12 
  -1   4  -4    1.58    0.13 
   1   4   4    1.96    0.12 
   1   4   4    1.98    0.14 
  -1   4  -4    1.51    0.12 
  -1   4  -4    1.76    0.15 
  -1   4  -4    1.63    0.12 
  -1   4  -4    1.33    0.12 
   1   4   4    2.05    0.14 
   1   4   4    1.83    0.12 
   2  -4   4   20.02    0.65 
   2  -4   4   20.35    0.69 
  -2  -4  -4   22.08    0.67 
  -2  -4  -4   21.68    0.64 
   2  -4   4   21.28    0.67 
   2  -4   4   19.64    0.66 
  -2   4  -4   21.08    0.68 
   2   4   4   20.89    0.69 
   2   4   4   19.57    0.66 
   2   4   4   20.60    0.66 
  -2   4  -4   21.44    0.63 
   2   4   4   20.39    0.64 
  -2   4  -4   21.37    0.68 
  -2   4  -4   21.39    0.64 
   2   4   4   20.86    0.66 
  -3  -4  -4    9.77    0.30 
  -3  -4  -4    9.62    0.36 
  -3  -4  -4    9.28    0.29 
   3  -4   4    9.50    0.39 
   3  -4   4    9.95    0.35 
   3   4   4    9.17    0.34 
  -3   4  -4    9.07    0.37 
   3   4   4    9.54    0.33 
   3   4   4    9.57    0.39 
   4  -4   4    0.14    0.07 
  -4  -4  -4    0.24    0.09 
   4  -4   4    0.23    0.12 
   4   4   4    0.20    0.07 
   4   4   4    0.02    0.09 
   4   4   4    0.10    0.06 
  -4   4  -4    0.14    0.09 
  -4   4  -4    0.07    0.08 
  -5  -4  -4    8.35    0.38 
   5  -4   4    8.78    0.41 
   5  -4   4    8.53    0.32 
  -5   4  -4    8.62    0.40 
   5   4   4    8.34    0.33 
  -5   4  -4    8.78    0.37 
   5   4   4    8.36    0.40 
  -6  -4  -4    1.53    0.18 
   6  -4   4    1.49    0.13 
   6  -4   4    1.69    0.22 
  -6   4  -4    1.55    0.19 
   6   4   4    1.41    0.20 
   6   4   4    1.57    0.14 
   7  -4   4    1.77    0.25 
   7  -4   4    1.46    0.14 
  -7   4  -4    1.58    0.22 
   7   4   4    1.56    0.14 
   7   4   4    1.59    0.21 
   8  -4   4    0.03    0.09 
   8  -4   4   -0.02    0.18 
   8   4   4    0.03    0.08 
   8   4   4    0.01    0.16 
  -8   4  -4    0.19    0.14 
   8  -5  -4    1.18    0.25 
   8  -5  -4    1.14    0.16 
  -8  -5   4    0.78    0.20 
  -8   5   4    1.19    0.22 
   8   5  -4    1.06    0.16 
  -8   5   4    0.85    0.23 
   7  -5  -4    0.63    0.13 
  -7  -5   4    0.77    0.18 
   7  -5  -4    0.76    0.20 
   7   5  -4    0.95    0.14 
  -7   5   4    0.58    0.16 
   7   5  -4    0.59    0.17 
  -7   5   4    0.58    0.19 
   6  -5  -4    0.73    0.17 
   6  -5  -4    0.46    0.12 
  -6  -5   4    0.70    0.16 
   6   5  -4    0.73    0.12 
  -6   5   4    0.71    0.18 
   6   5  -4    0.96    0.17 
  -6   5   4    0.80    0.16 
   5  -5  -4    0.80    0.17 
   5  -5  -4    0.83    0.13 
  -5  -5   4    1.06    0.16 
   5   5  -4    0.68    0.11 
  -5   5   4    0.79    0.17 
   5   5  -4    0.96    0.15 
  -5   5   4    0.93    0.16 
  -4  -5   4    7.65    0.29 
  -4  -5   4    8.19    0.38 
   4  -5  -4    7.67    0.33 
   4  -5  -4    8.03    0.37 
  -4   5   4    7.81    0.37 
   4   5  -4    8.25    0.34 
  -4   5   4    8.50    0.29 
  -4   5   4    7.75    0.38 
  -4   5   4    7.89    0.28 
   4   5  -4    7.39    0.36 
   3  -5  -4   15.60    0.57 
  -3  -5   4   14.75    0.57 
  -3  -5   4   15.58    0.52 
   3  -5  -4   14.76    0.53 
  -3   5   4   15.41    0.49 
   3   5  -4   15.12    0.54 
   3   5  -4   15.10    0.55 
  -3   5   4   15.91    0.51 
  -2  -5   4    1.99    0.14 
  -2  -5   4    2.12    0.15 
   2  -5  -4    1.97    0.17 
   2  -5  -4    1.80    0.15 
  -2  -5   4    2.09    0.15 
   2  -5  -4    1.68    0.15 
  -2   5   4    2.05    0.15 
  -2   5   4    2.12    0.15 
  -2   5   4    1.99    0.15 
   2   5  -4    1.82    0.15 
   2   5  -4    1.76    0.14 
  -2   5   4    1.78    0.16 
  -2   5   4    1.78    0.13 
   2   5  -4    1.86    0.16 
  -1  -5   4   36.48    1.15 
  -1  -5   4   37.57    1.12 
  -1  -5   4   36.20    1.10 
   1  -5  -4   35.80    1.12 
   1  -5  -4   35.30    1.12 
   1  -5  -4   35.08    1.10 
   1   5  -4   36.91    1.11 
   1   5  -4   34.94    1.13 
  -1   5   4   36.97    1.12 
  -1   5   4   37.04    1.13 
  -1   5   4   37.92    1.11 
   1   5  -4   36.65    1.07 
   0  -5  -4   14.03    0.47 
   0  -5   4   13.57    0.49 
   0  -5   4   13.44    0.47 
   0  -5  -4   13.51    0.46 
   0  -5  -4   13.86    0.46 
   0   5   4   13.17    0.46 
   0   5  -4   12.99    0.47 
   0   5  -4   13.80    0.45 
   0   5   4   14.06    0.47 
   0   5  -4   13.65    0.49 
   0   5   4   14.05    0.48 
   0   5  -4   13.75    0.48 
  -1  -5  -4   38.15    1.15 
   1  -5   4   38.17    1.16 
  -1  -5  -4   39.87    1.18 
   1  -5   4   38.39    1.18 
  -1   5  -4   36.97    1.19 
   1   5   4   37.43    1.19 
  -1   5  -4   39.67    1.16 
  -1   5  -4   39.38    1.19 
  -1   5  -4   38.29    1.17 
   1   5   4   38.43    1.15 
   1   5   4   38.88    1.17 
   1   5   4   38.17    1.19 
   2  -5   4    5.84    0.25 
  -2  -5  -4    6.41    0.25 
   2  -5   4    5.63    0.27 
   2  -5   4    6.08    0.26 
  -2  -5  -4    6.34    0.24 
  -2  -5  -4    5.92    0.25 
   2  -5   4    6.39    0.26 
  -2   5  -4    5.61    0.27 
   2   5   4    6.17    0.28 
  -2   5  -4    5.80    0.27 
   2   5   4    6.02    0.27 
   2   5   4    5.76    0.23 
   2   5   4    5.44    0.25 
  -2   5  -4    6.35    0.24 
  -3  -5  -4    7.06    0.29 
   3  -5   4    6.75    0.32 
  -3  -5  -4    6.48    0.25 
   3   5   4    7.07    0.29 
   3   5   4    7.33    0.27 
  -3   5  -4    6.78    0.24 
  -3   5  -4    6.64    0.30 
  -3   5  -4    6.70    0.32 
  -3   5  -4    7.18    0.25 
   4  -5   4   18.07    0.66 
  -4  -5  -4   18.75    0.64 
   4  -5   4   17.09    0.60 
   4   5   4   17.85    0.67 
  -4   5  -4   18.44    0.64 
  -4   5  -4   17.58    0.65 
   4   5   4   17.69    0.61 
   5  -5   4    6.52    0.36 
   5  -5   4    6.31    0.28 
  -5  -5  -4    7.15    0.33 
   5   5   4    6.18    0.35 
  -5   5  -4    6.97    0.36 
   5   5   4    6.52    0.29 
  -5   5  -4    6.77    0.32 
   6  -5   4    1.40    0.14 
   6  -5   4    1.06    0.20 
   6   5   4    1.27    0.18 
  -6   5  -4    1.17    0.19 
   6   5   4    1.24    0.14 
   7  -5   4    0.37    0.11 
   7  -5   4    0.05    0.17 
  -7   5  -4    0.14    0.13 
   7   5   4    0.23    0.09 
   7   5   4    0.25    0.15 
   8  -5   4   -0.02    0.10 
   8  -5   4    0.00    0.19 
  -8   5  -4   -0.14    0.12 
   8   5   4    0.10    0.10 
   8   5   4   -0.10    0.16 
  -8  -6   4    0.19    0.17 
   8  -6  -4    0.12    0.19 
   8  -6  -4    0.20    0.12 
   8   6  -4    0.35    0.12 
  -8   6   4    0.27    0.17 
  -7  -6   4    2.26    0.27 
   7  -6  -4    2.20    0.27 
   7  -6  -4    1.91    0.19 
   7   6  -4    2.51    0.26 
  -7   6   4    2.68    0.29 
   7   6  -4    1.93    0.20 
   6  -6  -4    3.65    0.28 
   6  -6  -4    3.51    0.23 
  -6  -6   4    3.44    0.29 
  -6   6   4    3.27    0.28 
   6   6  -4    3.56    0.29 
   6   6  -4    3.46    0.23 
   5  -6  -4    3.25    0.22 
  -5  -6   4    3.14    0.26 
   5  -6  -4    2.88    0.27 
  -5   6   4    3.47    0.28 
   5   6  -4    3.46    0.26 
   5   6  -4    3.38    0.23 
   4  -6  -4    6.92    0.31 
   4  -6  -4    6.33    0.35 
  -4  -6   4    6.74    0.35 
  -4  -6   4    6.22    0.26 
  -4   6   4    6.97    0.36 
   4   6  -4    6.80    0.34 
  -4   6   4    6.58    0.26 
   4   6  -4    6.04    0.31 
   3  -6  -4   19.18    0.64 
  -3  -6   4   17.89    0.67 
   3  -6  -4   18.36    0.66 
  -3  -6   4   17.62    0.61 
  -3   6   4   19.15    0.67 
   3   6  -4   18.73    0.65 
   3   6  -4   17.95    0.66 
  -2  -6   4    8.20    0.34 
   2  -6  -4    9.41    0.38 
  -2  -6   4    9.01    0.39 
  -2  -6   4    9.44    0.36 
   2  -6  -4    9.57    0.37 
   2  -6  -4    9.09    0.36 
   2   6  -4    9.18    0.28 
  -2   6   4    8.89    0.36 
   2   6  -4    9.27    0.38 
  -2   6   4    9.02    0.33 
  -2   6   4    9.02    0.38 
  -2   6   4    9.53    0.37 
   2   6  -4    8.78    0.37 
  -1  -6   4   14.44    0.50 
   1  -6  -4   14.43    0.51 
  -1  -6   4   14.02    0.50 
  -1  -6   4   14.76    0.53 
   1  -6  -4   13.91    0.51 
   1  -6  -4   14.71    0.51 
   1   6  -4   14.61    0.52 
   1   6  -4   14.34    0.46 
  -1   6   4   14.20    0.51 
  -1   6   4   15.02    0.52 
  -1   6   4   14.32    0.51 
  -1   6   4   13.98    0.49 
   1   6  -4   14.61    0.51 
   0  -6  -4    2.17    0.16 
   0  -6  -4    2.23    0.17 
   0  -6   4    2.49    0.16 
   0  -6   4    2.14    0.16 
   0  -6   4    2.17    0.18 
   0   6   4    2.25    0.17 
   0   6   4    2.18    0.17 
   0   6  -4    2.38    0.16 
   0   6   4    1.98    0.17 
   0   6  -4    2.11    0.17 
   0   6  -4    1.82    0.15 
   0   6  -4    2.07    0.17 
   0   6   4    2.29    0.16 
  -1  -6  -4   12.65    0.44 
  -1  -6  -4   12.10    0.44 
  -1  -6  -4   12.44    0.45 
   1  -6   4   12.44    0.45 
   1  -6   4   12.20    0.44 
  -1   6  -4   12.54    0.46 
  -1   6  -4   11.78    0.46 
  -1   6  -4   12.05    0.44 
   1   6   4   12.61    0.46 
   1   6   4   12.73    0.46 
   1   6   4   12.00    0.45 
  -1   6  -4   11.69    0.45 
   1   6   4   12.77    0.43 
  -2  -6  -4   10.99    0.39 
   2  -6   4   10.30    0.40 
  -2  -6  -4   11.05    0.39 
   2   6   4   10.70    0.42 
  -2   6  -4   10.93    0.42 
  -2   6  -4   10.02    0.38 
   2   6   4   10.42    0.40 
  -2   6  -4   10.51    0.42 
   2   6   4   10.36    0.37 
  -3  -6  -4    0.11    0.07 
   3  -6   4    0.21    0.09 
   3  -6   4    0.10    0.11 
  -3  -6  -4    0.10    0.06 
  -3   6  -4    0.03    0.09 
   3   6   4    0.10    0.07 
   3   6   4    0.05    0.07 
  -3   6  -4    0.10    0.07 
  -3   6  -4    0.16    0.09 
  -4  -6  -4   10.85    0.42 
   4  -6   4    8.94    0.38 
   4  -6   4    9.62    0.44 
  -4  -6  -4   10.05    0.30 
   4   6   4    8.99    0.39 
  -4   6  -4   10.39    0.44 
  -4   6  -4   10.36    0.42 
   4   6   4    9.48    0.44 
   5  -6   4    1.75    0.16 
   5  -6   4    1.75    0.22 
   5   6   4    1.83    0.21 
  -5   6  -4    1.82    0.17 
  -5   6  -4    1.81    0.21 
   5   6   4    1.88    0.16 
   6  -6   4    1.45    0.15 
   6  -6   4    1.35    0.22 
   6   6   4    1.54    0.17 
  -6   6  -4    1.32    0.20 
   6   6   4    1.38    0.20 
   7  -6   4    0.14    0.16 
   7  -6   4    0.01    0.10 
   7   6   4    0.19    0.15 
   7   6   4    0.12    0.10 
  -7   6  -4    0.04    0.14 
   8  -6   4    0.54    0.23 
   8   6   4    0.98    0.23 
  -8   6  -4    0.68    0.19 
   7  -7  -4    0.36    0.19 
  -7  -7   4    0.34    0.17 
   7  -7  -4    0.41    0.14 
   7   7  -4    0.24    0.12 
  -7   7   4    0.52    0.17 
   7   7  -4    0.27    0.16 
   6  -7  -4    0.25    0.12 
   6  -7  -4    0.38    0.16 
  -6  -7   4    0.44    0.15 
   6   7  -4    0.51    0.16 
  -6   7   4    0.59    0.17 
   6   7  -4    0.39    0.13 
  -5  -7   4    3.99    0.18 
   5  -7  -4    4.29    0.29 
  -5  -7   4    4.14    0.29 
   5  -7  -4    4.19    0.26 
  -5   7   4    4.26    0.31 
   5   7  -4    4.29    0.27 
   5   7  -4    3.82    0.29 
   4  -7  -4    7.85    0.36 
  -4  -7   4    8.14    0.39 
  -4  -7   4    7.56    0.32 
   4  -7  -4    8.31    0.40 
   4   7  -4    7.78    0.37 
  -4   7   4    8.13    0.32 
   4   7  -4    7.94    0.38 
  -4   7   4    7.86    0.40 
  -3  -7   4   16.42    0.62 
   3  -7  -4   16.65    0.59 
  -3  -7   4   15.36    0.55 
   3  -7  -4   15.84    0.60 
  -3   7   4   15.74    0.62 
  -3   7   4   15.73    0.56 
   3   7  -4   15.64    0.59 
   3   7  -4   15.36    0.60 
   2  -7  -4    2.62    0.20 
   2  -7  -4    2.84    0.22 
   2  -7  -4    2.78    0.20 
  -2  -7   4    2.87    0.22 
  -2  -7   4    2.93    0.19 
   2   7  -4    2.93    0.21 
  -2   7   4    2.90    0.22 
   2   7  -4    2.82    0.21 
  -2   7   4    2.74    0.19 
  -2   7   4    3.00    0.21 
   1  -7  -4    3.38    0.22 
   1  -7  -4    3.21    0.21 
   1  -7  -4    2.92    0.21 
  -1  -7   4    3.14    0.22 
  -1  -7   4    3.20    0.20 
  -1   7   4    3.31    0.21 
   1   7  -4    2.91    0.20 
  -1   7   4    3.06    0.21 
   1   7  -4    3.14    0.17 
  -1   7   4    3.32    0.21 
   1   7  -4    3.24    0.24 
   1   7  -4    3.23    0.23 
   0  -7   4    6.11    0.30 
   0  -7  -4    6.18    0.28 
   0  -7  -4    6.63    0.30 
   0  -7  -4    6.21    0.28 
   0  -7   4    5.79    0.29 
   0  -7   4    6.21    0.31 
   0   7  -4    6.31    0.29 
   0   7   4    6.70    0.29 
   0   7   4    5.75    0.30 
   0   7  -4    6.01    0.32 
   0   7   4    5.53    0.28 
   0   7  -4    6.95    0.28 
   0   7   4    5.95    0.30 
   1  -7   4   10.20    0.40 
  -1  -7  -4   10.40    0.40 
  -1  -7  -4    9.67    0.39 
  -1  -7  -4    9.80    0.39 
   1  -7   4    9.04    0.39 
  -1   7  -4    9.85    0.40 
   1   7   4    9.41    0.40 
  -1   7  -4    9.80    0.42 
   1   7   4   10.92    0.38 
  -1   7  -4    9.07    0.39 
   1   7   4    9.55    0.40 
   1   7   4   10.25    0.42 
   2  -7   4    8.01    0.34 
  -2  -7  -4    7.96    0.33 
   2  -7   4    7.76    0.37 
  -2  -7  -4    7.84    0.33 
  -2   7  -4    7.70    0.33 
   2   7   4    8.28    0.32 
  -2   7  -4    7.82    0.36 
   2   7   4    7.94    0.35 
  -2   7  -4    7.50    0.35 
   2   7   4    7.90    0.35 
   3  -7   4   11.29    0.44 
  -3  -7  -4   11.26    0.41 
  -3  -7  -4   11.11    0.43 
   3  -7   4   11.28    0.48 
   3   7   4   10.69    0.46 
   3   7   4   11.77    0.46 
  -3   7  -4   10.60    0.40 
  -3   7  -4   10.90    0.45 
  -3   7  -4   11.25    0.48 
   4  -7   4    7.23    0.34 
  -4  -7  -4    7.17    0.27 
   4  -7   4    7.14    0.37 
  -4  -7  -4    7.92    0.35 
   4   7   4    7.04    0.34 
   4   7   4    7.47    0.38 
  -4   7  -4    7.42    0.35 
  -4   7  -4    7.35    0.25 
  -4   7  -4    7.42    0.25 
  -4   7  -4    7.43    0.38 
   5  -7   4    3.26    0.27 
   5  -7   4    3.05    0.21 
  -5   7  -4    3.31    0.26 
   5   7   4    3.15    0.22 
   5   7   4    3.21    0.27 
   6  -7   4    0.66    0.19 
   6  -7   4    0.60    0.13 
   6   7   4    0.54    0.13 
   6   7   4    0.57    0.17 
  -6   7  -4    0.79    0.18 
   7  -7   4    0.01    0.19 
   7  -7   4    0.19    0.12 
  -7   7  -4    0.01    0.14 
   7   7   4    0.14    0.11 
   7   7   4    0.21    0.17 
   7  -8  -4    0.11    0.13 
  -7  -8   4   -0.03    0.14 
   7  -8  -4    0.25    0.19 
   7   8  -4   -0.11    0.16 
   7   8  -4    0.07    0.11 
  -7   8   4   -0.15    0.13 
  -6  -8   4    0.52    0.16 
   6  -8  -4    0.76    0.17 
   6  -8  -4    0.60    0.19 
   6   8  -4    0.70    0.18 
   6   8  -4    0.91    0.16 
  -6   8   4    0.58    0.17 
  -5  -8   4    0.63    0.10 
   5  -8  -4    0.77    0.15 
  -5  -8   4    0.57    0.15 
   5  -8  -4    0.44    0.16 
   5   8  -4    0.51    0.16 
   5   8  -4    0.65    0.14 
  -5   8   4    0.56    0.16 
  -5   8   4    0.68    0.08 
  -4  -8   4    3.13    0.25 
   4  -8  -4    3.40    0.27 
   4  -8  -4    3.17    0.24 
  -4  -8   4    3.03    0.19 
   4   8  -4    3.51    0.27 
  -4   8   4    3.00    0.26 
  -4   8   4    2.95    0.20 
   4   8  -4    3.21    0.24 
  -3  -8   4   11.20    0.45 
  -3  -8   4   11.19    0.49 
   3  -8  -4   12.81    0.49 
   3  -8  -4   11.88    0.49 
  -3   8   4   11.29    0.45 
   3   8  -4   11.61    0.48 
   3   8  -4   11.75    0.50 
  -3   8   4   11.37    0.50 
  -2  -8   4    2.37    0.20 
  -2  -8   4    2.90    0.23 
   2  -8  -4    2.85    0.22 
   2  -8  -4    2.55    0.23 
   2   8  -4    2.27    0.23 
  -2   8   4    2.57    0.21 
  -2   8   4    2.63    0.23 
  -2   8   4    2.50    0.20 
   2   8  -4    2.58    0.21 
   1  -8  -4   24.49    0.81 
  -1  -8   4   22.01    0.80 
  -1  -8   4   23.40    0.84 
   1  -8  -4   24.10    0.82 
   1  -8  -4   24.14    0.81 
  -1   8   4   23.45    0.81 
  -1   8   4   23.08    0.81 
   1   8  -4   22.85    0.81 
   1   8  -4   24.50    0.84 
  -1   8   4   24.39    0.80 
   1   8  -4   24.64    0.76 
   1   8  -4   24.80    0.84 
   0  -8  -4   58.93    1.74 
   0  -8   4   56.45    1.74 
   0  -8  -4   56.16    1.70 
   0  -8  -4   55.52    1.73 
   0  -8   4   51.65    1.69 
   0  -8   4   54.82    1.76 
   0   8  -4   57.44    1.75 
   0   8  -4   54.02    1.68 
   0   8   4   53.90    1.71 
   0   8  -4   56.01    1.71 
   0   8   4   58.55    1.76 
   0   8  -4   56.97    1.75 
   0   8   4   57.02    1.73 
   0   8   4   56.09    1.70 
   1  -8   4   23.74    0.81 
  -1  -8  -4   23.12    0.80 
  -1  -8  -4   22.92    0.78 
   1  -8   4   24.33    0.80 
   1  -8   4   22.37    0.82 
   1   8   4   24.24    0.81 
  -1   8  -4   23.82    0.82 
   1   8   4   23.72    0.77 
   1   8   4   23.46    0.82 
  -1   8  -4   23.61    0.80 
   1   8   4   22.91    0.81 
  -1   8  -4   23.84    0.80 
   2  -8   4    0.70    0.14 
  -2  -8  -4    0.90    0.13 
   2  -8   4    1.18    0.17 
  -2  -8  -4    0.89    0.12 
  -2   8  -4    0.79    0.14 
  -2   8  -4    1.23    0.16 
  -2   8  -4    0.94    0.14 
   2   8   4    0.58    0.13 
   2   8   4    0.95    0.15 
  -3  -8  -4    9.23    0.39 
   3  -8   4   10.15    0.45 
   3  -8   4   11.16    0.44 
  -3  -8  -4    9.74    0.42 
   3   8   4   10.79    0.45 
   3   8   4   10.22    0.46 
  -3   8  -4    9.97    0.43 
  -3   8  -4   10.99    0.40 
  -3   8  -4   10.09    0.46 
   4  -8   4   -0.04    0.10 
  -4  -8  -4   -0.02    0.07 
   4  -8   4    0.00    0.13 
   4   8   4    0.03    0.09 
  -4   8  -4    0.10    0.07 
  -4   8  -4    0.17    0.10 
   4   8   4    0.05    0.11 
  -4   8  -4    0.16    0.13 
   5  -8   4    1.01    0.16 
   5  -8   4    1.42    0.21 
   5   8   4    0.93    0.19 
  -5   8  -4    1.57    0.22 
   5   8   4    1.19    0.17 
   6  -8   4    0.67    0.20 
   6  -8   4    0.49    0.14 
   6   8   4    0.74    0.14 
   6   8   4    0.66    0.19 
  -6   8  -4    0.65    0.18 
   7  -8   4    1.62    0.27 
  -7   8  -4    1.39    0.24 
   7   8   4    1.41    0.19 
   7   8   4    1.52    0.25 
   7   9  -4   -0.11    0.17 
   6  -9  -4    0.34    0.15 
  -6  -9   4    0.73    0.18 
   6  -9  -4    1.11    0.23 
   6   9  -4    0.68    0.16 
  -6   9   4    0.67    0.19 
   6   9  -4    0.44    0.19 
   5  -9  -4    0.87    0.20 
  -5  -9   4    1.05    0.18 
  -5  -9   4    0.83    0.12 
   5  -9  -4    0.54    0.15 
   5   9  -4    0.66    0.16 
   5   9  -4    0.69    0.18 
  -5   9   4    0.75    0.10 
  -5   9   4    0.47    0.17 
  -4  -9   4    3.27    0.26 
   4  -9  -4    3.01    0.25 
  -4  -9   4    2.90    0.20 
   4  -9  -4    3.35    0.28 
  -4   9   4    2.93    0.21 
   4   9  -4    3.35    0.27 
   4   9  -4    3.02    0.24 
  -4   9   4    3.20    0.29 
   3  -9  -4    1.17    0.17 
  -3  -9   4    1.48    0.17 
   3  -9  -4    1.36    0.19 
  -3  -9   4    1.37    0.18 
   3   9  -4    1.30    0.18 
   3   9  -4    1.55    0.20 
  -3   9   4    1.38    0.20 
  -3   9   4    1.40    0.17 
  -2  -9   4    0.40    0.12 
   2  -9  -4    0.50    0.14 
   2  -9  -4    0.49    0.13 
  -2  -9   4    0.37    0.12 
   2   9  -4    0.43    0.13 
   2   9  -4    0.29    0.11 
  -2   9   4    0.33    0.13 
  -2   9   4    0.46    0.13 
  -2   9   4    0.40    0.11 
   1  -9  -4    0.87    0.14 
  -1  -9   4    0.88    0.15 
   1  -9  -4    0.89    0.15 
  -1  -9   4    0.59    0.13 
   1  -9  -4    0.78    0.14 
   1   9  -4    0.79    0.15 
  -1   9   4    1.06    0.15 
  -1   9   4    0.86    0.15 
  -1   9   4    0.87    0.16 
   1   9  -4    0.94    0.15 
   1   9  -4    0.87    0.16 
   0  -9   4    1.99    0.20 
   0  -9   4    2.30    0.22 
   0  -9  -4    2.18    0.20 
   0  -9   4    2.09    0.21 
   0  -9  -4    2.20    0.19 
   0   9   4    2.33    0.21 
   0   9   4    2.28    0.22 
   0   9   4    2.52    0.21 
   0   9  -4    2.20    0.19 
   0   9  -4    2.03    0.21 
   0   9   4    2.51    0.22 
   0   9  -4    2.46    0.23 
   1  -9   4    0.39    0.12 
  -1  -9  -4    0.29    0.10 
   1  -9   4    0.35    0.13 
  -1  -9  -4    0.13    0.09 
  -1   9  -4    0.20    0.13 
  -1   9  -4    0.31    0.11 
   1   9   4    0.26    0.13 
   1   9   4    0.60    0.13 
   1   9   4    0.35    0.11 
  -1   9  -4    0.20    0.12 
  -2  -9  -4    0.66    0.12 
   2  -9   4    0.68    0.16 
   2  -9   4    0.61    0.13 
  -2  -9  -4    0.76    0.13 
   2   9   4    0.47    0.12 
   2   9   4    0.53    0.14 
  -2   9  -4    0.77    0.14 
  -2   9  -4    0.45    0.12 
  -2   9  -4    0.55    0.13 
   3  -9   4    4.14    0.30 
   3  -9   4    4.03    0.27 
  -3  -9  -4    4.13    0.24 
  -3   9  -4    4.36    0.29 
  -3   9  -4    4.38    0.28 
   3   9   4    4.23    0.28 
  -3   9  -4    4.12    0.24 
   3   9   4    3.71    0.26 
   4  -9   4    0.56    0.17 
   4  -9   4    0.70    0.15 
  -4  -9  -4    0.71    0.11 
  -4   9  -4    0.87    0.18 
  -4   9  -4    1.02    0.12 
   4   9   4    0.76    0.15 
   4   9   4    0.65    0.17 
   5  -9   4    1.34    0.19 
   5  -9   4    1.28    0.23 
  -5   9  -4    1.37    0.22 
   5   9   4    1.30    0.18 
   5   9   4    1.48    0.21 
   6  -9   4    0.16    0.19 
   6  -9   4    0.25    0.14 
  -6   9  -4    0.14    0.14 
   6   9   4    0.28    0.13 
   6   9   4    0.27    0.17 
   6 -10  -4    0.65    0.21 
   6 -10  -4    0.46    0.17 
   6  10  -4    0.40    0.19 
  -6  10   4    0.56    0.19 
   6  10  -4    0.60    0.17 
  -5 -10   4    1.02    0.13 
   5 -10  -4    0.76    0.18 
  -5 -10   4    0.89    0.18 
   5 -10  -4    1.27    0.23 
   5  10  -4    0.97    0.21 
  -5  10   4    1.00    0.12 
  -5  10   4    1.07    0.22 
   5  10  -4    1.03    0.19 
   4 -10  -4    1.73    0.24 
   4 -10  -4    2.17    0.23 
  -4 -10   4    1.83    0.18 
  -4 -10   4    1.88    0.23 
  -4  10   4    1.78    0.24 
   4  10  -4    2.02    0.25 
   4  10  -4    1.79    0.22 
  -4  10   4    1.83    0.18 
   3 -10  -4    3.55    0.29 
   3 -10  -4    3.30    0.27 
  -3 -10   4    3.81    0.26 
  -3 -10   4    3.17    0.26 
   3  10  -4    3.56    0.27 
  -3  10   4    3.95    0.29 
   3  10  -4    3.08    0.27 
  -3  10   4    3.17    0.23 
  -2 -10   4    3.52    0.25 
   2 -10  -4    3.82    0.28 
   2 -10  -4    3.99    0.28 
  -2 -10   4    3.68    0.27 
   2  10  -4    3.86    0.28 
  -2  10   4    3.74    0.28 
   2  10  -4    4.12    0.30 
  -2  10   4    3.61    0.26 
   1 -10  -4    3.11    0.25 
  -1 -10   4    3.12    0.25 
  -1 -10   4    3.67    0.27 
  -1  10   4    3.69    0.26 
  -1  10   4    3.58    0.27 
   1  10  -4    3.86    0.30 
   1  10  -4    3.66    0.27 
  -1  10   4    3.23    0.27 
   0 -10   4    0.38    0.13 
   0 -10   4    0.56    0.15 
   0 -10  -4    0.49    0.12 
   0 -10  -4    0.26    0.13 
   0  10   4    0.44    0.15 
   0  10  -4    0.41    0.15 
   0  10  -4    0.67    0.14 
   0  10   4    0.45    0.14 
   0  10   4    0.57    0.14 
  -1 -10  -4    7.61    0.38 
  -1 -10  -4    7.87    0.37 
   1 -10   4    8.36    0.42 
   1 -10   4    7.91    0.39 
  -1  10  -4    7.91    0.38 
   1  10   4    8.52    0.40 
   1  10   4    7.84    0.41 
  -1  10  -4    8.39    0.42 
  -1  10  -4    7.73    0.38 
   2 -10   4    5.53    0.33 
  -2 -10  -4    5.51    0.30 
  -2 -10  -4    6.25    0.32 
   2 -10   4    5.49    0.33 
  -2  10  -4    5.16    0.32 
  -2  10  -4    5.06    0.33 
  -2  10  -4    5.63    0.30 
   2  10   4    5.70    0.34 
   2  10   4    5.80    0.33 
   3 -10   4    0.60    0.16 
   3 -10   4    0.60    0.16 
  -3 -10  -4    0.51    0.12 
  -3  10  -4    0.64    0.14 
   3  10   4    0.55    0.16 
  -3  10  -4    0.67    0.13 
   3  10   4    0.62    0.15 
  -3  10  -4    0.73    0.16 
   4 -10   4    2.24    0.26 
  -4 -10  -4    2.36    0.18 
   4 -10   4    2.31    0.23 
  -4  10  -4    2.38    0.26 
   4  10   4    1.69    0.23 
  -4  10  -4    1.86    0.16 
   4  10   4    1.82    0.22 
   5 -10   4    0.31    0.14 
   5 -10   4    0.42    0.18 
   5  10   4    0.07    0.13 
  -5  10  -4    0.18    0.15 
   5  10   4    0.22    0.17 
  -5 -11   4    1.01    0.14 
   5 -11  -4    1.11    0.24 
  -5 -11   4    1.40    0.23 
   5 -11  -4    0.89    0.20 
   5  11  -4    1.11    0.21 
   5  11  -4    0.77    0.24 
  -5  11   4    1.47    0.25 
  -5  11   4    1.04    0.14 
   4 -11  -4    0.63    0.18 
  -4 -11   4    0.44    0.15 
  -4 -11   4    0.60    0.14 
   4 -11  -4    0.61    0.20 
  -4  11   4    0.39    0.12 
   4  11  -4    0.16    0.18 
  -4  11   4    0.76    0.18 
   4  11  -4    0.56    0.16 
   3 -11  -4    3.57    0.28 
  -3 -11   4    3.87    0.27 
  -3 -11   4    4.12    0.30 
   3 -11  -4    3.82    0.32 
  -3  11   4    3.96    0.27 
  -3  11   4    4.36    0.33 
   3  11  -4    3.73    0.30 
   3  11  -4    3.46    0.29 
   2 -11  -4    1.13    0.19 
  -2 -11   4    1.31    0.19 
  -2 -11   4    1.52    0.21 
  -2  11   4    1.14    0.19 
   2  11  -4    1.32    0.22 
  -2  11   4    1.03    0.18 
  -1 -11   4    1.25    0.19 
  -1 -11   4    1.61    0.20 
   1 -11  -4    1.45    0.19 
  -1  11   4    1.10    0.18 
  -1  11   4    1.39    0.19 
  -1  11   4    0.87    0.18 
   1  11  -4    1.67    0.23 
   0 -11  -4    1.66    0.21 
   0 -11   4    2.25    0.25 
   0 -11  -4    2.30    0.22 
   0  11   4    1.66    0.22 
   0  11  -4    2.14    0.24 
   0  11   4    2.25    0.23 
   0  11  -4    2.08    0.22 
  -1 -11  -4    1.16    0.16 
  -1 -11  -4    0.87    0.16 
   1 -11   4    0.90    0.18 
  -1  11  -4    0.82    0.16 
   1  11   4    1.31    0.20 
  -1  11  -4    1.07    0.20 
   2 -11   4    1.44    0.20 
   2 -11   4    1.68    0.22 
  -2 -11  -4    1.42    0.19 
  -2  11  -4    1.51    0.19 
   2  11   4    1.87    0.23 
  -2  11  -4    1.24    0.19 
   2  11   4    1.57    0.22 
  -2  11  -4    1.94    0.22 
   3 -11   4    0.21    0.15 
  -3 -11  -4    0.18    0.11 
   3 -11   4    0.16    0.15 
   3  11   4    0.07    0.13 
   3  11   4   -0.13    0.14 
  -3  11  -4    0.35    0.15 
  -3  11  -4    0.29    0.11 
  -4 -11  -4    1.72    0.17 
   4 -11   4    1.47    0.24 
   4 -11   4    1.56    0.22 
  -4  11  -4    1.85    0.17 
   4  11   4    1.63    0.22 
  -4  11  -4    2.16    0.26 
   4  11   4    1.90    0.26 
   5 -11   4    0.11    0.15 
  -5 -11  -4    0.18    0.07 
   5 -11   4    0.45    0.19 
  -5  11  -4    0.24    0.16 
   5  11   4    0.23    0.14 
   5  11   4    0.16    0.18 
   5 -12  -4    0.21    0.18 
   5  12  -4    0.59    0.19 
  -4 -12   4    1.07    0.21 
   4 -12  -4    1.03    0.23 
   4 -12  -4    0.80    0.22 
  -4 -12   4    1.08    0.17 
   4  12  -4    0.71    0.22 
  -4  12   4    0.92    0.16 
  -4  12   4    0.56    0.19 
   3 -12  -4    1.38    0.23 
  -3 -12   4    1.16    0.19 
  -3 -12   4    1.50    0.22 
  -3  12   4    1.20    0.22 
  -3  12   4    1.26    0.19 
   3  12  -4    0.97    0.22 
  -2 -12   4    0.86    0.19 
  -2 -12   4    1.13    0.19 
   2 -12  -4    1.43    0.22 
  -2  12   4    1.13    0.21 
  -2  12   4    1.05    0.19 
   2  12  -4    1.12    0.23 
  -1 -12   4    6.97    0.41 
   1 -12  -4    7.52    0.40 
  -1 -12   4    7.48    0.41 
  -1  12   4    7.15    0.40 
  -1  12   4    7.43    0.41 
   1  12  -4    7.10    0.43 
   0 -12  -4    0.00    0.12 
   0 -12  -4    0.11    0.12 
   0 -12   4    0.43    0.16 
   0  12  -4   -0.06    0.16 
   0  12  -4    0.13    0.14 
   0  12   4    0.12    0.14 
  -1 -12  -4    6.60    0.38 
   1 -12   4    7.17    0.40 
   1  12   4    6.75    0.41 
  -1  12  -4    6.81    0.39 
  -1  12  -4    7.78    0.43 
   2 -12   4    0.96    0.20 
  -2 -12  -4    0.61    0.15 
  -2  12  -4    0.97    0.19 
  -2  12  -4    0.99    0.18 
   2  12   4    0.38    0.18 
  -2  12  -4    0.74    0.17 
  -3 -12  -4    2.64    0.23 
   3 -12   4    2.80    0.31 
   3 -12   4    2.62    0.29 
  -3  12  -4    2.35    0.28 
   3  12   4    2.67    0.30 
  -3  12  -4    2.51    0.23 
  -4 -12  -4    0.50    0.12 
   4 -12   4    0.74    0.20 
   4 -12   4    1.02    0.24 
  -4  12  -4    0.84    0.14 
   4  12   4    0.53    0.21 
  -4  12  -4    0.68    0.21 
   4  12   4    0.71    0.18 
   3 -13  -4    2.36    0.29 
  -3 -13   4    1.51    0.23 
  -3 -13   4    1.73    0.23 
  -3  13   4    1.77    0.26 
  -3  13   4    1.72    0.22 
  -2 -13   4    2.34    0.26 
  -2 -13   4    1.61    0.24 
   2 -13  -4    1.99    0.26 
  -2  13   4    1.73    0.25 
  -2  13   4    1.74    0.24 
   2  13  -4    1.51    0.26 
   1 -13  -4    1.73    0.23 
  -1 -13   4    1.64    0.24 
  -1 -13   4    2.35    0.27 
  -1  13   4    1.47    0.23 
   1  13  -4    1.68    0.27 
   0 -13   4    1.17    0.21 
   0  13   4    0.78    0.21 
   0  13  -4    1.23    0.21 
   0  13  -4    0.99    0.23 
  -1 -13  -4    0.62    0.17 
   1 -13   4    0.95    0.21 
  -1  13  -4    0.41    0.16 
  -1  13  -4    0.49    0.20 
   1  13   4    0.50    0.19 
   2 -13   4    1.41    0.24 
  -2 -13  -4    1.46    0.21 
   2  13   4    1.54    0.27 
  -2  13  -4    1.55    0.22 
  -3  13  -4    1.38    0.23 
   3  13   4    1.49    0.27 
   2 -14  -4    0.35    0.18 
  -1 -14   4    0.69    0.19 
  -1  14   4    0.68    0.20 
   0 -14   4    1.11    0.22 
   0  14  -4    1.20    0.25 
  -1 -14  -4    0.07    0.14 
   1  14   4   -0.32    0.18 
  -1  14  -4    0.12    0.18 
  -9   0   5    0.05    0.17 
   9   0  -5    0.12    0.11 
   8   0  -5    0.05    0.10 
  -8   0   5   -0.10    0.13 
  -7   0   5    0.08    0.12 
   7   0  -5    0.06    0.08 
  -6   0   5   -0.03    0.07 
   6   0  -5    0.01    0.07 
  -6   0   5   -0.09    0.11 
   5   0  -5   -0.02    0.07 
  -5   0   5    0.07    0.08 
   5   0  -5    0.09    0.06 
  -5   0   5    0.07    0.10 
   4   0  -5   -0.04    0.06 
  -4   0   5    0.03    0.05 
  -4   0   5   -0.10    0.07 
   4   0  -5    0.08    0.05 
   4   0  -5   -0.10    0.05 
   3   0  -5    0.00    0.05 
   3   0  -5    0.01    0.03 
  -3   0   5   -0.01    0.03 
  -3   0   5   -0.01    0.03 
   3   0  -5    0.01    0.04 
  -3   0   5    0.08    0.04 
  -3   0   5    0.00    0.03 
  -2   0   5   -0.04    0.04 
   2   0  -5    0.00    0.04 
  -2   0   5    0.09    0.06 
  -2   0   5   -0.05    0.04 
   2   0  -5   -0.01    0.04 
   2   0  -5    0.08    0.05 
   1   0  -5   -0.04    0.05 
  -1   0   5   -0.06    0.05 
  -1   0   5    0.10    0.06 
  -1   0   5   -0.03    0.05 
  -1   0   5    0.04    0.05 
   1   0  -5   -0.01    0.06 
   1   0  -5   -0.03    0.05 
   0   0  -5    0.09    0.05 
   0   0  -5   -0.03    0.04 
   0   0   5    0.04    0.04 
   0   0   5   -0.02    0.03 
   0   0   5   -0.04    0.04 
   0   0  -5    0.05    0.05 
   1   0   5    0.18    0.04 
   1   0   5    0.04    0.05 
  -1   0  -5    0.10    0.04 
   1   0   5    0.05    0.05 
   2   0   5    0.05    0.03 
  -2   0  -5    0.04    0.05 
   2   0   5    0.06    0.05 
  -2   0  -5   -0.02    0.05 
   2   0   5    0.01    0.05 
  -2   0  -5    0.01    0.03 
   2   0   5    0.04    0.03 
  -3   0  -5    0.01    0.06 
   3   0   5    0.02    0.06 
  -3   0  -5    0.15    0.06 
   3   0   5    0.02    0.06 
  -3   0  -5    0.05    0.06 
  -4   0  -5    0.03    0.08 
   4   0   5   -0.01    0.06 
   4   0   5    0.03    0.08 
  -4   0  -5   -0.08    0.06 
  -4   0  -5    0.06    0.07 
  -5   0  -5   -0.11    0.09 
   5   0   5   -0.05    0.08 
  -5   0  -5   -0.02    0.08 
  -5   0  -5    0.12    0.09 
   5   0   5    0.08    0.12 
   6   0   5    0.04    0.09 
   6   0   5   -0.03    0.08 
   6   0   5   -0.13    0.11 
  -6   0  -5   -0.02    0.08 
  -6   0  -5   -0.03    0.10 
  -6   0  -5   -0.06    0.09 
  -7   0  -5   -0.04    0.10 
   7   0   5    0.05    0.13 
   7   0   5   -0.14    0.09 
  -7   0  -5    0.08    0.12 
   7   0   5    0.13    0.12 
  -7   0  -5    0.01    0.09 
   9  -1  -5    0.03    0.11 
   9  -1  -5    0.16    0.18 
  -9  -1   5    0.00    0.17 
  -9   1   5   -0.03    0.16 
   9   1  -5    0.03    0.11 
  -8  -1   5    0.22    0.15 
   8  -1  -5    0.27    0.10 
   8   1  -5    0.10    0.09 
  -8   1   5    0.23    0.15 
   7  -1  -5    0.31    0.10 
  -7  -1   5    0.40    0.15 
   7   1  -5    0.27    0.09 
  -7   1   5    0.21    0.15 
  -7   1   5    0.39    0.12 
   6  -1  -5    2.83    0.18 
  -6  -1   5    2.78    0.26 
  -6   1   5    2.31    0.24 
   6   1  -5    2.79    0.18 
  -6   1   5    3.13    0.22 
  -5  -1   5    6.37    0.28 
   5  -1  -5    6.35    0.27 
  -5  -1   5    6.72    0.34 
   5   1  -5    6.56    0.28 
  -5   1   5    6.33    0.34 
   5   1  -5    6.25    0.26 
  -5   1   5    6.77    0.31 
   4  -1  -5    3.32    0.16 
   4  -1  -5    3.20    0.14 
   4  -1  -5    3.00    0.17 
  -4  -1   5    3.31    0.21 
   4   1  -5    3.00    0.17 
   4   1  -5    3.09    0.16 
  -4   1   5    3.41    0.19 
   4   1  -5    3.28    0.16 
  -3  -1   5    3.62    0.15 
  -3  -1   5    4.13    0.15 
   3  -1  -5    4.28    0.15 
  -3  -1   5    3.95    0.17 
  -3  -1   5    3.68    0.21 
   3  -1  -5    4.43    0.18 
  -3   1   5    3.98    0.15 
   3   1  -5    3.83    0.17 
   3   1  -5    4.11    0.18 
  -3   1   5    4.05    0.15 
  -3   1   5    3.92    0.23 
  -3   1   5    3.78    0.19 
  -2  -1   5   33.08    0.93 
   2  -1  -5   31.68    0.96 
  -2  -1   5   34.24    0.93 
   2  -1  -5   32.27    0.94 
  -2   1   5   32.38    0.93 
   2   1  -5   32.17    0.94 
   2   1  -5   32.49    0.96 
   2   1  -5   30.76    0.96 
  -2   1   5   30.86    1.00 
  -2   1   5   28.25    0.95 
   1  -1  -5   18.33    0.60 
   1  -1  -5   18.88    0.57 
  -1  -1   5   19.03    0.56 
  -1  -1   5   19.46    0.59 
   1  -1  -5   19.51    0.58 
  -1  -1   5   19.57    0.61 
  -1  -1   5   18.87    0.58 
  -1   1   5   18.70    0.58 
   1   1  -5   19.11    0.58 
  -1   1   5   19.39    0.58 
   1   1  -5   18.70    0.59 
   1   1  -5   18.76    0.59 
  -1   1   5   19.56    0.59 
  -1   1   5   19.67    0.60 
   0  -1   5    9.29    0.31 
   0  -1   5    9.51    0.30 
   0  -1  -5    8.99    0.31 
   0  -1   5   10.00    0.31 
   0  -1   5    9.95    0.31 
   0  -1  -5    9.49    0.32 
   0  -1  -5    8.92    0.30 
   0   1   5    9.91    0.32 
   0   1   5   10.29    0.30 
   0   1   5    9.20    0.31 
   0   1  -5    9.31    0.32 
   0   1  -5    9.01    0.33 
   0   1  -5    9.04    0.31 
  -1  -1  -5  148.40    4.11 
   1  -1   5  154.83    4.11 
   1  -1   5  148.79    4.23 
   1  -1   5  143.35    4.27 
  -1  -1  -5  140.58    4.26 
   1   1   5  143.65    4.11 
   1   1   5  145.89    4.24 
   1   1   5  141.98    4.14 
   1   1   5  144.93    4.24 
   1   1   5  146.35    4.22 
  -1   1  -5  149.18    4.11 
   2  -1   5    6.31    0.21 
   2  -1   5    6.60    0.21 
   2  -1   5    6.83    0.25 
   2  -1   5    6.28    0.24 
  -2  -1  -5    6.71    0.23 
   2   1   5    6.24    0.21 
  -2   1  -5    5.62    0.25 
   2   1   5    6.27    0.21 
  -2   1  -5    6.56    0.25 
   2   1   5    6.15    0.23 
   3  -1   5   22.67    0.72 
  -3  -1  -5   22.03    0.74 
  -3  -1  -5   22.19    0.70 
   3  -1   5   22.44    0.66 
   3  -1   5   21.88    0.66 
  -3   1  -5   22.20    0.73 
   3   1   5   22.52    0.70 
   3   1   5   22.21    0.66 
  -3   1  -5   23.09    0.72 
  -3   1  -5   22.82    0.73 
   3   1   5   21.63    0.66 
   4  -1   5    4.30    0.24 
  -4  -1  -5    4.14    0.23 
  -4  -1  -5    4.17    0.21 
  -4  -1  -5    4.20    0.24 
   4   1   5    4.50    0.21 
  -4   1  -5    4.23    0.24 
  -4   1  -5    4.11    0.22 
   4   1   5    4.21    0.24 
  -4   1  -5    4.05    0.23 
  -5  -1  -5    1.38    0.14 
  -5  -1  -5    1.52    0.17 
   5  -1   5    1.68    0.17 
  -5  -1  -5    1.35    0.16 
   5  -1   5    1.80    0.18 
   5   1   5    1.73    0.16 
  -5   1  -5    1.37    0.16 
   5   1   5    1.73    0.18 
  -5   1  -5    1.44    0.16 
  -5   1  -5    1.66    0.18 
   6  -1   5    0.79    0.14 
  -6  -1  -5    0.69    0.14 
   6  -1   5    1.05    0.17 
  -6  -1  -5    1.10    0.14 
   6  -1   5    1.08    0.15 
  -6  -1  -5    0.76    0.15 
  -6   1  -5    0.81    0.16 
   6   1   5    1.08    0.16 
   6   1   5    1.03    0.15 
  -6   1  -5    0.94    0.15 
   6   1   5    0.74    0.13 
  -6   1  -5    0.99    0.15 
   7  -1   5    1.24    0.17 
  -7  -1  -5    1.31    0.18 
   7  -1   5    1.27    0.21 
  -7  -1  -5    1.12    0.19 
  -7   1  -5    0.93    0.16 
   7   1   5    1.37    0.19 
  -7   1  -5    1.02    0.18 
  -7   1  -5    1.15    0.17 
  -8   1  -5   -0.06    0.15 
  -9  -2   5    0.42    0.19 
   8  -2  -5    0.58    0.20 
   8  -2  -5    0.58    0.12 
  -8  -2   5    0.66    0.20 
   8   2  -5    0.38    0.11 
  -8   2   5    0.31    0.18 
   7  -2  -5    1.69    0.23 
  -7  -2   5    1.96    0.24 
   7  -2  -5    1.58    0.16 
  -7   2   5    1.68    0.20 
   7   2  -5    1.89    0.16 
  -7   2   5    1.66    0.23 
  -6  -2   5    0.53    0.15 
   6  -2  -5    0.29    0.09 
  -6   2   5    0.26    0.14 
   6   2  -5    0.48    0.09 
  -6   2   5    0.39    0.12 
   6   2  -5    0.36    0.11 
  -5  -2   5    2.02    0.21 
   5  -2  -5    1.88    0.16 
  -5   2   5    2.01    0.21 
   5   2  -5    1.96    0.15 
  -5   2   5    2.09    0.19 
   5   2  -5    2.35    0.19 
  -4  -2   5    0.79    0.13 
   4  -2  -5    0.61    0.05 
  -4  -2   5    0.62    0.07 
   4  -2  -5    0.58    0.08 
  -4   2   5    0.56    0.10 
   4   2  -5    0.59    0.08 
   4   2  -5    0.56    0.09 
  -3  -2   5    6.74    0.30 
   3  -2  -5    6.66    0.26 
  -3  -2   5    6.90    0.23 
   3  -2  -5    6.91    0.26 
  -3  -2   5    6.97    0.24 
  -3  -2   5    7.11    0.24 
  -3   2   5    7.01    0.24 
   3   2  -5    6.71    0.27 
  -3   2   5    6.73    0.30 
   3   2  -5    6.66    0.26 
  -3   2   5    6.75    0.24 
  -3   2   5    7.13    0.28 
   3   2  -5    6.69    0.26 
  -2  -2   5   17.96    0.56 
  -2  -2   5   17.99    0.52 
   2  -2  -5   16.71    0.57 
   2  -2  -5   18.73    0.57 
  -2  -2   5   18.12    0.55 
  -2  -2   5   17.95    0.55 
   2  -2  -5   18.15    0.55 
  -2   2   5   17.41    0.55 
  -2   2   5   18.13    0.55 
  -2   2   5   17.98    0.60 
  -2   2   5   17.38    0.57 
   2   2  -5   17.20    0.57 
   2   2  -5   18.58    0.56 
   2   2  -5   16.95    0.57 
  -2   2   5   18.69    0.56 
   2   2  -5   17.19    0.56 
  -1  -2   5    6.47    0.21 
   1  -2  -5    6.51    0.24 
  -1  -2   5    6.51    0.24 
   1  -2  -5    6.24    0.24 
  -1  -2   5    6.11    0.24 
   1   2  -5    6.77    0.24 
   1   2  -5    6.44    0.25 
  -1   2   5    6.73    0.21 
  -1   2   5    6.39    0.25 
   1   2  -5    6.14    0.24 
  -1   2   5    6.19    0.24 
  -1   2   5    6.63    0.24 
   0  -2   5  178.34    5.00 
   0  -2  -5  177.57    5.14 
   0  -2  -5  172.20    4.98 
   0  -2   5  184.21    4.99 
   0  -2   5  173.33    5.17 
   0  -2  -5  182.02    5.13 
   0  -2  -5  174.92    5.18 
   0  -2   5  168.49    5.12 
   0   2   5  175.65    5.02 
   0   2   5  180.21    5.13 
   0   2   5  177.40    5.00 
   0   2   5  175.16    5.14 
   0   2  -5  178.18    4.99 
   0   2  -5  181.70    5.13 
   0   2  -5  177.88    5.01 
   1  -2   5   44.07    1.29 
  -1  -2  -5   43.61    1.26 
   1  -2   5   40.87    1.30 
   1  -2   5   45.22    1.25 
  -1  -2  -5   43.94    1.25 
  -1  -2  -5   42.90    1.28 
  -1  -2  -5   42.15    1.30 
  -1   2  -5   42.14    1.27 
  -1   2  -5   44.82    1.24 
  -1   2  -5   43.68    1.28 
   1   2   5   41.15    1.26 
   1   2   5   43.43    1.26 
   1   2   5   43.33    1.28 
   2  -2   5    3.97    0.19 
  -2  -2  -5    4.03    0.13 
  -2  -2  -5    3.92    0.16 
   2  -2   5    3.69    0.15 
  -2  -2  -5    4.01    0.13 
   2  -2   5    3.92    0.16 
   2   2   5    3.78    0.16 
   2   2   5    4.19    0.17 
  -2   2  -5    3.60    0.19 
   2   2   5    3.76    0.16 
  -3  -2  -5    0.82    0.11 
   3  -2   5    0.93    0.07 
  -3  -2  -5    0.68    0.09 
   3  -2   5    0.82    0.10 
   3  -2   5    0.83    0.07 
  -3   2  -5    0.73    0.10 
   3   2   5    0.84    0.07 
   3   2   5    0.72    0.11 
  -3   2  -5    0.99    0.11 
   3   2   5    1.01    0.09 
   3   2   5    0.79    0.07 
   4  -2   5    0.78    0.07 
   4  -2   5    0.89    0.07 
   4  -2   5    1.12    0.14 
  -4  -2  -5    1.02    0.14 
  -4  -2  -5    1.07    0.12 
   4   2   5    0.79    0.07 
  -4   2  -5    0.91    0.12 
  -4   2  -5    0.78    0.11 
   4   2   5    1.04    0.13 
   4   2   5    0.98    0.08 
  -4   2  -5    0.87    0.13 
   4   2   5    0.78    0.10 
   5  -2   5    1.05    0.09 
   5  -2   5    1.19    0.09 
   5  -2   5    0.98    0.16 
  -5  -2  -5    1.21    0.16 
  -5  -2  -5    1.15    0.15 
   5   2   5    1.36    0.13 
  -5   2  -5    1.03    0.14 
  -5   2  -5    1.28    0.16 
   5   2   5    0.97    0.15 
  -5   2  -5    1.19    0.17 
   5   2   5    1.14    0.10 
   5   2   5    1.04    0.09 
   6  -2   5    5.84    0.23 
  -6  -2  -5    6.57    0.34 
  -6  -2  -5    6.44    0.35 
   6  -2   5    6.83    0.36 
   6   2   5    5.95    0.24 
   6   2   5    7.09    0.36 
  -6   2  -5    6.09    0.33 
  -6   2  -5    7.06    0.36 
  -6   2  -5    6.67    0.34 
   7  -2   5    0.68    0.07 
   7  -2   5    0.72    0.14 
   7  -2   5    0.38    0.17 
   7   2   5    0.58    0.15 
  -7   2  -5    0.79    0.18 
  -7   2  -5    0.76    0.15 
   7   2   5    0.64    0.08 
   8  -2   5   -0.04    0.12 
   8  -2   5    0.03    0.19 
  -8   2  -5    0.17    0.14 
  -9  -3   5    0.51    0.21 
   8  -3  -5    0.97    0.22 
   8  -3  -5    0.69    0.13 
  -8  -3   5    0.80    0.20 
  -8   3   5    0.77    0.17 
  -8   3   5    0.87    0.22 
   8   3  -5    0.84    0.13 
   7  -3  -5    1.21    0.14 
   7  -3  -5    1.03    0.21 
  -7  -3   5    1.05    0.20 
   7   3  -5    1.32    0.15 
  -7   3   5    1.61    0.20 
  -7   3   5    1.10    0.21 
   6  -3  -5    3.25    0.20 
  -6  -3   5    3.92    0.28 
   6  -3  -5    3.61    0.29 
   6   3  -5    3.19    0.24 
  -6   3   5    2.96    0.25 
   6   3  -5    3.10    0.19 
  -6   3   5    2.66    0.27 
   5  -3  -5    8.42    0.41 
  -5  -3   5    8.68    0.40 
   5  -3  -5    8.77    0.34 
  -5   3   5    8.20    0.39 
   5   3  -5    8.57    0.36 
   5   3  -5    8.57    0.34 
  -5   3   5    7.95    0.40 
  -4  -3   5   15.84    0.45 
  -4  -3   5   14.47    0.45 
  -4  -3   5   15.08    0.57 
  -4  -3   5   14.60    0.45 
   4   3  -5   15.05    0.54 
  -4   3   5   15.30    0.44 
  -4   3   5   14.83    0.55 
   3  -3  -5   17.23    0.54 
   3  -3  -5   16.08    0.59 
   3  -3  -5   17.95    0.55 
  -3  -3   5   16.56    0.52 
   3  -3  -5   17.07    0.55 
  -3  -3   5   17.32    0.53 
  -3  -3   5   16.02    0.59 
   3   3  -5   15.70    0.55 
  -3   3   5   16.24    0.60 
   3   3  -5   16.53    0.54 
  -3   3   5   16.70    0.52 
   3   3  -5   17.18    0.55 
  -3   3   5   16.55    0.57 
   3   3  -5   16.37    0.56 
  -3   3   5   16.32    0.52 
  -2  -3   5   16.97    0.57 
  -2  -3   5   19.04    0.59 
   2  -3  -5   18.80    0.61 
  -2  -3   5   18.73    0.58 
   2  -3  -5   19.54    0.58 
   2  -3  -5   18.57    0.60 
  -2  -3   5   18.32    0.62 
  -2   3   5   18.56    0.58 
   2   3  -5   17.61    0.60 
  -2   3   5   18.64    0.62 
  -2   3   5   18.51    0.59 
  -2   3   5   18.34    0.60 
   2   3  -5   17.73    0.60 
   2   3  -5   18.50    0.59 
  -2   3   5   18.69    0.57 
  -1  -3   5   11.38    0.40 
   1  -3  -5   11.26    0.41 
  -1  -3   5   12.72    0.37 
  -1  -3   5   12.54    0.41 
   1  -3  -5   11.61    0.40 
  -1   3   5   12.18    0.41 
  -1   3   5   11.99    0.41 
  -1   3   5   12.52    0.38 
  -1   3   5   12.33    0.41 
  -1   3   5   11.59    0.40 
   1   3  -5   12.23    0.41 
   1   3  -5   12.42    0.42 
   1   3  -5   12.07    0.41 
   1   3  -5   11.97    0.37 
   0  -3  -5   35.10    1.06 
   0  -3  -5   36.04    1.08 
   0  -3   5   35.87    1.08 
   0  -3  -5   35.27    1.05 
   0  -3   5   34.87    1.09 
   0  -3   5   37.02    1.06 
   0   3   5   35.58    1.06 
   0   3   5   35.16    1.06 
   0   3   5   35.25    1.07 
   0   3   5   36.82    1.08 
   0   3  -5   36.27    1.08 
   0   3  -5   34.91    1.05 
   0   3  -5   35.21    1.05 
   1  -3   5  104.82    3.09 
  -1  -3  -5  102.11    3.00 
  -1  -3  -5  110.39    3.09 
   1  -3   5  109.54    3.02 
  -1  -3  -5  107.18    3.02 
   1  -3   5  108.33    3.10 
  -1  -3  -5  107.38    3.10 
  -1  -3  -5  102.48    3.12 
   1  -3   5  103.35    3.13 
  -1   3  -5  107.44    3.10 
  -1   3  -5  105.23    3.12 
  -1   3  -5  105.00    3.01 
   1   3   5  102.35    3.12 
   1   3   5  101.96    3.02 
   1   3   5  103.21    3.10 
  -1   3  -5  110.38    3.01 
   1   3   5  111.49    3.03 
  -1   3  -5  105.19    3.04 
   2  -3   5   69.53    2.19 
  -2  -3  -5   73.85    2.08 
  -2  -3  -5   72.58    2.20 
   2  -3   5   72.72    2.16 
  -2  -3  -5   75.69    2.17 
  -2   3  -5   72.19    2.19 
  -2   3  -5   75.91    2.08 
  -2   3  -5   72.71    2.08 
   2   3   5   71.60    2.11 
   2   3   5   74.61    2.16 
  -2   3  -5   75.11    2.15 
   3  -3   5    7.67    0.27 
   3  -3   5    7.54    0.27 
   3  -3   5    7.30    0.31 
  -3  -3  -5    7.30    0.32 
  -3   3  -5    6.80    0.31 
   3   3   5    7.76    0.28 
   3   3   5    7.33    0.32 
   3   3   5    7.71    0.27 
   3   3   5    7.43    0.27 
   4  -3   5    6.33    0.23 
  -4  -3  -5    6.03    0.28 
   4  -3   5    5.83    0.31 
   4  -3   5    6.43    0.24 
  -4  -3  -5    5.45    0.30 
   4   3   5    6.42    0.24 
  -4   3  -5    5.96    0.28 
   4   3   5    6.22    0.24 
  -4   3  -5    5.60    0.29 
   4   3   5    6.23    0.26 
   4   3   5    6.71    0.32 
  -5  -3  -5   13.12    0.51 
  -5  -3  -5   13.38    0.54 
   5  -3   5   13.26    0.54 
   5  -3   5   13.12    0.44 
  -5   3  -5   12.95    0.51 
   5   3   5   14.42    0.48 
  -5   3  -5   13.59    0.54 
   5   3   5   13.24    0.45 
   5   3   5   12.80    0.54 
   6  -3   5    5.58    0.35 
  -6  -3  -5    5.71    0.31 
   6  -3   5    5.35    0.22 
   6   3   5    5.51    0.33 
  -6   3  -5    5.49    0.33 
   6   3   5    5.52    0.24 
  -6   3  -5    5.65    0.30 
   7  -3   5   -0.10    0.15 
   7  -3   5    0.24    0.07 
   7   3   5    0.23    0.07 
   7   3   5    0.25    0.13 
  -7   3  -5    0.29    0.13 
   8  -3   5   -0.14    0.07 
   8  -3   5    0.11    0.13 
   8  -3   5   -0.24    0.17 
   8   3   5    0.15    0.16 
   8   3   5   -0.06    0.06 
  -8   3  -5   -0.09    0.11 
   8  -4  -5    0.20    0.19 
  -8  -4   5    0.47    0.18 
   8  -4  -5    0.29    0.12 
  -8   4   5   -0.04    0.17 
  -8   4   5    0.53    0.17 
   8   4  -5    0.41    0.12 
  -7  -4   5    0.25    0.15 
   7  -4  -5    0.19    0.10 
   7  -4  -5    0.21    0.15 
  -7   4   5    0.17    0.15 
  -7   4   5    0.32    0.13 
   7   4  -5    0.22    0.10 
   6  -4  -5    1.52    0.20 
  -6  -4   5    1.83    0.22 
   6   4  -5    1.78    0.19 
   6   4  -5    1.49    0.15 
  -6   4   5    1.41    0.21 
  -6   4   5    1.59    0.19 
   5  -4  -5    3.57    0.21 
  -5  -4   5    3.63    0.26 
   5  -4  -5    3.69    0.27 
   5   4  -5    3.80    0.24 
  -5   4   5    3.50    0.27 
  -5   4   5    3.55    0.25 
   5   4  -5    3.67    0.21 
  -4  -4   5    1.03    0.09 
  -4  -4   5    0.98    0.09 
  -4  -4   5    0.67    0.13 
  -4   4   5    0.87    0.08 
  -4   4   5    0.95    0.16 
   4   4  -5    0.82    0.12 
  -4   4   5    0.88    0.14 
   4   4  -5    0.93    0.11 
  -4   4   5    0.78    0.08 
  -3  -4   5    1.15    0.11 
   3  -4  -5    1.10    0.11 
   3  -4  -5    1.11    0.13 
  -3  -4   5    1.04    0.13 
   3  -4  -5    1.00    0.11 
   3  -4  -5    1.03    0.11 
   3   4  -5    1.16    0.12 
  -3   4   5    1.17    0.10 
  -3   4   5    0.97    0.13 
   3   4  -5    1.13    0.12 
   3   4  -5    1.09    0.11 
  -3   4   5    1.15    0.07 
   3   4  -5    0.91    0.12 
  -3   4   5    1.02    0.13 
  -2  -4   5    1.98    0.15 
   2  -4  -5    2.47    0.15 
  -2  -4   5    2.10    0.14 
   2  -4  -5    2.16    0.15 
  -2  -4   5    1.97    0.14 
  -2  -4   5    2.27    0.15 
   2  -4  -5    2.18    0.17 
  -2   4   5    2.19    0.13 
  -2   4   5    2.34    0.14 
   2   4  -5    2.38    0.16 
   2   4  -5    2.36    0.17 
   2   4  -5    2.04    0.14 
  -2   4   5    1.98    0.11 
  -2   4   5    1.42    0.14 
  -2   4   5    2.06    0.14 
  -2   4   5    2.05    0.17 
  -1  -4   5   48.63    1.40 
  -1  -4   5   48.98    1.47 
  -1  -4   5   45.34    1.43 
   1  -4  -5   47.30    1.47 
  -1  -4   5   48.63    1.50 
   1  -4  -5   48.93    1.44 
  -1   4   5   50.16    1.45 
   1   4  -5   48.82    1.41 
  -1   4   5   49.58    1.46 
  -1   4   5   51.31    1.48 
   1   4  -5   49.26    1.45 
   1   4  -5   49.15    1.49 
  -1   4   5   49.87    1.45 
   0  -4  -5   38.16    1.16 
   0  -4  -5   38.61    1.14 
   0  -4  -5   40.12    1.17 
   0  -4   5   38.38    1.15 
   0   4  -5   37.01    1.14 
   0   4  -5   37.64    1.18 
   0   4   5   39.03    1.16 
   0   4   5   38.08    1.15 
   0   4  -5   37.99    1.14 
   0   4  -5   39.26    1.18 
  -1  -4  -5   65.38    1.91 
  -1  -4  -5   68.59    1.92 
  -1  -4  -5   65.97    1.95 
   1  -4   5   66.88    1.91 
   1  -4   5   64.86    1.96 
   1  -4   5   63.67    1.99 
  -1  -4  -5   68.92    1.96 
  -1   4  -5   67.21    1.91 
   1   4   5   64.52    1.96 
  -1   4  -5   65.56    1.98 
  -1   4  -5   67.61    1.91 
  -1   4  -5   64.73    1.96 
  -1   4  -5   66.18    1.93 
   1   4   5   67.21    1.92 
   1   4   5   65.09    1.91 
   1   4   5   63.74    1.98 
   2  -4   5   20.05    0.67 
  -2  -4  -5   20.72    0.63 
   2  -4   5   19.50    0.64 
  -2  -4  -5   21.07    0.64 
   2  -4   5   21.23    0.66 
   2  -4   5   21.22    0.64 
  -2  -4  -5   17.57    0.61 
  -2   4  -5   20.35    0.67 
   2   4   5   19.98    0.65 
   2   4   5   19.94    0.64 
  -2   4  -5   19.79    0.61 
  -2   4  -5   19.71    0.67 
   2   4   5   20.28    0.63 
  -2   4  -5   20.40    0.61 
   2   4   5   20.66    0.65 
   2   4   5   19.94    0.68 
  -3  -4  -5    1.46    0.08 
  -3  -4  -5    0.95    0.10 
   3  -4   5    1.35    0.14 
   3  -4   5    1.62    0.13 
  -3  -4  -5    1.25    0.08 
   3   4   5    1.51    0.13 
  -3   4  -5    1.42    0.14 
   3   4   5    1.42    0.12 
   4  -4   5    5.25    0.22 
   4  -4   5    5.14    0.29 
  -4  -4  -5    4.96    0.25 
   4   4   5    5.48    0.23 
  -4   4  -5    4.72    0.27 
   4   4   5    4.81    0.22 
  -4   4  -5    4.82    0.26 
   4   4   5    4.86    0.28 
   5  -4   5    7.12    0.28 
  -5  -4  -5    7.34    0.33 
   5  -4   5    6.54    0.34 
  -5   4  -5    6.84    0.33 
   5   4   5    6.51    0.28 
   5   4   5    6.56    0.35 
  -5   4  -5    6.53    0.35 
   6  -4   5    0.38    0.09 
   6  -4   5    0.25    0.15 
   6   4   5    0.42    0.14 
  -6   4  -5    0.23    0.12 
   6   4   5    0.28    0.09 
  -6   4  -5    0.50    0.12 
   7  -4   5   -0.09    0.08 
   7  -4   5   -0.13    0.15 
  -7   4  -5   -0.12    0.10 
   7   4   5    0.05    0.07 
   7   4   5   -0.14    0.11 
   8  -4   5   -0.03    0.12 
   8  -4   5   -0.06    0.19 
   8  -4   5    0.00    0.08 
   8   4   5   -0.07    0.14 
   8   4   5   -0.02    0.08 
  -8   4  -5   -0.06    0.13 
  -8  -5   5    0.43    0.19 
   8  -5  -5    0.35    0.21 
   8  -5  -5    0.19    0.12 
   8   5  -5    0.11    0.10 
  -8   5   5    0.25    0.16 
  -8   5   5    0.10    0.18 
   7  -5  -5    0.84    0.14 
  -7  -5   5    1.23    0.21 
   7  -5  -5    0.75    0.21 
  -7   5   5    0.94    0.21 
  -7   5   5    1.19    0.20 
   7   5  -5    1.12    0.19 
   7   5  -5    0.93    0.14 
  -6  -5   5    2.21    0.25 
   6  -5  -5    2.62    0.20 
   6  -5  -5    2.62    0.26 
  -6   5   5    2.50    0.26 
  -6   5   5    2.11    0.26 
   6   5  -5    2.70    0.24 
   6   5  -5    2.88    0.20 
   5  -5  -5    0.80    0.13 
  -5  -5   5    0.74    0.16 
   5  -5  -5    0.83    0.17 
   5   5  -5    1.01    0.15 
  -5   5   5    0.92    0.16 
   5   5  -5    0.95    0.13 
  -5   5   5    1.04    0.19 
  -4  -5   5    6.58    0.26 
   4  -5  -5    6.65    0.34 
   4  -5  -5    6.79    0.30 
  -4  -5   5    6.54    0.33 
  -4   5   5    6.39    0.35 
   4   5  -5    6.59    0.30 
   4   5  -5    6.55    0.33 
  -4   5   5    6.86    0.26 
  -4   5   5    6.11    0.34 
   3  -5  -5    8.45    0.35 
  -3  -5   5    7.84    0.36 
   3  -5  -5    8.78    0.38 
  -3  -5   5    8.98    0.34 
   3   5  -5    7.87    0.34 
   3   5  -5    8.39    0.37 
  -3   5   5    8.66    0.29 
  -3   5   5    8.66    0.32 
  -2  -5   5    8.11    0.32 
  -2  -5   5    8.80    0.35 
   2  -5  -5    7.87    0.33 
   2  -5  -5    8.20    0.32 
   2  -5  -5    7.78    0.33 
  -2  -5   5    8.23    0.32 
  -2   5   5    7.98    0.32 
   2   5  -5    8.46    0.34 
   2   5  -5    8.15    0.34 
  -2   5   5    8.60    0.32 
   2   5  -5    7.76    0.33 
  -2   5   5    8.38    0.29 
  -2   5   5    8.62    0.35 
   1  -5  -5   35.21    1.07 
  -1  -5   5   35.26    1.12 
  -1  -5   5   35.24    1.09 
   1  -5  -5   34.17    1.09 
  -1  -5   5   34.73    1.07 
   1  -5  -5   35.25    1.10 
   1   5  -5   36.82    1.08 
  -1   5   5   34.78    1.08 
  -1   5   5   36.06    1.10 
   1   5  -5   35.31    1.03 
   1   5  -5   34.39    1.10 
  -1   5   5   34.74    1.08 
   0  -5   5    1.88    0.14 
   0  -5  -5    2.67    0.15 
   0  -5   5    2.23    0.15 
   0  -5  -5    2.58    0.15 
   0  -5  -5    2.43    0.16 
   0  -5   5    2.48    0.15 
   0   5   5    2.53    0.15 
   0   5  -5    2.44    0.14 
   0   5   5    2.32    0.15 
   0   5   5    2.07    0.15 
   0   5  -5    2.62    0.17 
   0   5   5    2.30    0.17 
   0   5  -5    2.65    0.17 
   0   5  -5    2.66    0.17 
   1  -5   5    2.14    0.15 
  -1  -5  -5    2.08    0.14 
  -1  -5  -5    2.25    0.15 
   1  -5   5    2.23    0.16 
   1  -5   5    2.35    0.15 
  -1   5  -5    2.10    0.15 
  -1   5  -5    2.31    0.15 
   1   5   5    2.09    0.15 
   1   5   5    1.94    0.16 
  -1   5  -5    2.43    0.18 
   1   5   5    1.74    0.16 
   1   5   5    2.03    0.14 
  -1   5  -5    2.27    0.15 
  -2  -5  -5    4.21    0.19 
   2  -5   5    3.88    0.20 
   2  -5   5    3.78    0.23 
   2  -5   5    3.88    0.20 
   2  -5   5    3.89    0.20 
  -2   5  -5    3.61    0.21 
   2   5   5    3.74    0.22 
   2   5   5    3.79    0.19 
   2   5   5    3.80    0.20 
  -2   5  -5    4.24    0.19 
  -2   5  -5    3.65    0.22 
   2   5   5    3.47    0.19 
  -3  -5  -5   14.00    0.48 
  -3  -5  -5   13.91    0.44 
   3  -5   5   13.87    0.52 
  -3   5  -5   13.26    0.50 
   3   5   5   12.80    0.48 
  -3   5  -5   13.82    0.43 
  -3   5  -5   14.10    0.52 
  -3   5  -5   13.28    0.43 
   3   5   5   13.91    0.46 
   4  -5   5   10.20    0.39 
  -4  -5  -5   10.61    0.41 
   4  -5   5   10.75    0.45 
  -4   5  -5   10.53    0.43 
   4   5   5   10.25    0.45 
   4   5   5   10.28    0.40 
  -4   5  -5   10.67    0.45 
   5  -5   5    1.14    0.18 
   5  -5   5    1.20    0.13 
  -5   5  -5    1.14    0.18 
   5   5   5    1.49    0.14 
  -5   5  -5    1.41    0.15 
   5   5   5    1.22    0.18 
   6  -5   5   -0.06    0.08 
   6  -5   5   -0.31    0.14 
  -6   5  -5    0.17    0.12 
   6   5   5    0.13    0.08 
   6   5   5    0.21    0.13 
   7  -5   5    0.71    0.12 
   7  -5   5    0.65    0.20 
   7   5   5    1.00    0.19 
   7   5   5    0.82    0.12 
  -7   5  -5    0.72    0.18 
   8  -5   5    0.61    0.22 
   8  -5   5    0.43    0.11 
   8   5   5    0.47    0.12 
  -8   5  -5    0.35    0.17 
   8   5   5    0.23    0.17 
  -8  -6   5    0.03    0.16 
   8  -6  -5    0.21    0.18 
  -8   6   5   -0.01    0.14 
   7  -6  -5    0.79    0.15 
  -7  -6   5    0.85    0.19 
   7  -6  -5    0.81    0.21 
  -7   6   5    0.96    0.19 
   7   6  -5    0.87    0.19 
   7   6  -5    0.76    0.14 
   6  -6  -5    0.41    0.12 
  -6  -6   5    0.74    0.17 
   6  -6  -5    0.39    0.16 
   6   6  -5    0.80    0.14 
  -6   6   5    0.93    0.19 
   6   6  -5    0.65    0.16 
  -5  -6   5    2.48    0.25 
   5  -6  -5    2.83    0.21 
   5  -6  -5    2.70    0.24 
  -5   6   5    3.19    0.27 
   5   6  -5    2.77    0.21 
   5   6  -5    2.85    0.25 
  -4  -6   5    0.38    0.12 
   4  -6  -5    0.29    0.11 
   4  -6  -5    0.57    0.15 
  -4  -6   5    0.46    0.09 
  -4   6   5    0.45    0.09 
   4   6  -5    0.53    0.14 
   4   6  -5    0.26    0.10 
  -4   6   5    0.56    0.13 
  -3  -6   5    0.62    0.12 
  -3  -6   5    0.63    0.11 
   3  -6  -5    0.87    0.14 
   3  -6  -5    0.82    0.13 
   3   6  -5    0.56    0.13 
   3   6  -5    0.63    0.11 
  -3   6   5    0.90    0.14 
  -3   6   5    0.63    0.11 
  -2  -6   5    0.08    0.07 
   2  -6  -5    0.18    0.08 
   2  -6  -5    0.15    0.09 
  -2  -6   5    0.08    0.08 
  -2  -6   5    0.14    0.03 
   2  -6  -5    0.10    0.09 
  -2  -6   5    0.22    0.09 
  -2   6   5    0.17    0.07 
  -2   6   5    0.27    0.09 
   2   6  -5    0.12    0.08 
  -2   6   5    0.18    0.09 
   2   6  -5    0.18    0.09 
  -2   6   5    0.23    0.10 
  -1  -6   5    0.60    0.11 
   1  -6  -5    0.60    0.10 
  -1  -6   5    0.65    0.10 
   1  -6  -5    0.48    0.10 
   1  -6  -5    0.48    0.10 
  -1   6   5    0.58    0.09 
   1   6  -5    0.44    0.10 
  -1   6   5    0.59    0.11 
   1   6  -5    0.64    0.10 
  -1   6   5    0.68    0.12 
   1   6  -5    0.51    0.07 
   0  -6   5    4.74    0.23 
   0  -6   5    4.66    0.23 
   0  -6  -5    4.54    0.22 
   0  -6  -5    4.79    0.23 
   0   6   5    5.17    0.26 
   0   6  -5    4.53    0.24 
   0   6   5    4.63    0.23 
   0   6   5    5.11    0.25 
   0   6  -5    4.79    0.24 
   0   6   5    4.75    0.24 
   0   6  -5    5.03    0.23 
   0   6  -5    4.92    0.27 
  -1  -6  -5    0.20    0.07 
  -1  -6  -5    0.08    0.07 
   1  -6   5    0.13    0.07 
  -1  -6  -5    0.04    0.07 
   1  -6   5   -0.05    0.07 
  -1   6  -5    0.13    0.07 
   1   6   5    0.12    0.07 
   1   6   5    0.07    0.07 
  -1   6  -5    0.04    0.07 
   1   6   5    0.10    0.07 
   1   6   5    0.01    0.09 
  -1   6  -5    0.24    0.10 
  -1   6  -5    0.06    0.07 
  -2  -6  -5    0.87    0.10 
   2  -6   5    0.71    0.13 
   2  -6   5    0.76    0.11 
  -2  -6  -5    0.86    0.10 
   2   6   5    0.81    0.10 
  -2   6  -5    1.05    0.14 
   2   6   5    0.64    0.11 
  -2   6  -5    0.82    0.12 
   2   6   5    0.63    0.11 
   3  -6   5    8.30    0.34 
   3  -6   5    7.71    0.37 
  -3  -6  -5    8.79    0.34 
  -3  -6  -5    8.26    0.31 
  -3   6  -5    8.05    0.37 
  -3   6  -5    8.56    0.30 
   3   6   5    8.25    0.32 
   3   6   5    8.25    0.38 
  -3   6  -5    8.11    0.36 
   3   6   5    8.54    0.35 
   4  -6   5    0.88    0.16 
   4  -6   5    0.66    0.11 
  -4  -6  -5    0.77    0.12 
   4   6   5    0.83    0.14 
   4   6   5    0.57    0.11 
  -4   6  -5    0.62    0.14 
  -4   6  -5    0.98    0.13 
   5  -6   5    0.92    0.18 
   5  -6   5    0.90    0.12 
  -5   6  -5    0.56    0.14 
  -5   6  -5    0.84    0.13 
   5   6   5    0.75    0.16 
   5   6   5    0.86    0.12 
   6  -6   5   -0.09    0.15 
   6  -6   5   -0.02    0.09 
  -6   6  -5   -0.06    0.11 
   6   6   5    0.01    0.09 
   6   6   5    0.14    0.14 
   7  -6   5    0.81    0.14 
   7  -6   5    0.75    0.22 
   7   6   5    0.98    0.21 
   7   6   5    0.79    0.14 
  -7   6  -5    0.62    0.18 
   8   6   5    0.71    0.22 
  -8  -7   5   -0.06    0.16 
   7  -7  -5    0.08    0.12 
   7  -7  -5    0.32    0.19 
  -7  -7   5    0.50    0.17 
   7   7  -5   -0.27    0.14 
  -7   7   5    0.04    0.14 
   7   7  -5    0.27    0.13 
   6  -7  -5    1.89    0.24 
   6  -7  -5    1.66    0.19 
  -6  -7   5    1.33    0.22 
  -6   7   5    1.61    0.23 
   6   7  -5    1.62    0.22 
   6   7  -5    1.82    0.20 
  -5  -7   5    0.13    0.07 
  -5  -7   5    0.35    0.13 
   5  -7  -5    0.11    0.12 
   5  -7  -5   -0.04    0.14 
  -5   7   5    0.11    0.06 
   5   7  -5    0.08    0.10 
  -5   7   5   -0.02    0.11 
   5   7  -5    0.24    0.14 
  -4  -7   5    5.55    0.26 
   4  -7  -5    6.02    0.34 
  -4  -7   5    6.19    0.33 
   4  -7  -5    5.39    0.30 
   4   7  -5    5.76    0.31 
   4   7  -5    5.44    0.33 
  -4   7   5    5.35    0.32 
  -4   7   5    5.64    0.26 
   3  -7  -5   14.93    0.55 
  -3  -7   5   13.63    0.57 
   3  -7  -5   15.27    0.57 
  -3  -7   5   14.44    0.52 
   3   7  -5   14.35    0.56 
   3   7  -5   14.57    0.56 
  -3   7   5   14.19    0.52 
  -3   7   5   14.43    0.58 
   2  -7  -5    8.45    0.36 
   2  -7  -5    7.91    0.35 
  -2  -7   5    7.47    0.33 
   2  -7  -5    7.64    0.35 
  -2  -7   5    7.78    0.36 
  -2   7   5    7.91    0.36 
   2   7  -5    6.94    0.36 
   2   7  -5    7.75    0.35 
  -2   7   5    7.71    0.31 
   2   7  -5    7.34    0.35 
  -2   7   5    7.51    0.34 
   1  -7  -5    5.95    0.30 
  -1  -7   5    6.65    0.31 
  -1  -7   5    6.35    0.32 
   1  -7  -5    6.89    0.32 
   1  -7  -5    6.48    0.30 
  -1   7   5    7.16    0.32 
   1   7  -5    6.61    0.31 
  -1   7   5    6.64    0.29 
   1   7  -5    6.74    0.31 
   1   7  -5    6.51    0.26 
  -1   7   5    6.62    0.32 
   0  -7  -5    1.88    0.16 
   0  -7   5    1.66    0.18 
   0  -7  -5    1.64    0.16 
   0  -7   5    1.87    0.16 
   0  -7   5    1.93    0.17 
   0   7  -5    1.83    0.15 
   0   7  -5    1.58    0.18 
   0   7   5    1.54    0.17 
   0   7  -5    1.64    0.16 
   0   7   5    1.92    0.17 
   0   7   5    1.99    0.18 
   0   7   5    1.76    0.15 
  -1  -7  -5    2.27    0.17 
   1  -7   5    2.23    0.19 
  -1  -7  -5    2.10    0.17 
   1  -7   5    2.22    0.19 
   1   7   5    2.20    0.17 
  -1   7  -5    2.20    0.19 
   1   7   5    1.92    0.18 
  -1   7  -5    2.27    0.17 
  -1   7  -5    2.20    0.20 
   1   7   5    2.23    0.19 
   1   7   5    2.13    0.19 
   2  -7   5    4.33    0.26 
  -2  -7  -5    4.61    0.23 
   2  -7   5    4.60    0.25 
  -2  -7  -5    4.03    0.23 
  -2   7  -5    4.18    0.27 
  -2   7  -5    4.48    0.23 
  -2   7  -5    4.47    0.27 
   2   7   5    4.74    0.25 
   2   7   5    4.77    0.23 
   2   7   5    4.07    0.26 
   3  -7   5    4.09    0.23 
  -3  -7  -5    3.69    0.22 
  -3  -7  -5    3.76    0.20 
   3  -7   5    3.78    0.26 
  -3   7  -5    3.52    0.25 
   3   7   5    3.33    0.22 
  -3   7  -5    3.80    0.20 
   3   7   5    3.78    0.25 
  -3   7  -5    3.56    0.24 
  -4  -7  -5    3.90    0.17 
   4  -7   5    3.72    0.28 
   4  -7   5    3.69    0.23 
  -4   7  -5    4.28    0.28 
   4   7   5    3.63    0.24 
  -4   7  -5    4.29    0.26 
  -4   7  -5    3.61    0.15 
   4   7   5    4.00    0.28 
   5  -7   5    2.70    0.26 
   5  -7   5    2.46    0.20 
   5   7   5    2.51    0.20 
   5   7   5    2.95    0.26 
  -5   7  -5    2.00    0.23 
   6  -7   5    0.73    0.19 
   6  -7   5    1.05    0.15 
  -6   7  -5    0.94    0.19 
   6   7   5    1.07    0.15 
   6   7   5    1.21    0.21 
   7  -7   5   -0.03    0.19 
   7  -7   5    0.08    0.12 
  -7   7  -5    0.15    0.15 
   7   7   5    0.16    0.11 
   7   7   5    0.27    0.17 
   7  -8  -5    0.14    0.14 
  -7  -8   5    0.03    0.14 
   7  -8  -5    0.00    0.18 
   7   8  -5    0.06    0.12 
  -7   8   5   -0.25    0.13 
   7   8  -5   -0.31    0.16 
  -6  -8   5    0.34    0.15 
   6  -8  -5   -0.01    0.11 
   6  -8  -5    0.56    0.19 
  -6   8   5    0.29    0.16 
   6   8  -5    0.28    0.16 
   6   8  -5    0.55    0.15 
   5  -8  -5    0.11    0.14 
  -5  -8   5    0.22    0.08 
  -5  -8   5    0.19    0.12 
   5  -8  -5    0.12    0.12 
  -5   8   5    0.32    0.14 
   5   8  -5    0.19    0.14 
  -5   8   5    0.19    0.07 
   5   8  -5    0.35    0.13 
   4  -8  -5    2.55    0.22 
  -4  -8   5    2.52    0.23 
   4  -8  -5    2.86    0.26 
  -4  -8   5    2.53    0.18 
   4   8  -5    2.55    0.22 
  -4   8   5    2.87    0.26 
  -4   8   5    2.34    0.18 
   4   8  -5    2.15    0.23 
   3  -8  -5    3.96    0.27 
  -3  -8   5    3.70    0.26 
   3  -8  -5    3.77    0.24 
  -3  -8   5    2.88    0.21 
   3   8  -5    3.14    0.25 
  -3   8   5    3.71    0.27 
   3   8  -5    3.97    0.28 
  -3   8   5    3.83    0.24 
  -2  -8   5   13.13    0.50 
  -2  -8   5   12.81    0.54 
   2  -8  -5   13.53    0.52 
   2  -8  -5   14.06    0.53 
  -2   8   5   12.79    0.54 
  -2   8   5   13.26    0.48 
   2   8  -5   13.55    0.54 
  -2   8   5   13.62    0.52 
   2   8  -5   12.99    0.54 
  -1  -8   5    2.05    0.21 
  -1  -8   5    1.84    0.18 
   1  -8  -5    2.48    0.22 
   1  -8  -5    2.18    0.20 
   1  -8  -5    2.18    0.20 
   1   8  -5    1.65    0.19 
   1   8  -5    2.12    0.21 
   1   8  -5    1.91    0.20 
  -1   8   5    2.17    0.18 
  -1   8   5    1.91    0.20 
  -1   8   5    1.94    0.19 
   0  -8   5   14.88    0.55 
   0  -8  -5   14.20    0.53 
   0  -8   5   14.08    0.56 
   0  -8  -5   13.85    0.53 
   0  -8   5   13.63    0.54 
   0  -8  -5   15.15    0.56 
   0   8   5   13.32    0.54 
   0   8   5   14.02    0.53 
   0   8  -5   13.52    0.53 
   0   8  -5   14.17    0.52 
   0   8   5   14.60    0.54 
   0   8   5   14.14    0.56 
   0   8  -5   14.25    0.57 
  -1  -8  -5    0.80    0.12 
   1  -8   5    0.72    0.15 
   1  -8   5    0.72    0.14 
  -1   8  -5    0.44    0.13 
   1   8   5    0.73    0.14 
   1   8   5    0.67    0.14 
  -1   8  -5    0.56    0.14 
  -1   8  -5    0.64    0.13 
   1   8   5    0.51    0.15 
   1   8   5    0.76    0.13 
  -2  -8  -5    5.55    0.27 
   2  -8   5    5.74    0.33 
  -2  -8  -5    5.69    0.28 
   2  -8   5    6.24    0.30 
   2   8   5    6.03    0.32 
  -2   8  -5    5.50    0.28 
   2   8   5    6.18    0.32 
   2   8   5    6.11    0.28 
  -2   8  -5    5.09    0.31 
  -2   8  -5    5.90    0.32 
   3  -8   5    1.75    0.18 
  -3  -8  -5    1.72    0.15 
   3  -8   5    1.76    0.20 
   3   8   5    1.92    0.21 
  -3   8  -5    2.18    0.20 
   3   8   5    1.64    0.18 
  -3   8  -5    1.74    0.15 
  -3   8  -5    1.88    0.20 
   4  -8   5    1.02    0.15 
  -4  -8  -5    1.23    0.11 
   4  -8   5    1.28    0.19 
   4   8   5    1.32    0.19 
  -4   8  -5    1.17    0.18 
  -4   8  -5    1.15    0.10 
   4   8   5    1.14    0.16 
  -4   8  -5    1.20    0.16 
   5  -8   5    0.92    0.16 
   5  -8   5    0.56    0.17 
   5   8   5    0.69    0.17 
  -5   8  -5    0.73    0.17 
   5   8   5    0.67    0.15 
   6  -8   5    0.15    0.18 
   6  -8   5   -0.11    0.10 
   6   8   5    0.42    0.18 
  -6   8  -5    0.00    0.13 
   6   8   5    0.01    0.10 
   7  -8   5   -0.11    0.19 
   7   8   5   -0.30    0.15 
  -7   8  -5   -0.05    0.14 
   7   9  -5    0.21    0.20 
   6  -9  -5    0.49    0.16 
  -6  -9   5    0.39    0.16 
   6  -9  -5    0.56    0.21 
   6   9  -5    0.38    0.18 
  -6   9   5    0.40    0.17 
   6   9  -5    0.54    0.16 
  -5  -9   5    0.08    0.12 
   5  -9  -5    0.38    0.17 
   5  -9  -5    0.18    0.13 
  -5  -9   5    0.21    0.09 
   5   9  -5    0.45    0.16 
  -5   9   5    0.35    0.09 
  -5   9   5    0.35    0.16 
   5   9  -5    0.26    0.13 
  -4  -9   5    2.33    0.24 
   4  -9  -5    2.11    0.24 
  -4  -9   5    1.93    0.17 
   4  -9  -5    1.91    0.21 
   4   9  -5    1.78    0.21 
  -4   9   5    2.07    0.24 
  -4   9   5    1.86    0.18 
   4   9  -5    1.94    0.23 
  -3  -9   5    4.79    0.30 
  -3  -9   5    4.36    0.26 
   3  -9  -5    4.64    0.29 
   3  -9  -5    5.23    0.31 
  -3   9   5    4.47    0.27 
   3   9  -5    4.87    0.30 
   3   9  -5    4.17    0.31 
  -3   9   5    4.78    0.33 
  -2  -9   5    0.29    0.11 
   2  -9  -5    0.17    0.12 
   2  -9  -5    0.37    0.13 
  -2  -9   5    0.40    0.13 
   2   9  -5    0.23    0.13 
   2   9  -5    0.44    0.12 
  -2   9   5    0.24    0.13 
  -2   9   5    0.30    0.10 
  -2   9   5    0.10    0.11 
  -1  -9   5    0.19    0.11 
   1  -9  -5    0.12    0.10 
   1  -9  -5    0.41    0.12 
  -1  -9   5    0.36    0.13 
   1  -9  -5    0.28    0.12 
   1   9  -5    0.16    0.12 
   1   9  -5    0.44    0.13 
   1   9  -5    0.27    0.13 
  -1   9   5    0.36    0.12 
  -1   9   5    0.38    0.12 
  -1   9   5    0.47    0.12 
   0  -9   5    2.18    0.21 
   0  -9   5    2.30    0.22 
   0  -9  -5    2.37    0.20 
   0  -9  -5    1.78    0.19 
   0  -9   5    2.52    0.22 
   0   9   5    2.24    0.21 
   0   9  -5    2.45    0.19 
   0   9  -5    1.95    0.20 
   0   9  -5    2.28    0.23 
   0   9   5    2.13    0.20 
   0   9   5    2.59    0.22 
   0   9   5    2.34    0.21 
  -1  -9  -5    6.26    0.31 
  -1  -9  -5    6.32    0.30 
   1  -9   5    5.78    0.34 
   1  -9   5    6.24    0.33 
   1   9   5    6.40    0.33 
  -1   9  -5    6.60    0.32 
   1   9   5    6.11    0.30 
  -1   9  -5    6.09    0.32 
   1   9   5    5.90    0.33 
  -1   9  -5    6.46    0.35 
   2  -9   5    0.28    0.12 
  -2  -9  -5    0.46    0.10 
   2  -9   5    0.71    0.16 
  -2  -9  -5    0.30    0.11 
   2   9   5    0.42    0.13 
   2   9   5    0.30    0.13 
  -2   9  -5    0.28    0.11 
  -2   9  -5    0.61    0.14 
  -2   9  -5    0.51    0.13 
  -3  -9  -5    2.45    0.18 
   3  -9   5    2.44    0.22 
   3  -9   5    2.30    0.23 
   3   9   5    2.36    0.21 
  -3   9  -5    2.94    0.25 
  -3   9  -5    2.16    0.18 
  -3   9  -5    2.76    0.24 
   3   9   5    2.15    0.23 
   4  -9   5    0.33    0.13 
   4  -9   5    0.17    0.16 
  -4  -9  -5    0.39    0.09 
  -4   9  -5    0.33    0.15 
  -4   9  -5    0.23    0.08 
   4   9   5    0.21    0.12 
   4   9   5    0.08    0.12 
   5  -9   5    3.43    0.27 
   5  -9   5    3.77    0.32 
   5   9   5    3.19    0.28 
   5   9   5    3.47    0.26 
  -5   9  -5    3.71    0.32 
   6  -9   5    0.17    0.14 
   6  -9   5    0.39    0.20 
   6   9   5    0.23    0.18 
  -6   9  -5    0.47    0.18 
   6   9   5    0.34    0.13 
  -6 -10   5    0.06    0.14 
   6 -10  -5    0.37    0.16 
   6 -10  -5    0.05    0.19 
   6  10  -5    0.25    0.19 
  -6  10   5   -0.04    0.15 
   6  10  -5    0.33    0.16 
  -5 -10   5    0.45    0.16 
   5 -10  -5    0.19    0.18 
  -5 -10   5    0.31    0.10 
   5 -10  -5    0.18    0.15 
   5  10  -5    0.19    0.13 
  -5  10   5    0.28    0.10 
  -5  10   5    0.62    0.19 
   5  10  -5    0.12    0.15 
  -4 -10   5    0.41    0.14 
   4 -10  -5    0.28    0.15 
   4 -10  -5    0.22    0.16 
  -4 -10   5    0.20    0.10 
   4  10  -5    0.36    0.18 
   4  10  -5    0.35    0.14 
  -4  10   5    0.21    0.14 
  -4  10   5    0.36    0.11 
  -3 -10   5    0.45    0.13 
   3 -10  -5    0.58    0.17 
  -3 -10   5    0.05    0.11 
   3 -10  -5    0.48    0.14 
   3  10  -5    0.45    0.14 
  -3  10   5    0.28    0.15 
  -3  10   5    0.28    0.12 
   3  10  -5    0.47    0.15 
   2 -10  -5    0.15    0.13 
  -2 -10   5    0.32    0.11 
  -2 -10   5    0.23    0.12 
   2 -10  -5    0.26    0.12 
   2  10  -5    0.20    0.14 
   2  10  -5    0.10    0.11 
  -2  10   5    0.09    0.11 
  -2  10   5    0.00    0.12 
  -1 -10   5    0.64    0.16 
   1 -10  -5    0.64    0.15 
  -1 -10   5    0.55    0.14 
  -1  10   5    0.56    0.15 
  -1  10   5    0.70    0.15 
   1  10  -5    0.69    0.17 
   1  10  -5    0.58    0.15 
  -1  10   5    0.61    0.14 
   0 -10   5    1.19    0.18 
   0 -10  -5    1.25    0.17 
   0 -10  -5    1.14    0.17 
   0 -10   5    1.08    0.18 
   0  10  -5    1.19    0.19 
   0  10  -5    0.77    0.16 
   0  10   5    1.24    0.19 
   0  10   5    1.07    0.17 
   0  10   5    1.53    0.18 
  -1 -10  -5    3.08    0.24 
   1 -10   5    3.01    0.26 
  -1 -10  -5    3.08    0.24 
   1 -10   5    3.25    0.27 
  -1  10  -5    2.88    0.23 
   1  10   5    3.09    0.26 
  -1  10  -5    3.24    0.28 
  -1  10  -5    3.18    0.24 
   1  10   5    3.45    0.27 
  -2 -10  -5    0.84    0.14 
   2 -10   5    0.98    0.18 
   2 -10   5    0.91    0.18 
  -2  10  -5    0.94    0.17 
   2  10   5    1.10    0.18 
  -2  10  -5    0.65    0.15 
  -2  10  -5    0.99    0.17 
   2  10   5    0.70    0.16 
  -3 -10  -5    0.17    0.10 
   3 -10   5    0.25    0.13 
   3 -10   5    0.44    0.16 
   3  10   5    0.30    0.15 
  -3  10  -5    0.35    0.13 
   3  10   5    0.08    0.12 
  -3  10  -5    0.45    0.13 
  -3  10  -5    0.19    0.10 
   4 -10   5    0.27    0.15 
   4 -10   5    0.95    0.20 
  -4 -10  -5    0.52    0.11 
  -4  10  -5    0.83    0.19 
  -4  10  -5    0.56    0.11 
   4  10   5    0.51    0.17 
   4  10   5    0.38    0.14 
   5 -10   5    1.36    0.25 
   5 -10   5    1.20    0.20 
   5  10   5    1.37    0.23 
  -5  10  -5    1.61    0.25 
   5  10   5    1.19    0.19 
  -5 -11   5    0.12    0.14 
   5 -11  -5   -0.23    0.14 
   5 -11  -5   -0.20    0.17 
  -5 -11   5   -0.16    0.09 
   5  11  -5   -0.31    0.17 
  -5  11   5    0.04    0.10 
   5  11  -5    0.01    0.13 
  -5  11   5    0.00    0.14 
  -4 -11   5    1.95    0.21 
   4 -11  -5    1.57    0.23 
  -4 -11   5    1.91    0.24 
   4 -11  -5    1.54    0.24 
   4  11  -5    2.09    0.25 
  -4  11   5    1.67    0.24 
  -4  11   5    1.62    0.19 
   4  11  -5    1.51    0.25 
  -3 -11   5    1.43    0.21 
  -3 -11   5    1.36    0.19 
   3 -11  -5    1.42    0.22 
   3 -11  -5    1.08    0.20 
  -3  11   5    1.42    0.22 
   3  11  -5    1.26    0.21 
  -3  11   5    1.52    0.19 
  -2 -11   5    1.38    0.19 
  -2 -11   5    1.39    0.20 
   2 -11  -5    1.23    0.19 
  -2  11   5    1.45    0.21 
  -2  11   5    0.84    0.17 
   2  11  -5    1.40    0.22 
   1 -11  -5    1.51    0.19 
  -1 -11   5    1.13    0.19 
  -1 -11   5    0.92    0.18 
  -1  11   5    1.18    0.17 
  -1  11   5    1.02    0.18 
  -1  11   5    1.21    0.19 
   1  11  -5    1.04    0.20 
   0 -11   5    1.44    0.20 
   0 -11  -5    1.50    0.19 
   0 -11  -5    1.51    0.19 
   0  11  -5    1.62    0.23 
   0  11  -5    1.24    0.19 
   0  11   5    1.53    0.20 
   1 -11   5    0.72    0.17 
  -1 -11  -5    0.53    0.14 
   1  11   5    0.77    0.18 
  -1  11  -5    0.64    0.17 
  -1  11  -5    0.86    0.16 
  -2 -11  -5    1.40    0.18 
   2 -11   5    1.66    0.22 
   2 -11   5    1.24    0.21 
  -2  11  -5    1.73    0.21 
  -2  11  -5    1.53    0.21 
   2  11   5    1.79    0.23 
  -2  11  -5    1.35    0.18 
   2  11   5    1.45    0.21 
   3 -11   5    1.76    0.22 
  -3 -11  -5    1.86    0.19 
   3 -11   5    1.64    0.23 
   3  11   5    1.46    0.22 
  -3  11  -5    1.99    0.24 
   3  11   5    1.83    0.24 
  -3  11  -5    1.48    0.18 
   4 -11   5    1.27    0.24 
  -4 -11  -5    1.24    0.15 
   4 -11   5    1.47    0.22 
  -4  11  -5    1.21    0.23 
  -4  11  -5    1.33    0.15 
   4  11   5    1.00    0.19 
   4  11   5    1.19    0.21 
   5 -11   5    0.02    0.15 
   5  11   5    0.01    0.13 
   5  11   5    0.15    0.18 
  -5  11  -5    0.05    0.15 
   5 -12  -5    0.17    0.17 
   5  12  -5    0.35    0.18 
  -4 -12   5    0.47    0.14 
   4 -12  -5    0.59    0.21 
  -4 -12   5    0.44    0.16 
   4  12  -5    0.33    0.20 
  -4  12   5    0.57    0.14 
  -4  12   5    0.38    0.19 
  -3 -12   5    1.67    0.22 
   3 -12  -5    1.77    0.24 
  -3 -12   5    1.93    0.24 
   3  12  -5    0.98    0.23 
  -3  12   5    1.68    0.25 
  -3  12   5    1.28    0.20 
   2 -12  -5    0.11    0.14 
  -2 -12   5    0.00    0.13 
  -2 -12   5    0.08    0.13 
   2  12  -5   -0.09    0.17 
  -2  12   5    0.20    0.15 
  -2  12   5    0.03    0.13 
  -1 -12   5    0.70    0.17 
   1 -12  -5    0.49    0.15 
  -1 -12   5    0.60    0.17 
  -1  12   5    0.51    0.17 
  -1  12   5    0.48    0.16 
   1  12  -5    0.93    0.22 
   0 -12  -5    1.51    0.21 
   0 -12   5    1.53    0.23 
   0 -12  -5    1.67    0.21 
   0  12   5    1.57    0.22 
   0  12  -5    1.62    0.22 
   0  12  -5    1.75    0.26 
  -1 -12  -5    0.72    0.17 
   1 -12   5    0.81    0.19 
  -1  12  -5    1.14    0.21 
  -1  12  -5    1.00    0.18 
   1  12   5    0.66    0.20 
  -2 -12  -5    0.13    0.12 
   2 -12   5    0.34    0.16 
  -2  12  -5    0.20    0.14 
  -2  12  -5    0.22    0.13 
   2  12   5    0.09    0.16 
  -2  12  -5   -0.05    0.15 
  -3 -12  -5    1.49    0.19 
   3 -12   5    1.33    0.23 
   3 -12   5    1.24    0.24 
  -3  12  -5    1.07    0.21 
   3  12   5    1.55    0.25 
  -3  12  -5    1.15    0.17 
  -4 -12  -5    0.76    0.13 
   4 -12   5    0.63    0.20 
   4  12   5    0.50    0.18 
   4  12   5    0.48    0.21 
  -4  12  -5    0.69    0.13 
  -4  12  -5    0.34    0.17 
  -4 -13   5    1.61    0.25 
  -3 -13   5    0.29    0.16 
   3 -13  -5    0.54    0.20 
  -3 -13   5    0.44    0.16 
  -3  13   5    0.47    0.17 
  -3  13   5    0.26    0.18 
  -2 -13   5    0.65    0.17 
  -2 -13   5    0.56    0.17 
   2 -13  -5    0.70    0.19 
  -2  13   5    0.62    0.18 
  -2  13   5    0.69    0.20 
   2  13  -5    1.30    0.26 
  -1 -13   5    0.22    0.16 
   1 -13  -5    0.36    0.16 
  -1 -13   5    0.75    0.19 
   1  13  -5    0.09    0.19 
  -1  13   5    0.15    0.16 
   0 -13   5    0.86    0.20 
   0  13  -5    0.22    0.16 
   0  13  -5    0.45    0.20 
  -1 -13  -5    3.70    0.30 
   1 -13   5    3.72    0.33 
  -1  13  -5    4.31    0.36 
   1  13   5    3.77    0.35 
  -1  13  -5    4.16    0.32 
   2 -13   5    1.26    0.24 
  -2 -13  -5    1.33    0.20 
  -2  13  -5    1.27    0.20 
   2  13   5    0.90    0.23 
  -1  14   5    0.31    0.17 
   0  14  -5    0.05    0.19 
  -1 -14  -5    0.56    0.18 
   1  14   5   -0.05    0.21 
  -1  14  -5    0.74    0.23 
  -9   0   6    0.13    0.18 
   8   0  -6    1.50    0.16 
  -8   0   6    1.68    0.25 
   7   0  -6    1.40    0.15 
  -7   0   6    1.67    0.23 
   6   0  -6    0.88    0.12 
  -6   0   6    1.04    0.13 
  -6   0   6    0.80    0.17 
   5   0  -6    7.83    0.33 
  -5   0   6    9.21    0.35 
   5   0  -6    8.58    0.32 
  -5   0   6    8.04    0.40 
   4   0  -6    1.97    0.13 
   4   0  -6    1.77    0.12 
  -4   0   6    1.64    0.13 
  -3   0   6  198.65    5.18 
   3   0  -6  190.72    5.34 
   3   0  -6  186.77    5.34 
   3   0  -6  175.00    5.34 
  -3   0   6  173.06    5.43 
  -3   0   6  180.26    5.18 
  -2   0   6   77.06    2.17 
  -2   0   6   73.05    2.17 
  -2   0   6   75.66    2.22 
  -2   0   6   72.10    2.27 
   2   0  -6   76.75    2.17 
  -2   0   6   74.98    2.18 
   2   0  -6   75.60    2.21 
   2   0  -6   81.90    2.23 
  -1   0   6  947.11   25.65 
   1   0  -6  903.43   24.97 
  -1   0   6  842.38   25.05 
   1   0  -6  884.15   25.66 
  -1   0   6  865.81   25.87 
   1   0  -6  872.08   25.60 
   0   0   6   12.71    0.41 
   0   0  -6   13.02    0.41 
   0   0  -6   12.77    0.42 
   0   0   6   12.27    0.42 
   0   0  -6   12.21    0.43 
   0   0   6   13.20    0.42 
   1   0   6  430.45   11.91 
  -1   0  -6  451.01   11.97 
   1   0   6  426.51   12.40 
   1   0   6  411.71   12.24 
   1   0   6  407.28   12.01 
  -2   0  -6   33.58    1.00 
   2   0   6   33.07    0.98 
   2   0   6   34.49    0.99 
   2   0   6   33.06    1.01 
  -2   0  -6   32.76    1.04 
   2   0   6   33.40    1.00 
   3   0   6   78.35    2.28 
   3   0   6   78.74    2.21 
   3   0   6   77.34    2.22 
  -3   0  -6   75.27    2.30 
   3   0   6   78.22    2.23 
  -3   0  -6   70.69    2.22 
   4   0   6    1.31    0.13 
   4   0   6    1.64    0.14 
  -4   0  -6    1.35    0.14 
  -4   0  -6    1.52    0.14 
  -4   0  -6    1.41    0.13 
  -5   0  -6   11.15    0.44 
   5   0   6   11.28    0.43 
  -5   0  -6   11.25    0.46 
  -5   0  -6   11.33    0.45 
   5   0   6   10.85    0.45 
  -6   0  -6    1.26    0.17 
   6   0   6    1.41    0.18 
   6   0   6    1.40    0.16 
  -6   0  -6    1.47    0.18 
   6   0   6    1.35    0.18 
  -6   0  -6    1.25    0.15 
  -7   0  -6    3.07    0.26 
   7   0   6    3.74    0.25 
  -7   0  -6    3.26    0.26 
   7   0   6    3.43    0.26 
  -7   0  -6    3.16    0.24 
   9  -1  -6    0.54    0.20 
  -9  -1   6   -0.08    0.16 
  -9   1   6   -0.22    0.16 
   8  -1  -6    0.08    0.10 
  -8  -1   6    0.13    0.15 
  -8   1   6   -0.01    0.15 
   8   1  -6    0.17    0.11 
  -7  -1   6    0.04    0.13 
   7  -1  -6    0.19    0.09 
  -7   1   6    0.26    0.14 
  -7   1   6    0.31    0.10 
   7   1  -6    0.27    0.10 
   6  -1  -6    0.64    0.11 
  -6  -1   6    0.52    0.15 
  -6   1   6    1.01    0.14 
  -6   1   6    0.75    0.17 
   6   1  -6    0.54    0.10 
   5  -1  -6    6.85    0.29 
  -5  -1   6    6.86    0.36 
  -5  -1   6    6.95    0.29 
   5   1  -6    7.20    0.29 
   5   1  -6    7.00    0.30 
  -5   1   6    6.97    0.32 
  -5   1   6    6.70    0.36 
  -4  -1   6    0.58    0.08 
   4  -1  -6    0.93    0.08 
   4  -1  -6    0.99    0.09 
  -4   1   6    0.83    0.10 
   4   1  -6    0.99    0.09 
   4   1  -6    0.76    0.09 
   3  -1  -6   43.87    1.34 
  -3  -1   6   45.13    1.30 
  -3  -1   6   45.97    1.29 
   3  -1  -6   44.69    1.31 
  -3  -1   6   43.95    1.29 
   3  -1  -6   46.95    1.34 
  -3   1   6   45.07    1.29 
  -3   1   6   43.29    1.40 
  -3   1   6   44.48    1.33 
   3   1  -6   46.02    1.34 
   3   1  -6   43.54    1.34 
   3   1  -6   43.72    1.34 
  -3   1   6   43.33    1.29 
  -2  -1   6    0.74    0.08 
  -2  -1   6    0.57    0.08 
   2  -1  -6    0.57    0.08 
   2  -1  -6    0.49    0.04 
   2  -1  -6    0.51    0.07 
  -2  -1   6    0.72    0.06 
  -2  -1   6    0.59    0.07 
   2  -1  -6    0.48    0.07 
  -2  -1   6    0.83    0.08 
  -2   1   6    0.69    0.07 
  -2   1   6    0.64    0.07 
  -2   1   6    0.63    0.07 
   2   1  -6    0.63    0.08 
   2   1  -6    0.63    0.07 
   2   1  -6    0.42    0.07 
  -2   1   6    0.71    0.10 
   2   1  -6    0.71    0.07 
  -1  -1   6  169.88    4.75 
   1  -1  -6  160.33    4.75 
  -1  -1   6  163.03    4.62 
  -1  -1   6  163.42    4.63 
  -1  -1   6  163.74    4.80 
   1  -1  -6  167.14    4.62 
   1  -1  -6  162.09    4.74 
   1   1  -6  163.84    4.76 
  -1   1   6  163.29    4.65 
  -1   1   6  165.50    4.75 
  -1   1   6  162.76    4.62 
   1   1  -6  161.54    4.62 
  -1   1   6  162.24    4.79 
   1   1  -6  165.54    4.75 
   0  -1  -6   10.42    0.33 
   0  -1  -6   10.26    0.35 
   0  -1   6    9.89    0.33 
   0  -1   6    9.65    0.34 
   0  -1  -6   10.30    0.34 
   0  -1   6    9.78    0.34 
   0  -1   6   10.38    0.34 
   0   1  -6   10.87    0.34 
   0   1  -6   10.41    0.34 
   0   1   6   10.33    0.34 
   0   1  -6    9.83    0.35 
   0   1   6   10.67    0.32 
   0   1   6   10.70    0.34 
   1  -1   6  166.22    4.87 
   1  -1   6  168.89    4.70 
  -1  -1  -6  156.17    4.87 
  -1  -1  -6  173.67    4.70 
   1  -1   6  169.10    4.84 
   1   1   6  159.76    4.83 
   1   1   6  172.00    4.71 
  -1   1  -6  178.50    4.70 
   1   1   6  159.74    4.73 
   2  -1   6    5.99    0.21 
   2  -1   6    5.94    0.21 
   2  -1   6    6.17    0.23 
   2  -1   6    6.32    0.24 
  -2  -1  -6    6.26    0.22 
   2   1   6    5.82    0.21 
   2   1   6    5.85    0.21 
   2   1   6    6.08    0.21 
   2   1   6    5.89    0.23 
  -2   1  -6    5.81    0.25 
  -2   1  -6    6.17    0.24 
   3  -1   6   46.03    1.34 
  -3  -1  -6   44.01    1.38 
   3  -1   6   44.36    1.30 
   3  -1   6   44.21    1.35 
   3  -1   6   45.34    1.30 
   3   1   6   44.58    1.34 
  -3   1  -6   44.21    1.37 
  -3   1  -6   43.30    1.34 
   3   1   6   44.12    1.30 
   3   1   6   44.33    1.30 
   3   1   6   44.28    1.32 
  -4  -1  -6    2.80    0.21 
  -4  -1  -6    3.14    0.18 
   4  -1   6    2.93    0.20 
   4  -1   6    2.78    0.12 
   4  -1   6    2.99    0.20 
  -4  -1  -6    2.90    0.19 
   4  -1   6    2.79    0.11 
   4   1   6    3.26    0.18 
  -4   1  -6    3.09    0.20 
   4   1   6    2.67    0.19 
  -4   1  -6    3.15    0.20 
   4   1   6    2.94    0.12 
  -4   1  -6    2.96    0.20 
   4   1   6    2.72    0.12 
  -5  -1  -6   10.95    0.43 
  -5  -1  -6   10.37    0.45 
   5  -1   6   10.77    0.45 
   5  -1   6   10.70    0.42 
  -5  -1  -6   10.31    0.41 
   5   1   6   10.42    0.44 
  -5   1  -6   10.23    0.44 
   5   1   6    9.99    0.33 
  -5   1  -6   10.18    0.44 
   5   1   6   10.79    0.43 
  -5   1  -6    9.93    0.42 
   5   1   6   10.15    0.33 
   5   1   6   10.57    0.41 
   6  -1   6    4.29    0.30 
  -6  -1  -6    3.89    0.26 
  -6  -1  -6    3.85    0.26 
   6  -1   6    3.83    0.25 
  -6  -1  -6    3.56    0.24 
  -6   1  -6    3.39    0.26 
   6   1   6    3.55    0.23 
  -6   1  -6    3.50    0.25 
   6   1   6    3.84    0.26 
  -6   1  -6    3.72    0.26 
   6   1   6    3.95    0.26 
  -7  -1  -6    1.26    0.19 
   7  -1   6    1.55    0.22 
   7  -1   6    1.28    0.18 
   7  -1   6    1.41    0.18 
  -7   1  -6    1.44    0.19 
  -7   1  -6    1.54    0.19 
  -7   1  -6    1.51    0.21 
   7   1   6    1.60    0.20 
  -8   1  -6    0.30    0.14 
  -9  -2   6    0.53    0.21 
  -8  -2   6    2.03    0.28 
   8  -2  -6    2.89    0.31 
   8  -2  -6    2.76    0.20 
   8   2  -6    2.53    0.20 
  -8   2   6    2.39    0.29 
   7  -2  -6    0.54    0.12 
  -7  -2   6    0.88    0.19 
  -7   2   6    0.71    0.14 
   7   2  -6    0.58    0.11 
  -7   2   6    0.96    0.19 
  -6  -2   6    5.75    0.35 
   6  -2  -6    6.18    0.28 
  -6   2   6    5.71    0.36 
  -6   2   6    6.49    0.34 
   6   2  -6    6.17    0.28 
   6   2  -6    7.06    0.32 
  -5  -2   6    8.11    0.40 
   5  -2  -6    8.25    0.33 
  -5   2   6    8.45    0.37 
   5   2  -6    8.24    0.33 
  -5   2   6    8.03    0.40 
   5   2  -6    7.83    0.34 
  -4  -2   6    4.14    0.15 
  -4  -2   6    3.76    0.14 
   4  -2  -6    4.00    0.14 
  -4  -2   6    3.81    0.17 
   4  -2  -6    4.29    0.20 
  -4  -2   6    4.24    0.25 
   4   2  -6    4.47    0.21 
   4   2  -6    4.55    0.20 
  -4   2   6    3.66    0.23 
   3  -2  -6    9.46    0.33 
  -3  -2   6    9.38    0.30 
  -3  -2   6    8.80    0.37 
  -3  -2   6    9.44    0.32 
   3  -2  -6    8.97    0.34 
   3  -2  -6    9.19    0.32 
  -3   2   6    9.29    0.31 
  -3   2   6    9.44    0.38 
   3   2  -6    9.38    0.33 
   3   2  -6    9.13    0.34 
  -3   2   6    8.90    0.31 
   3   2  -6    9.32    0.33 
  -3   2   6    8.98    0.35 
   3   2  -6    9.03    0.34 
   2  -2  -6   12.55    0.40 
  -2  -2   6   12.47    0.40 
  -2  -2   6   11.82    0.37 
  -2  -2   6   11.92    0.40 
   2  -2  -6   12.38    0.41 
  -2  -2   6   12.38    0.40 
  -2   2   6   12.43    0.40 
   2   2  -6   11.67    0.41 
  -2   2   6   11.84    0.40 
  -2   2   6   11.40    0.39 
  -2   2   6   12.07    0.42 
   2   2  -6   11.85    0.41 
   2   2  -6   12.10    0.40 
  -2   2   6   12.14    0.44 
  -1  -2   6   42.10    1.17 
   1  -2  -6   38.86    1.19 
  -1  -2   6   39.68    1.24 
  -1  -2   6   37.95    1.19 
  -1  -2   6   40.47    1.22 
   1  -2  -6   40.78    1.22 
   1  -2  -6   41.62    1.20 
  -1   2   6   41.49    1.23 
   1   2  -6   41.20    1.19 
  -1   2   6   41.51    1.22 
  -1   2   6   39.88    1.19 
   1   2  -6   41.30    1.23 
  -1   2   6   41.04    1.19 
   1   2  -6   40.33    1.22 
   0  -2   6    0.31    0.05 
   0  -2  -6    0.12    0.06 
   0  -2  -6    0.16    0.06 
   0  -2   6    0.36    0.06 
   0  -2   6    0.29    0.06 
   0  -2  -6    0.11    0.04 
   0  -2  -6    0.16    0.05 
   0  -2   6    0.25    0.06 
   0   2   6    0.35    0.06 
   0   2   6    0.25    0.05 
   0   2   6    0.36    0.07 
   0   2  -6    0.12    0.06 
   0   2  -6    0.24    0.06 
   0   2   6    0.23    0.04 
   0   2  -6    0.11    0.04 
   0   2  -6    0.21    0.06 
  -1  -2  -6   27.52    0.81 
  -1  -2  -6   26.37    0.85 
   1  -2   6   26.83    0.84 
  -1  -2  -6   28.32    0.83 
   1  -2   6   26.99    0.81 
   1  -2   6   26.49    0.84 
  -1   2  -6   27.08    0.83 
  -1   2  -6   28.89    0.83 
   1   2   6   26.46    0.82 
   1   2   6   27.89    0.82 
  -1   2  -6   27.76    0.81 
  -2  -2  -6    1.14    0.08 
  -2  -2  -6    1.15    0.06 
   2  -2   6    1.04    0.10 
   2  -2   6    0.89    0.08 
  -2  -2  -6    1.20    0.06 
   2  -2   6    0.96    0.09 
   2   2   6    0.96    0.09 
  -2   2  -6    1.07    0.05 
   2   2   6    0.89    0.08 
   2   2   6    1.02    0.08 
  -2   2  -6    1.07    0.11 
   3  -2   6    0.05    0.05 
  -3  -2  -6    0.18    0.06 
  -3  -2  -6   -0.01    0.07 
   3  -2   6    0.01    0.04 
   3  -2   6    0.11    0.07 
   3   2   6    0.14    0.05 
  -3   2  -6    0.07    0.06 
  -3   2  -6    0.05    0.06 
   3   2   6    0.12    0.05 
   3   2   6   -0.03    0.07 
   3   2   6    0.12    0.06 
  -4  -2  -6    6.42    0.28 
   4  -2   6    6.56    0.23 
   4  -2   6    6.00    0.30 
   4  -2   6    6.51    0.23 
  -4  -2  -6    5.79    0.31 
  -4   2  -6    6.63    0.31 
   4   2   6    6.42    0.23 
   4   2   6    6.26    0.31 
   4   2   6    6.45    0.23 
  -4   2  -6    6.41    0.30 
   4   2   6    6.13    0.27 
  -5  -2  -6    4.95    0.29 
   5  -2   6    4.82    0.19 
  -5  -2  -6    5.05    0.27 
   5  -2   6    5.04    0.29 
   5  -2   6    4.82    0.19 
  -5   2  -6    4.84    0.28 
   5   2   6    4.75    0.20 
   5   2   6    4.65    0.19 
   5   2   6    4.57    0.25 
   5   2   6    4.46    0.28 
  -5   2  -6    4.97    0.27 
   6  -2   6    5.97    0.23 
  -6  -2  -6    6.57    0.36 
  -6  -2  -6    6.43    0.34 
   6  -2   6    6.43    0.33 
   6  -2   6    6.53    0.36 
  -6   2  -6    7.07    0.35 
   6   2   6    7.05    0.32 
   6   2   6    6.62    0.35 
  -6   2  -6    5.76    0.33 
   6   2   6    5.91    0.24 
   7  -2   6    0.28    0.13 
   7  -2   6   -0.04    0.16 
   7  -2   6    0.09    0.06 
  -7  -2  -6    0.19    0.12 
   7   2   6    0.33    0.14 
   7   2   6    0.19    0.06 
  -7   2  -6    0.26    0.12 
   8  -2   6    1.38    0.20 
  -8   2  -6    1.74    0.23 
   8   2   6    1.35    0.21 
   8  -3  -6    1.58    0.17 
  -8  -3   6    1.44    0.24 
   8  -3  -6    1.99    0.28 
   8   3  -6    1.45    0.17 
  -8   3   6    1.39    0.25 
  -8   3   6    1.57    0.22 
   7  -3  -6    0.97    0.13 
   7  -3  -6    0.89    0.20 
  -7  -3   6    0.73    0.18 
   7   3  -6    0.87    0.13 
  -7   3   6    0.88    0.20 
  -7   3   6    0.95    0.17 
  -6  -3   6    3.37    0.28 
   6  -3  -6    3.73    0.28 
   6  -3  -6    3.41    0.22 
  -6   3   6    3.85    0.27 
  -6   3   6    3.33    0.28 
   6   3  -6    3.68    0.25 
   6   3  -6    3.45    0.21 
   5  -3  -6   10.89    0.48 
   5  -3  -6   11.00    0.41 
  -5  -3   6   10.63    0.47 
   5   3  -6   11.14    0.43 
  -5   3   6   11.15    0.49 
  -5   3   6   10.42    0.45 
   5   3  -6   10.22    0.40 
  -4  -3   6    3.22    0.23 
  -4  -3   6    3.57    0.16 
  -4  -3   6    3.44    0.15 
  -4  -3   6    3.28    0.13 
  -4   3   6    3.86    0.25 
   4   3  -6    3.50    0.22 
  -4   3   6    3.47    0.15 
  -4   3   6    3.49    0.15 
  -4   3   6    3.15    0.22 
   3  -3  -6   11.30    0.38 
   3  -3  -6   11.04    0.38 
   3  -3  -6   11.17    0.39 
  -3  -3   6   11.00    0.37 
  -3  -3   6   10.00    0.42 
   3   3  -6   11.18    0.38 
   3   3  -6   10.83    0.38 
   3   3  -6   10.22    0.38 
   3   3  -6   10.04    0.39 
  -3   3   6   10.52    0.43 
  -3   3   6    9.63    0.35 
  -3   3   6   10.67    0.36 
  -3   3   6   10.26    0.41 
   2  -3  -6   75.65    2.27 
  -2  -3   6   77.94    2.26 
  -2  -3   6   76.68    2.31 
  -2  -3   6   76.14    2.17 
   2  -3  -6   74.24    2.30 
  -2  -3   6   81.22    2.21 
   2  -3  -6   75.36    2.21 
  -2  -3   6   75.14    2.21 
  -2   3   6   79.94    2.21 
  -2   3   6   77.67    2.31 
   2   3  -6   77.85    2.28 
  -2   3   6   80.63    2.27 
  -2   3   6   76.31    2.21 
   2   3  -6   77.09    2.21 
   2   3  -6   74.29    2.27 
  -2   3   6   70.77    2.24 
  -1  -3   6   95.47    2.81 
  -1  -3   6  101.10    2.79 
  -1  -3   6   96.86    2.88 
   1  -3  -6  100.61    2.81 
  -1   3   6   98.92    2.84 
   1   3  -6  100.62    2.82 
   1   3  -6   95.75    2.89 
  -1   3   6   94.99    2.82 
  -1   3   6   99.27    2.91 
  -1   3   6  100.19    2.89 
  -1   3   6  100.23    2.87 
   1   3  -6   97.35    2.90 
   0  -3   6   15.70    0.54 
   0  -3  -6   17.50    0.54 
   0  -3  -6   17.27    0.53 
   0  -3  -6   17.30    0.55 
   0  -3  -6   18.05    0.56 
   0  -3   6   16.81    0.56 
   0  -3   6   16.16    0.52 
   0  -3   6   16.89    0.54 
   0   3   6   16.97    0.55 
   0   3  -6   17.14    0.54 
   0   3   6   17.15    0.55 
   0   3  -6   18.09    0.56 
   0   3   6   16.90    0.55 
   0   3  -6   17.51    0.53 
   0   3   6   16.68    0.54 
   1  -3   6   19.29    0.64 
  -1  -3  -6   20.84    0.65 
  -1  -3  -6   21.07    0.64 
  -1  -3  -6   21.29    0.62 
   1  -3   6   20.41    0.64 
  -1  -3  -6   20.43    0.63 
   1  -3   6   20.53    0.66 
  -1  -3  -6   20.65    0.67 
   1  -3   6   20.84    0.66 
  -1   3  -6   20.46    0.65 
  -1   3  -6   21.63    0.65 
   1   3   6   21.36    0.65 
   1   3   6   19.59    0.64 
  -1   3  -6   22.19    0.63 
  -1   3  -6   19.50    0.66 
   1   3   6   19.60    0.66 
  -1   3  -6   19.94    0.63 
   1   3   6   20.67    0.65 
  -2  -3  -6   24.70    0.72 
   2  -3   6   23.01    0.77 
   2  -3   6   23.94    0.75 
  -2  -3  -6   24.03    0.71 
  -2  -3  -6   24.64    0.79 
  -2  -3  -6   25.03    0.73 
   2   3   6   22.65    0.73 
   2   3   6   23.32    0.78 
   2   3   6   23.11    0.75 
  -2   3  -6   24.47    0.77 
  -2   3  -6   24.02    0.78 
  -2   3  -6   23.47    0.71 
   2   3   6   24.54    0.75 
  -2   3  -6   25.16    0.71 
   3  -3   6    1.42    0.14 
   3  -3   6    1.52    0.12 
  -3  -3  -6    1.41    0.11 
   3  -3   6    1.72    0.11 
   3   3   6    1.57    0.13 
   3   3   6    1.82    0.16 
   3   3   6    1.43    0.11 
   3   3   6    1.23    0.11 
  -3   3  -6    1.23    0.13 
   4  -3   6    0.37    0.07 
  -4  -3  -6    0.53    0.10 
  -4  -3  -6    0.39    0.11 
   4  -3   6    0.39    0.07 
   4  -3   6    0.36    0.12 
  -4   3  -6    0.37    0.10 
   4   3   6    0.41    0.11 
   4   3   6    0.37    0.07 
   4   3   6    0.32    0.07 
  -4   3  -6    0.31    0.10 
   4   3   6    0.43    0.08 
  -5  -3  -6    9.99    0.45 
  -5  -3  -6    9.90    0.41 
   5  -3   6   10.46    0.44 
   5  -3   6   10.06    0.35 
   5   3   6    9.81    0.44 
   5   3   6    9.63    0.36 
  -5   3  -6    9.78    0.43 
  -5   3  -6    9.88    0.42 
   5   3   6   10.43    0.39 
   6  -3   6    1.04    0.10 
   6  -3   6    0.79    0.17 
   6   3   6    1.12    0.18 
   6   3   6    0.91    0.10 
  -6   3  -6    0.85    0.16 
  -6   3  -6    0.87    0.14 
   7  -3   6    0.60    0.09 
   7  -3   6    0.67    0.19 
   7  -3   6    0.70    0.15 
   7   3   6    0.74    0.10 
  -7   3  -6    0.62    0.15 
   7   3   6    0.68    0.16 
   8  -3   6    0.33    0.20 
   8  -3   6    0.19    0.08 
   8  -3   6    0.45    0.15 
  -8   3  -6    0.33    0.15 
   8   3   6    0.16    0.17 
   8   3   6    0.29    0.08 
  -8  -4   6    0.33    0.17 
   8  -4  -6    0.27    0.20 
   8  -4  -6    0.53    0.13 
  -8   4   6    0.67    0.18 
   8   4  -6    0.61    0.13 
  -8   4   6    0.20    0.17 
  -7  -4   6    1.66    0.23 
   7  -4  -6    1.51    0.22 
  -7   4   6    1.85    0.23 
  -7   4   6    1.29    0.21 
   7   4  -6    1.56    0.16 
  -6  -4   6    1.38    0.21 
   6  -4  -6    1.18    0.14 
   6  -4  -6    1.26    0.20 
  -6   4   6    1.27    0.18 
  -6   4   6    1.08    0.20 
   6   4  -6    1.69    0.18 
   6   4  -6    1.30    0.15 
  -5  -4   6    1.04    0.17 
   5  -4  -6    0.83    0.15 
   5  -4  -6    0.66    0.12 
   5   4  -6    0.80    0.12 
  -5   4   6    0.74    0.16 
   5   4  -6    0.78    0.13 
  -5   4   6    0.76    0.14 
   4  -4  -6    0.12    0.09 
  -4  -4   6    0.18    0.10 
   4  -4  -6    0.17    0.11 
  -4  -4   6    0.14    0.06 
  -4   4   6    0.11    0.06 
  -4   4   6    0.24    0.13 
  -4   4   6    0.21    0.10 
   4   4  -6    0.06    0.07 
   4   4  -6    0.24    0.10 
  -4   4   6    0.18    0.06 
   3  -4  -6    9.24    0.39 
   3  -4  -6    9.58    0.35 
  -3  -4   6    8.59    0.38 
  -3  -4   6    9.32    0.35 
   3   4  -6    9.90    0.36 
  -3   4   6    9.39    0.34 
  -3   4   6    9.07    0.38 
   3   4  -6    9.40    0.36 
   3   4  -6    9.25    0.37 
  -3   4   6    9.41    0.40 
  -2  -4   6   14.81    0.49 
  -2  -4   6   14.66    0.53 
   2  -4  -6   13.96    0.49 
   2  -4  -6   14.34    0.50 
   2  -4  -6   14.49    0.51 
  -2  -4   6   14.65    0.50 
  -2   4   6   14.89    0.49 
   2   4  -6   14.72    0.52 
   2   4  -6   14.23    0.51 
   2   4  -6   13.91    0.49 
  -2   4   6   14.83    0.45 
  -2   4   6   15.30    0.49 
  -2   4   6   14.67    0.52 
  -2   4   6   15.48    0.50 
   1  -4  -6   42.60    1.31 
   1  -4  -6   43.18    1.28 
  -1  -4   6   40.76    1.28 
  -1  -4   6   44.08    1.25 
  -1  -4   6   43.61    1.32 
  -1   4   6   43.50    1.32 
  -1   4   6   42.50    1.29 
   1   4  -6   42.77    1.25 
   1   4  -6   43.94    1.29 
  -1   4   6   42.98    1.30 
  -1   4   6   45.20    1.29 
   1   4  -6   44.20    1.33 
   0  -4  -6   36.20    1.06 
   0  -4  -6   36.88    1.09 
   0  -4   6   35.79    1.11 
   0  -4  -6   35.43    1.07 
   0  -4   6   36.19    1.07 
   0   4   6   31.85    1.08 
   0   4  -6   35.78    1.11 
   0   4  -6   36.00    1.10 
   0   4   6   35.93    1.07 
   0   4   6   36.90    1.08 
   0   4  -6   35.54    1.06 
   0   4  -6   34.17    1.07 
  -1  -4  -6   90.35    2.56 
  -1  -4  -6   86.75    2.49 
  -1  -4  -6   88.12    2.50 
   1  -4   6   85.97    2.59 
  -1  -4  -6   87.08    2.55 
   1  -4   6   87.81    2.50 
   1  -4   6   83.91    2.55 
   1   4   6   84.18    2.56 
  -1   4  -6   90.54    2.49 
  -1   4  -6   83.87    2.58 
   1   4   6   84.84    2.58 
  -1   4  -6   87.63    2.56 
   1   4   6   85.43    2.50 
  -1   4  -6   86.95    2.51 
   1   4   6   86.61    2.51 
  -1   4  -6   87.43    2.49 
   2  -4   6    1.39    0.11 
   2  -4   6    1.52    0.14 
   2  -4   6    1.19    0.11 
  -2  -4  -6    1.35    0.13 
  -2  -4  -6    1.35    0.11 
  -2  -4  -6    1.42    0.10 
   2  -4   6    1.44    0.12 
  -2  -4  -6    1.21    0.09 
   2   4   6    1.28    0.12 
   2   4   6    1.34    0.12 
  -2   4  -6    1.35    0.10 
   2   4   6    1.27    0.11 
  -2   4  -6    1.34    0.13 
  -2   4  -6    1.04    0.12 
   2   4   6    1.29    0.13 
   2   4   6    1.41    0.12 
  -2   4  -6    1.27    0.10 
   3  -4   6   15.42    0.56 
   3  -4   6   15.91    0.52 
  -3  -4  -6   15.64    0.46 
  -3  -4  -6   14.75    0.45 
  -3   4  -6   14.39    0.55 
   3   4   6   15.71    0.52 
   3   4   6   15.80    0.51 
   4  -4   6    1.28    0.17 
   4  -4   6    1.23    0.11 
  -4  -4  -6    1.03    0.12 
  -4   4  -6    1.05    0.13 
  -4   4  -6    1.04    0.15 
   4   4   6    1.28    0.16 
   4   4   6    1.04    0.11 
   4   4   6    1.18    0.12 
   5  -4   6    7.04    0.37 
   5  -4   6    7.45    0.29 
   5   4   6    7.86    0.38 
  -5   4  -6    7.04    0.34 
   5   4   6    7.37    0.30 
  -5   4  -6    7.06    0.36 
   6  -4   6    0.16    0.08 
   6  -4   6   -0.19    0.13 
   6   4   6    0.27    0.08 
  -6   4  -6    0.27    0.13 
   6   4   6    0.10    0.12 
  -6   4  -6    0.38    0.11 
   7  -4   6    1.97    0.15 
   7  -4   6    2.31    0.27 
   7   4   6    2.14    0.16 
   7   4   6    2.14    0.25 
  -7   4  -6    1.81    0.24 
   8  -4   6   -0.10    0.08 
   8  -4   6   -0.33    0.17 
   8  -4   6   -0.04    0.11 
   8   4   6   -0.03    0.08 
   8   4   6    0.03    0.15 
  -8   4  -6   -0.06    0.12 
  -8  -5   6   -0.07    0.14 
   8  -5  -6    0.12    0.11 
   8  -5  -6    0.24    0.19 
  -8   5   6   -0.21    0.16 
  -8   5   6    0.20    0.15 
   8   5  -6    0.08    0.11 
   7  -5  -6    1.40    0.17 
  -7  -5   6    1.38    0.22 
   7  -5  -6    1.52    0.24 
   7   5  -6    1.85    0.22 
  -7   5   6    1.63    0.22 
  -7   5   6    1.33    0.24 
   7   5  -6    1.17    0.16 
   6  -5  -6    1.46    0.16 
   6  -5  -6    1.64    0.23 
  -6  -5   6    1.96    0.24 
   6   5  -6    1.63    0.17 
   6   5  -6    2.09    0.21 
  -6   5   6    1.36    0.22 
  -6   5   6    2.18    0.24 
  -5  -5   6    6.10    0.34 
   5  -5  -6    5.87    0.29 
   5  -5  -6    5.72    0.33 
  -5  -5   6    6.08    0.20 
   5   5  -6    6.25    0.32 
  -5   5   6    6.26    0.34 
  -5   5   6    5.62    0.34 
   5   5  -6    5.78    0.29 
  -4  -5   6    3.28    0.18 
   4  -5  -6    3.06    0.26 
  -4  -5   6    3.65    0.25 
   4  -5  -6    3.53    0.22 
  -4   5   6    3.03    0.24 
   4   5  -6    3.08    0.24 
  -4   5   6    3.31    0.27 
  -4   5   6    3.10    0.17 
   4   5  -6    3.23    0.21 
  -3  -5   6   19.08    0.69 
  -3  -5   6   18.57    0.62 
   3  -5  -6   18.23    0.65 
   3  -5  -6   19.37    0.67 
  -3   5   6   19.52    0.58 
  -3   5   6   19.90    0.69 
   3   5  -6   19.29    0.66 
   3   5  -6   18.06    0.66 
   2  -5  -6    1.78    0.14 
  -2  -5   6    1.86    0.15 
  -2  -5   6    1.92    0.08 
   2  -5  -6    1.69    0.15 
  -2  -5   6    1.92    0.17 
   2  -5  -6    1.87    0.17 
  -2  -5   6    1.98    0.14 
  -2   5   6    1.97    0.12 
   2   5  -6    1.94    0.16 
   2   5  -6    1.83    0.15 
  -2   5   6    1.78    0.15 
  -2   5   6    2.17    0.15 
  -2   5   6    1.99    0.17 
   2   5  -6    1.83    0.16 
   1  -5  -6    2.31    0.15 
   1  -5  -6    1.84    0.14 
  -1  -5   6    2.07    0.14 
   1  -5  -6    1.93    0.15 
  -1  -5   6    2.00    0.15 
  -1  -5   6    2.00    0.17 
   1   5  -6    1.97    0.15 
   1   5  -6    2.02    0.12 
  -1   5   6    1.99    0.15 
  -1   5   6    2.14    0.16 
   1   5  -6    1.95    0.15 
   1   5  -6    1.93    0.17 
  -1   5   6    2.14    0.16 
   0  -5  -6    3.98    0.20 
   0  -5  -6    5.21    0.23 
   0  -5  -6    4.84    0.22 
   0  -5   6    4.72    0.23 
   0  -5   6    5.16    0.23 
   0   5   6    4.66    0.21 
   0   5  -6    4.82    0.21 
   0   5  -6    5.02    0.24 
   0   5   6    5.01    0.24 
   0   5  -6    5.02    0.23 
   0   5  -6    5.27    0.24 
   0   5   6    4.94    0.23 
   0   5   6    4.97    0.23 
  -1  -5  -6    5.60    0.24 
   1  -5   6    6.14    0.28 
  -1  -5  -6    5.65    0.22 
   1  -5   6    5.55    0.25 
   1  -5   6    6.11    0.25 
  -1  -5  -6    6.12    0.26 
   1   5   6    5.82    0.27 
   1   5   6    5.67    0.25 
  -1   5  -6    5.67    0.28 
  -1   5  -6    6.05    0.25 
  -1   5  -6    5.73    0.25 
   1   5   6    5.93    0.26 
  -1   5  -6    5.86    0.26 
   1   5   6    5.77    0.26 
   2  -5   6    2.55    0.20 
   2  -5   6    2.82    0.17 
  -2  -5  -6    2.99    0.17 
   2  -5   6    2.63    0.17 
   2   5   6    2.83    0.17 
  -2   5  -6    2.49    0.19 
   2   5   6    2.60    0.18 
   2   5   6    2.74    0.18 
  -2   5  -6    2.54    0.19 
   2   5   6    2.55    0.16 
  -2   5  -6    2.58    0.15 
  -3  -5  -6   11.19    0.37 
  -3  -5  -6   11.44    0.41 
   3  -5   6   11.65    0.46 
  -3   5  -6   11.11    0.36 
  -3   5  -6   11.50    0.46 
  -3   5  -6   11.18    0.37 
   3   5   6   11.57    0.41 
  -3   5  -6   11.33    0.45 
   3   5   6   11.54    0.42 
   4  -5   6    1.36    0.18 
  -4  -5  -6    1.41    0.14 
   4  -5   6    1.38    0.13 
  -4   5  -6    1.37    0.16 
   4   5   6    1.18    0.13 
   4   5   6    1.18    0.17 
  -4   5  -6    1.31    0.17 
   4   5   6    1.40    0.13 
   5  -5   6    6.16    0.35 
   5  -5   6    6.45    0.28 
  -5   5  -6    6.78    0.33 
   5   5   6    6.54    0.36 
  -5   5  -6    6.68    0.35 
   5   5   6    6.18    0.29 
   6  -5   6    0.69    0.11 
   6  -5   6    0.31    0.16 
   6   5   6    0.56    0.11 
   6   5   6    0.53    0.16 
  -6   5  -6    0.30    0.13 
   7  -5   6    0.48    0.19 
   7  -5   6    0.70    0.12 
   7   5   6    0.57    0.11 
   7   5   6    0.53    0.17 
  -7   5  -6    0.46    0.16 
   8  -5   6    0.47    0.17 
   8  -5   6    0.29    0.11 
   8  -5   6   -0.19    0.19 
   8   5   6    0.54    0.20 
   8   5   6    0.16    0.10 
  -8   5  -6   -0.01    0.13 
  -8  -6   6    0.17    0.17 
  -8   6   6   -0.15    0.13 
   7  -6  -6    3.25    0.24 
  -7  -6   6    3.03    0.32 
   7  -6  -6    3.41    0.32 
   7   6  -6    3.33    0.30 
  -7   6   6    3.05    0.31 
   7   6  -6    3.04    0.23 
   6  -6  -6    2.79    0.28 
   6  -6  -6    3.11    0.23 
  -6  -6   6    3.50    0.29 
   6   6  -6    3.03    0.27 
  -6   6   6    3.51    0.30 
  -6   6   6    3.37    0.30 
   6   6  -6    3.17    0.23 
   5  -6  -6    1.58    0.21 
  -5  -6   6    1.14    0.18 
   5  -6  -6    1.34    0.17 
  -5   6   6    1.28    0.09 
   5   6  -6    1.32    0.16 
   5   6  -6    1.51    0.19 
  -5   6   6    1.16    0.19 
  -4  -6   6   17.21    0.66 
   4  -6  -6   17.31    0.64 
  -4  -6   6   16.56    0.56 
   4  -6  -6   16.50    0.61 
   4   6  -6   16.11    0.61 
  -4   6   6   16.89    0.64 
   4   6  -6   16.92    0.63 
  -4   6   6   16.96    0.56 
   3  -6  -6    0.17    0.09 
   3  -6  -6    0.20    0.12 
  -3  -6   6    0.14    0.08 
  -3  -6   6    0.09    0.09 
   3   6  -6    0.29    0.10 
   3   6  -6    0.17    0.11 
  -3   6   6    0.13    0.10 
  -3   6   6    0.05    0.08 
  -2  -6   6    9.66    0.38 
  -2  -6   6   10.07    0.41 
  -2  -6   6    9.38    0.37 
   2  -6  -6    8.51    0.37 
  -2  -6   6    9.61    0.29 
   2  -6  -6    8.69    0.37 
   2  -6  -6    9.18    0.38 
   2   6  -6    8.53    0.38 
  -2   6   6   10.07    0.38 
  -2   6   6    9.48    0.38 
  -2   6   6    9.28    0.39 
   2   6  -6    9.09    0.38 
   2   6  -6    9.87    0.41 
  -1  -6   6    1.23    0.14 
  -1  -6   6    1.24    0.13 
   1  -6  -6    1.19    0.14 
   1  -6  -6    1.12    0.13 
   1  -6  -6    1.36    0.13 
   1   6  -6    1.52    0.15 
   1   6  -6    1.30    0.13 
  -1   6   6    1.29    0.13 
  -1   6   6    1.24    0.11 
  -1   6   6    1.22    0.14 
   1   6  -6    1.29    0.10 
   0  -6   6   38.09    1.17 
   0  -6  -6   38.25    1.18 
   0  -6  -6   38.22    1.16 
   0  -6   6   38.67    1.19 
   0   6   6   37.12    1.17 
   0   6   6   36.50    1.18 
   0   6   6   37.19    1.18 
   0   6  -6   38.54    1.21 
   0   6  -6   38.46    1.15 
   0   6   6   38.56    1.20 
   0   6  -6   38.98    1.17 
  -1  -6  -6    0.86    0.12 
  -1  -6  -6    0.96    0.10 
   1  -6   6    0.73    0.11 
   1  -6   6    1.06    0.12 
  -1  -6  -6    0.87    0.11 
  -1   6  -6    0.99    0.12 
   1   6   6    0.90    0.13 
   1   6   6    0.83    0.11 
   1   6   6    0.81    0.11 
   1   6   6    0.94    0.12 
  -1   6  -6    0.88    0.11 
  -1   6  -6    0.87    0.12 
  -1   6  -6    1.00    0.14 
   2  -6   6   10.31    0.40 
   2  -6   6    9.79    0.43 
  -2  -6  -6   10.29    0.38 
  -2  -6  -6   10.57    0.37 
   2   6   6   10.25    0.38 
   2   6   6    9.84    0.40 
  -2   6  -6   10.03    0.42 
  -2   6  -6   10.24    0.42 
   2   6   6   10.07    0.41 
  -3  -6  -6    0.76    0.10 
   3  -6   6    0.70    0.12 
  -3  -6  -6    0.63    0.09 
   3  -6   6    0.80    0.15 
   3   6   6    0.55    0.11 
  -3   6  -6    0.91    0.14 
  -3   6  -6    0.73    0.09 
   3   6   6    0.54    0.12 
   3   6   6    0.59    0.10 
  -3   6  -6    0.75    0.14 
   4  -6   6    1.73    0.20 
   4  -6   6    1.93    0.15 
   4   6   6    1.68    0.16 
  -4   6  -6    1.74    0.18 
   4   6   6    1.68    0.19 
  -4   6  -6    2.15    0.21 
   5  -6   6    0.08    0.14 
   5  -6   6    0.10    0.09 
   5   6   6   -0.06    0.11 
  -5   6  -6    0.21    0.10 
  -5   6  -6   -0.16    0.08 
   5   6   6   -0.07    0.07 
   6  -6   6    1.92    0.17 
   6  -6   6    1.97    0.23 
   6   6   6    2.20    0.25 
   6   6   6    1.79    0.18 
  -6   6  -6    1.83    0.24 
   7  -6   6    0.52    0.19 
   7  -6   6    0.29    0.11 
   7   6   6    0.23    0.11 
  -7   6  -6    0.33    0.16 
   7   6   6    0.10    0.15 
  -8  -7   6    0.26    0.18 
   7  -7  -6    1.95    0.22 
   7  -7  -6    2.33    0.29 
  -7  -7   6    1.73    0.26 
  -7   7   6    2.40    0.30 
   7   7  -6    2.06    0.26 
   7   7  -6    2.30    0.23 
  -6  -7   6    0.21    0.13 
   6  -7  -6    0.25    0.17 
   6  -7  -6    0.18    0.12 
   6   7  -6    0.24    0.12 
   6   7  -6    0.01    0.14 
  -6   7   6    0.02    0.12 
   5  -7  -6    2.89    0.22 
  -5  -7   6    2.82    0.17 
   5  -7  -6    3.16    0.28 
  -5  -7   6    3.34    0.27 
  -5   7   6    2.87    0.26 
   5   7  -6    3.05    0.27 
   5   7  -6    2.78    0.23 
  -5   7   6    2.90    0.15 
   4  -7  -6    1.42    0.17 
  -4  -7   6    1.54    0.15 
   4  -7  -6    1.59    0.19 
  -4  -7   6    1.51    0.19 
   4   7  -6    1.54    0.17 
   4   7  -6    1.56    0.19 
  -4   7   6    1.71    0.15 
  -4   7   6    1.29    0.18 
  -3  -7   6    8.35    0.40 
   3  -7  -6    8.94    0.39 
  -3  -7   6    7.88    0.35 
   3  -7  -6    9.37    0.40 
  -3   7   6    8.12    0.36 
   3   7  -6    9.16    0.39 
   3   7  -6    8.60    0.41 
  -3   7   6    8.27    0.40 
   2  -7  -6    3.13    0.21 
  -2  -7   6    3.20    0.21 
   2  -7  -6    3.25    0.22 
   2  -7  -6    2.78    0.23 
  -2  -7   6    2.82    0.22 
  -2   7   6    3.20    0.23 
   2   7  -6    2.78    0.24 
  -2   7   6    3.26    0.19 
  -2   7   6    3.40    0.22 
   2   7  -6    3.14    0.22 
   2   7  -6    3.15    0.22 
  -1  -7   6    2.30    0.19 
   1  -7  -6    2.28    0.19 
   1  -7  -6    2.33    0.20 
  -1  -7   6    2.34    0.19 
  -1  -7   6    2.30    0.19 
   1  -7  -6    2.06    0.18 
  -1   7   6    2.20    0.20 
   1   7  -6    2.04    0.18 
  -1   7   6    2.03    0.19 
   1   7  -6    2.58    0.20 
   1   7  -6    2.03    0.15 
  -1   7   6    2.46    0.18 
   0  -7   6    7.69    0.35 
   0  -7  -6    7.91    0.34 
   0  -7   6    8.08    0.35 
   0  -7  -6    7.44    0.33 
   0   7  -6    8.30    0.33 
   0   7   6    8.20    0.34 
   0   7  -6    8.16    0.35 
   0   7   6    7.86    0.36 
   0   7  -6    7.88    0.36 
   0   7   6    8.55    0.37 
   0   7   6    8.57    0.36 
   1  -7   6    0.50    0.11 
  -1  -7  -6    0.58    0.10 
  -1  -7  -6    0.70    0.10 
   1  -7   6    0.74    0.12 
   1   7   6    0.61    0.12 
   1   7   6    0.76    0.12 
  -1   7  -6    0.43    0.13 
  -1   7  -6    0.61    0.12 
   1   7   6    0.65    0.11 
  -1   7  -6    0.60    0.11 
   1   7   6    0.70    0.13 
  -2  -7  -6    2.29    0.17 
  -2  -7  -6    2.40    0.17 
   2  -7   6    2.19    0.19 
   2  -7   6    1.93    0.20 
  -2   7  -6    2.53    0.23 
   2   7   6    2.22    0.20 
   2   7   6    2.27    0.17 
  -2   7  -6    2.28    0.17 
   2   7   6    2.07    0.18 
  -2   7  -6    2.09    0.20 
  -3  -7  -6    2.46    0.16 
   3  -7   6    3.00    0.25 
  -3  -7  -6    2.88    0.18 
   3  -7   6    2.67    0.20 
   3   7   6    3.11    0.24 
  -3   7  -6    2.62    0.23 
  -3   7  -6    2.60    0.17 
  -3   7  -6    2.62    0.22 
   3   7   6    2.63    0.20 
   4  -7   6    6.36    0.31 
  -4  -7  -6    5.95    0.23 
   4  -7   6    6.15    0.35 
  -4   7  -6    6.48    0.33 
  -4   7  -6    6.06    0.35 
   4   7   6    5.83    0.31 
   4   7   6    6.32    0.34 
   5  -7   6    1.87    0.18 
   5  -7   6    2.00    0.23 
   5   7   6    2.02    0.24 
  -5   7  -6    2.21    0.23 
   5   7   6    1.90    0.19 
   6  -7   6    0.90    0.20 
   6  -7   6    0.57    0.13 
   6   7   6    0.64    0.18 
   6   7   6    0.44    0.12 
  -6   7  -6    0.59    0.18 
   7  -7   6    0.05    0.19 
   7  -7   6    0.04    0.12 
   7   7   6    0.10    0.11 
   7   7   6    0.20    0.16 
  -7   7  -6    0.36    0.16 
  -7  -8   6    0.32    0.16 
   7  -8  -6    0.81    0.16 
   7  -8  -6    0.69    0.22 
   7   8  -6    0.59    0.16 
  -7   8   6    0.31    0.18 
   7   8  -6    0.71    0.21 
   6  -8  -6    0.46    0.15 
   6  -8  -6    0.65    0.20 
  -6  -8   6    0.35    0.15 
  -6   8   6    0.47    0.18 
   6   8  -6    0.72    0.15 
   6   8  -6    0.34    0.17 
  -5  -8   6    0.99    0.18 
   5  -8  -6    1.05    0.19 
   5  -8  -6    1.14    0.18 
  -5  -8   6    1.12    0.12 
  -5   8   6    1.34    0.20 
  -5   8   6    1.55    0.13 
   5   8  -6    1.21    0.18 
   5   8  -6    0.92    0.19 
  -4  -8   6    0.91    0.12 
  -4  -8   6    0.92    0.17 
   4  -8  -6    0.88    0.16 
   4  -8  -6    0.57    0.16 
   4   8  -6    0.77    0.17 
  -4   8   6    0.90    0.17 
  -4   8   6    0.72    0.12 
   4   8  -6    0.56    0.14 
  -3  -8   6   10.72    0.45 
   3  -8  -6   11.45    0.48 
   3  -8  -6   11.02    0.46 
  -3  -8   6   10.62    0.49 
  -3   8   6   11.38    0.50 
   3   8  -6   11.37    0.50 
   3   8  -6   11.56    0.48 
  -3   8   6   11.64    0.45 
  -2  -8   6    2.42    0.22 
   2  -8  -6    2.17    0.20 
   2  -8  -6    2.27    0.20 
  -2  -8   6    2.13    0.19 
  -2   8   6    2.11    0.18 
   2   8  -6    2.02    0.20 
   2   8  -6    2.39    0.20 
  -2   8   6    2.68    0.24 
  -2   8   6    1.89    0.19 
   1  -8  -6   32.55    1.04 
  -1  -8   6   29.16    1.00 
   1  -8  -6   31.08    1.01 
  -1  -8   6   30.53    1.05 
   1  -8  -6   31.47    1.01 
  -1   8   6   30.80    1.02 
  -1   8   6   31.57    1.02 
  -1   8   6   31.59    1.00 
   1   8  -6   30.43    1.02 
   1   8  -6   29.95    1.04 
   1   8  -6   30.78    1.04 
   0  -8   6    0.75    0.15 
   0  -8  -6    1.08    0.14 
   0  -8   6    1.27    0.16 
   0  -8   6    1.33    0.16 
   0  -8  -6    1.12    0.15 
   0   8   6    0.65    0.14 
   0   8   6    0.90    0.15 
   0   8   6    1.00    0.14 
   0   8  -6    1.12    0.16 
   0   8   6    1.21    0.15 
   0   8  -6    0.97    0.13 
   0   8  -6    1.30    0.18 
   1  -8   6   38.95    1.22 
  -1  -8  -6   37.09    1.19 
   1  -8   6   37.79    1.25 
  -1  -8  -6   36.60    1.18 
   1   8   6   38.21    1.18 
  -1   8  -6   38.12    1.19 
  -1   8  -6   36.17    1.19 
   1   8   6   37.18    1.23 
   1   8   6   38.89    1.22 
  -1   8  -6   37.98    1.24 
  -2  -8  -6    2.15    0.17 
  -2  -8  -6    2.42    0.18 
   2  -8   6    2.10    0.19 
   2  -8   6    1.89    0.21 
   2   8   6    2.11    0.19 
   2   8   6    2.53    0.19 
  -2   8  -6    2.61    0.23 
   2   8   6    2.13    0.20 
  -2   8  -6    2.49    0.19 
  -2   8  -6    2.35    0.21 
  -3  -8  -6    4.98    0.25 
   3  -8   6    4.99    0.28 
   3  -8   6    5.56    0.33 
   3   8   6    5.35    0.32 
  -3   8  -6    4.49    0.29 
  -3   8  -6    4.80    0.24 
   3   8   6    5.41    0.30 
  -3   8  -6    4.75    0.31 
  -4  -8  -6    0.57    0.09 
   4  -8   6    0.36    0.16 
   4  -8   6    0.36    0.12 
  -4   8  -6    0.68    0.13 
   4   8   6    0.51    0.15 
   4   8   6    0.84    0.14 
  -4   8  -6    0.43    0.14 
  -4   8  -6    0.45    0.07 
   5  -8   6    4.77    0.28 
   5  -8   6    4.15    0.32 
   5   8   6    4.65    0.32 
  -5   8  -6    3.93    0.31 
   5   8   6    3.50    0.25 
   6  -8   6    0.36    0.19 
   6  -8   6    0.21    0.13 
  -6   8  -6    0.10    0.14 
   6   8   6    0.39    0.13 
   6   8   6    0.16    0.16 
   7  -8   6    0.51    0.22 
  -7  -9   6    0.23    0.17 
   7   9  -6    0.55    0.21 
   6  -9  -6    0.06    0.18 
  -6  -9   6    0.42    0.17 
   6  -9  -6    0.46    0.16 
  -6   9   6    0.45    0.18 
   6   9  -6    0.50    0.19 
   6   9  -6    0.69    0.17 
  -5  -9   6    0.30    0.14 
   5  -9  -6    0.26    0.14 
  -5  -9   6    0.56    0.11 
   5  -9  -6    0.03    0.16 
  -5   9   6    0.59    0.17 
  -5   9   6    0.41    0.10 
   5   9  -6    0.30    0.17 
   5   9  -6    0.56    0.15 
  -4  -9   6    0.45    0.11 
   4  -9  -6    0.42    0.17 
  -4  -9   6    0.39    0.14 
   4  -9  -6    0.70    0.15 
  -4   9   6    0.46    0.11 
   4   9  -6    0.77    0.16 
   4   9  -6    0.82    0.17 
  -4   9   6    0.45    0.16 
  -3  -9   6    1.84    0.19 
   3  -9  -6    1.83    0.21 
  -3  -9   6    1.89    0.21 
   3  -9  -6    2.43    0.23 
  -3   9   6    2.08    0.20 
   3   9  -6    2.38    0.23 
   3   9  -6    2.20    0.22 
  -3   9   6    1.86    0.23 
   2  -9  -6    1.26    0.18 
  -2  -9   6    1.19    0.16 
   2  -9  -6    1.64    0.19 
  -2  -9   6    1.61    0.20 
  -2   9   6    1.05    0.16 
   2   9  -6    1.49    0.18 
  -2   9   6    1.61    0.20 
   2   9  -6    1.62    0.20 
  -1  -9   6    5.49    0.30 
   1  -9  -6    4.96    0.30 
  -1  -9   6    5.80    0.32 
   1  -9  -6    5.31    0.30 
   1  -9  -6    5.57    0.32 
  -1   9   6    5.41    0.29 
   1   9  -6    5.55    0.34 
  -1   9   6    5.92    0.32 
  -1   9   6    5.37    0.31 
   1   9  -6    5.54    0.32 
   0  -9  -6    1.74    0.18 
   0  -9  -6    1.72    0.17 
   0  -9   6    1.81    0.21 
   0  -9   6    1.51    0.18 
   0  -9   6    1.79    0.19 
   0   9   6    1.48    0.19 
   0   9   6    1.50    0.17 
   0   9  -6    1.59    0.16 
   0   9  -6    1.57    0.20 
   0   9  -6    1.29    0.18 
   0   9   6    1.76    0.19 
   0   9   6    1.72    0.18 
  -1  -9  -6    4.40    0.26 
   1  -9   6    4.30    0.29 
   1  -9   6    3.87    0.27 
  -1  -9  -6    4.22    0.25 
   1   9   6    4.09    0.25 
   1   9   6    4.61    0.28 
  -1   9  -6    4.32    0.27 
  -1   9  -6    4.53    0.30 
  -1   9  -6    4.40    0.27 
   1   9   6    4.21    0.28 
  -2  -9  -6    3.08    0.21 
   2  -9   6    3.16    0.26 
   2  -9   6    2.72    0.22 
  -2   9  -6    3.15    0.25 
  -2   9  -6    3.07    0.23 
   2   9   6    2.74    0.25 
  -2   9  -6    2.71    0.21 
   2   9   6    3.18    0.23 
   3  -9   6    1.59    0.21 
  -3  -9  -6    1.45    0.15 
   3  -9   6    1.34    0.18 
  -3   9  -6    1.64    0.19 
  -3   9  -6    1.71    0.20 
   3   9   6    1.40    0.20 
  -3   9  -6    1.39    0.15 
   3   9   6    1.21    0.18 
   4  -9   6    1.88    0.20 
   4  -9   6    1.77    0.24 
  -4  -9  -6    1.52    0.14 
   4   9   6    1.41    0.21 
  -4   9  -6    1.61    0.14 
  -4   9  -6    1.84    0.20 
   4   9   6    1.66    0.20 
  -4   9  -6    1.64    0.22 
   5  -9   6    2.84    0.25 
   5  -9   6    3.33    0.31 
  -5   9  -6    3.19    0.29 
   5   9   6    2.82    0.24 
   5   9   6    2.40    0.27 
   6  -9   6    0.46    0.21 
   6  -9   6    0.36    0.15 
  -6   9  -6    0.46    0.18 
   6   9   6    0.09    0.17 
   6   9   6    0.17    0.13 
   6 -10  -6    1.53    0.23 
   6 -10  -6    1.64    0.27 
  -6 -10   6    1.52    0.25 
  -6  10   6    1.32    0.24 
   6  10  -6    1.55    0.23 
   6  10  -6    1.22    0.26 
   5 -10  -6    0.03    0.18 
  -5 -10   6    0.24    0.14 
  -5 -10   6    0.18    0.10 
   5 -10  -6   -0.11    0.13 
   5  10  -6    0.00    0.15 
  -5  10   6    0.07    0.09 
  -5  10   6   -0.19    0.13 
   5  10  -6   -0.11    0.11 
   4 -10  -6    2.50    0.27 
   4 -10  -6    2.40    0.25 
  -4 -10   6    2.36    0.20 
  -4 -10   6    2.32    0.26 
   4  10  -6    2.48    0.27 
  -4  10   6    2.39    0.20 
   4  10  -6    2.24    0.25 
  -4  10   6    2.28    0.27 
  -3 -10   6    0.34    0.12 
   3 -10  -6    0.72    0.17 
   3 -10  -6    0.22    0.14 
  -3 -10   6    0.39    0.14 
   3  10  -6    0.27    0.15 
  -3  10   6    0.36    0.15 
   3  10  -6    0.48    0.14 
  -3  10   6    0.46    0.13 
  -2 -10   6    3.99    0.28 
  -2 -10   6    3.82    0.27 
   2 -10  -6    4.40    0.30 
   2 -10  -6    3.47    0.28 
  -2  10   6    3.86    0.27 
  -2  10   6    3.78    0.30 
   2  10  -6    3.50    0.30 
  -1 -10   6    5.60    0.33 
   1 -10  -6    6.06    0.33 
  -1 -10   6    5.49    0.33 
  -1  10   6    5.95    0.34 
  -1  10   6    5.76    0.34 
  -1  10   6    6.26    0.33 
   1  10  -6    5.25    0.35 
   1  10  -6    5.42    0.32 
   0 -10  -6   13.54    0.54 
   0 -10   6   14.20    0.58 
   0 -10  -6   13.56    0.55 
   0  10   6   14.16    0.55 
   0  10  -6   13.22    0.55 
   0  10   6   13.52    0.55 
   0  10   6   13.10    0.56 
   0  10  -6   12.94    0.57 
   1 -10   6    1.32    0.19 
   1 -10   6    0.86    0.17 
  -1 -10  -6    1.09    0.16 
  -1 -10  -6    1.25    0.15 
  -1  10  -6    1.03    0.17 
  -1  10  -6    0.88    0.15 
  -1  10  -6    1.20    0.19 
   1  10   6    0.94    0.16 
   1  10   6    1.51    0.20 
   2 -10   6    2.01    0.23 
   2 -10   6    2.22    0.23 
  -2 -10  -6    2.27    0.21 
   2  10   6    1.85    0.21 
  -2  10  -6    1.98    0.20 
  -2  10  -6    2.19    0.24 
   2  10   6    1.99    0.23 
  -2  10  -6    2.08    0.22 
   3 -10   6    0.14    0.14 
  -3 -10  -6    0.13    0.09 
   3 -10   6    0.01    0.12 
  -3  10  -6    0.22    0.12 
  -3  10  -6    0.17    0.13 
   3  10   6   -0.09    0.09 
   3  10   6    0.20    0.15 
  -3  10  -6    0.07    0.09 
   4 -10   6    1.28    0.20 
   4 -10   6    1.65    0.24 
  -4 -10  -6    1.72    0.16 
   4  10   6    1.74    0.22 
   4  10   6    1.80    0.24 
  -4  10  -6    1.90    0.16 
  -4  10  -6    1.59    0.23 
   5 -10   6    0.44    0.20 
   5 -10   6    0.46    0.16 
  -5  10  -6    0.27    0.15 
   5  10   6    0.00    0.15 
   5  10   6    0.36    0.14 
   5 -11  -6   -0.09    0.17 
   5 -11  -6    0.29    0.17 
  -5 -11   6    0.02    0.10 
  -5 -11   6    0.09    0.13 
  -5  11   6    0.48    0.19 
  -5  11   6    0.11    0.10 
   5  11  -6    0.20    0.16 
   5  11  -6   -0.10    0.18 
   4 -11  -6    2.26    0.28 
  -4 -11   6    2.26    0.27 
   4 -11  -6    2.50    0.27 
  -4 -11   6    2.21    0.22 
  -4  11   6    2.37    0.28 
   4  11  -6    1.90    0.27 
   4  11  -6    2.83    0.29 
  -4  11   6    2.04    0.21 
  -3 -11   6    1.22    0.18 
   3 -11  -6    1.05    0.20 
  -3 -11   6    1.15    0.20 
  -3  11   6    0.95    0.17 
   3  11  -6    1.20    0.22 
  -3  11   6    0.88    0.20 
   2 -11  -6    2.63    0.25 
  -2 -11   6    1.90    0.24 
  -2 -11   6    2.26    0.24 
  -2  11   6    1.90    0.22 
  -2  11   6    2.04    0.24 
   2  11  -6    2.32    0.26 
  -1 -11   6    0.67    0.16 
  -1 -11   6    0.73    0.17 
   1 -11  -6    0.97    0.17 
  -1  11   6    1.05    0.18 
  -1  11   6    0.90    0.18 
   1  11  -6    0.76    0.19 
   0 -11   6    1.54    0.22 
   0 -11  -6    1.80    0.21 
   0 -11  -6    1.54    0.19 
   0  11  -6    1.61    0.20 
   0  11  -6    1.59    0.23 
   0  11   6    1.63    0.21 
   0  11   6    1.46    0.19 
  -1 -11  -6    0.96    0.17 
   1 -11   6    1.02    0.19 
  -1  11  -6    0.51    0.15 
  -1  11  -6    1.00    0.19 
   1  11   6    1.00    0.18 
   2 -11   6    2.29    0.26 
   2 -11   6    2.15    0.24 
  -2 -11  -6    2.02    0.21 
   2  11   6    2.35    0.26 
  -2  11  -6    2.40    0.24 
   2  11   6    2.34    0.25 
  -2  11  -6    2.27    0.22 
  -2  11  -6    2.57    0.26 
   3 -11   6    0.38    0.15 
  -3 -11  -6    0.31    0.12 
   3 -11   6    0.13    0.16 
  -3  11  -6    0.34    0.12 
   3  11   6    0.19    0.14 
   3  11   6    0.15    0.16 
  -3  11  -6    0.18    0.14 
  -3  11  -6    0.66    0.16 
  -4 -11  -6    1.14    0.14 
   4 -11   6    0.73    0.19 
   4 -11   6    1.05    0.23 
  -4  11  -6    0.99    0.13 
   4  11   6    0.90    0.19 
  -4  11  -6    0.94    0.20 
   4  11   6    1.10    0.22 
   5 -11   6    0.07    0.15 
  -5  11  -6   -0.12    0.14 
   5  11   6    0.11    0.13 
   5 -12  -6    0.19    0.18 
  -5 -12   6    0.65    0.19 
   5  12  -6    0.53    0.20 
  -4 -12   6    0.48    0.15 
  -4 -12   6    0.37    0.17 
   4 -12  -6    0.55    0.21 
  -4  12   6    0.77    0.21 
  -4  12   6    0.49    0.14 
   4  12  -6    0.21    0.19 
  -3 -12   6    3.10    0.29 
   3 -12  -6    3.33    0.32 
  -3 -12   6    3.23    0.27 
   3  12  -6    2.99    0.32 
  -3  12   6    3.37    0.27 
  -3  12   6    3.38    0.33 
   2 -12  -6    1.14    0.20 
  -2 -12   6    1.07    0.20 
  -2 -12   6    1.10    0.19 
  -2  12   6    1.03    0.19 
   2  12  -6    0.71    0.22 
  -2  12   6    0.93    0.20 
  -1 -12   6    4.28    0.32 
  -1 -12   6    3.95    0.32 
   1 -12  -6    4.24    0.31 
   1  12  -6    4.12    0.33 
  -1  12   6    4.27    0.32 
  -1  12   6    4.01    0.32 
   0 -12  -6   -0.04    0.12 
   0 -12   6    0.18    0.15 
   0  12  -6    0.10    0.13 
   0  12   6   -0.14    0.14 
   0  12  -6   -0.17    0.16 
   1 -12   6    2.81    0.29 
  -1 -12  -6    2.58    0.25 
  -1  12  -6    2.67    0.29 
  -1  12  -6    1.90    0.23 
   1  12   6    2.75    0.29 
  -2 -12  -6    0.94    0.17 
   2 -12   6    0.90    0.20 
  -2  12  -6    0.90    0.20 
  -2  12  -6    0.77    0.17 
   2  12   6    0.68    0.19 
   3 -12   6    0.62    0.21 
  -3 -12  -6    0.86    0.16 
   3 -12   6    0.88    0.20 
  -3  12  -6    0.58    0.17 
  -3  12  -6    0.92    0.16 
   3  12   6    0.79    0.21 
   4 -12   6   -0.18    0.14 
   4  12   6   -0.33    0.16 
   4  12   6    0.19    0.15 
  -4  12  -6    0.15    0.17 
  -4  12  -6    0.12    0.10 
  -3 -13   6    3.65    0.33 
   3 -13  -6    4.72    0.37 
  -3 -13   6    3.81    0.31 
  -3  13   6    4.13    0.37 
   2 -13  -6    0.81    0.19 
  -2 -13   6    0.21    0.15 
  -2 -13   6    0.13    0.14 
  -2  13   6    0.50    0.17 
  -2  13   6    0.32    0.18 
   2  13  -6    0.43    0.22 
  -1 -13   6    4.50    0.35 
   1  13  -6    4.56    0.38 
  -1  13   6    4.93    0.36 
   0 -13   6    0.46    0.17 
   0 -13  -6    0.25    0.15 
   0  13  -6   -0.14    0.17 
   0  13  -6    0.29    0.17 
   1 -13   6    2.26    0.28 
  -1 -13  -6    1.75    0.23 
   1  13   6    2.43    0.29 
  -1  13  -6    2.32    0.29 
  -1  13  -6    2.16    0.26 
  -2 -13  -6   -0.08    0.12 
   2 -13   6    0.32    0.19 
  -2  13  -6    0.42    0.17 
  -2  13  -6    0.07    0.14 
   2  13   6    0.12    0.18 
   0  14  -6    1.26    0.26 
   0  14  -6    0.86    0.20 
   1  14   6   -0.11    0.18 
  -1  14  -6    0.24    0.21 
  -9   0   7    0.01    0.18 
  -8   0   7   -0.02    0.15 
   8   0  -7    0.00    0.10 
   7   0  -7   -0.06    0.08 
  -7   0   7    0.12    0.14 
  -6   0   7   -0.08    0.06 
   6   0  -7   -0.13    0.08 
  -6   0   7   -0.07    0.11 
  -5   0   7   -0.04    0.07 
  -5   0   7   -0.08    0.09 
   5   0  -7    0.04    0.08 
  -4   0   7    0.05    0.06 
   4   0  -7    0.03    0.06 
   4   0  -7    0.01    0.05 
  -4   0   7    0.02    0.04 
  -4   0   7   -0.01    0.03 
  -3   0   7    0.03    0.05 
  -3   0   7    0.07    0.05 
   3   0  -7   -0.13    0.05 
   3   0  -7    0.09    0.06 
   3   0  -7    0.09    0.06 
   3   0  -7    0.19    0.07 
  -3   0   7    0.04    0.05 
  -3   0   7    0.11    0.09 
   2   0  -7    0.00    0.04 
  -2   0   7    0.01    0.06 
  -2   0   7   -0.02    0.04 
  -2   0   7    0.00    0.05 
  -2   0   7   -0.01    0.05 
  -2   0   7    0.02    0.05 
   2   0  -7    0.00    0.06 
   2   0  -7    0.01    0.06 
  -1   0   7   -0.03    0.04 
  -1   0   7   -0.05    0.05 
   1   0  -7   -0.01    0.05 
  -1   0   7    0.00    0.05 
   1   0  -7   -0.04    0.06 
  -1   0   7   -0.02    0.05 
   1   0  -7   -0.01    0.06 
   0   0  -7   -0.10    0.05 
   0   0   7   -0.09    0.04 
   0   0   7    0.07    0.05 
   0   0  -7   -0.10    0.05 
   0   0   7   -0.05    0.05 
   0   0  -7   -0.05    0.05 
   1   0   7   -0.01    0.05 
  -1   0  -7    0.08    0.04 
   1   0   7    0.10    0.04 
   1   0   7    0.04    0.06 
  -1   0  -7    0.02    0.06 
  -2   0  -7    0.04    0.05 
   2   0   7   -0.01    0.04 
   2   0   7   -0.01    0.05 
   2   0   7    0.09    0.05 
  -2   0  -7    0.09    0.06 
   2   0   7    0.06    0.05 
   3   0   7    0.01    0.04 
   3   0   7    0.01    0.06 
  -3   0  -7    0.09    0.06 
  -3   0  -7   -0.03    0.04 
  -3   0  -7    0.03    0.07 
   3   0   7    0.02    0.04 
   3   0   7    0.05    0.07 
   4   0   7    0.01    0.04 
  -4   0  -7    0.15    0.09 
   4   0   7    0.11    0.08 
  -4   0  -7    0.04    0.08 
   4   0   7   -0.04    0.08 
  -4   0  -7    0.09    0.07 
   4   0   7    0.06    0.04 
   5   0   7    0.05    0.04 
   5   0   7   -0.15    0.11 
  -5   0  -7   -0.04    0.09 
   5   0   7    0.08    0.09 
  -5   0  -7    0.01    0.08 
  -5   0  -7    0.04    0.09 
  -6   0  -7   -0.17    0.08 
  -6   0  -7   -0.08    0.08 
   6   0   7   -0.02    0.10 
   6   0   7   -0.17    0.11 
  -6   0  -7   -0.19    0.10 
   6   0   7    0.06    0.09 
   7   0   7   -0.16    0.10 
   7   0   7   -0.01    0.11 
  -7   0  -7    0.12    0.11 
  -7   0  -7   -0.07    0.10 
  -9  -1   7    0.03    0.17 
   8  -1  -7    0.54    0.13 
  -8  -1   7    0.32    0.18 
  -8   1   7    0.12    0.16 
   8   1  -7    0.63    0.13 
  -7  -1   7    0.17    0.14 
   7  -1  -7    0.01    0.09 
   7   1  -7    0.13    0.10 
  -7   1   7    0.04    0.12 
   6  -1  -7    1.37    0.15 
  -6  -1   7    1.40    0.20 
  -6   1   7    1.42    0.16 
  -6   1   7    1.48    0.21 
   6   1  -7    1.34    0.14 
  -5  -1   7    2.79    0.18 
   5  -1  -7    2.99    0.19 
  -5  -1   7    3.04    0.25 
  -5   1   7    3.52    0.22 
   5   1  -7    3.21    0.19 
  -5   1   7    2.98    0.23 
   5   1  -7    2.90    0.18 
   4  -1  -7    2.71    0.13 
  -4  -1   7    2.67    0.12 
  -4  -1   7    2.46    0.16 
   4  -1  -7    3.04    0.16 
  -4  -1   7    2.97    0.12 
  -4   1   7    2.69    0.12 
  -4   1   7    2.75    0.12 
   4   1  -7    2.96    0.17 
  -4   1   7    2.74    0.18 
   4   1  -7    2.94    0.16 
   3  -1  -7   27.78    0.84 
  -3  -1   7   27.69    0.81 
  -3  -1   7   26.47    0.80 
   3  -1  -7   25.23    0.84 
   3  -1  -7   27.12    0.82 
  -3  -1   7   27.91    0.81 
   3  -1  -7   26.70    0.79 
  -3   1   7   26.35    0.83 
  -3   1   7   26.31    0.80 
   3   1  -7   27.13    0.84 
   3   1  -7   25.40    0.84 
  -3   1   7   28.82    0.80 
   3   1  -7   26.91    0.83 
   3   1  -7   26.32    0.82 
  -3   1   7   26.58    0.89 
  -2  -1   7   10.58    0.34 
   2  -1  -7   10.68    0.36 
  -2  -1   7   10.47    0.36 
   2  -1  -7   10.61    0.32 
  -2  -1   7   11.27    0.36 
   2  -1  -7   10.39    0.37 
  -2  -1   7   10.16    0.39 
  -2  -1   7   11.42    0.36 
   2   1  -7    9.92    0.35 
   2   1  -7    9.92    0.37 
  -2   1   7   10.03    0.35 
  -2   1   7   10.09    0.39 
  -2   1   7   10.81    0.36 
   2   1  -7   10.73    0.36 
  -2   1   7   11.14    0.36 
   1  -1  -7  130.72    3.92 
  -1  -1   7  134.59    3.96 
   1  -1  -7  136.33    3.81 
  -1  -1   7  140.47    3.92 
  -1  -1   7  131.44    3.82 
   1  -1  -7  132.21    3.91 
  -1  -1   7  138.19    3.82 
   1   1  -7  133.89    3.92 
   1   1  -7  129.17    3.92 
  -1   1   7  134.89    3.95 
   1   1  -7  135.49    3.81 
  -1   1   7  135.00    3.82 
  -1   1   7  138.60    3.92 
   0  -1   7    5.76    0.22 
   0  -1   7    5.99    0.23 
   0  -1   7    5.77    0.22 
   0  -1   7    6.12    0.23 
   0  -1  -7    5.92    0.23 
   0  -1  -7    6.27    0.23 
   0  -1  -7    6.25    0.23 
   0   1  -7    6.32    0.23 
   0   1  -7    5.99    0.24 
   0   1   7    6.03    0.24 
   0   1   7    6.29    0.21 
   0   1  -7    6.22    0.23 
   0   1   7    6.32    0.23 
   1  -1   7    9.27    0.30 
   1  -1   7    8.77    0.31 
   1  -1   7    9.10    0.32 
  -1  -1  -7    9.47    0.30 
  -1  -1  -7    8.34    0.33 
   1   1   7    9.23    0.31 
   1   1   7    8.47    0.31 
   1   1   7    9.19    0.31 
  -1   1  -7    8.75    0.32 
  -1   1  -7    9.53    0.30 
   2  -1   7   42.56    1.28 
   2  -1   7   42.73    1.30 
   2  -1   7   43.74    1.29 
   2  -1   7   44.71    1.28 
   2   1   7   42.96    1.28 
  -2   1  -7   42.68    1.32 
   2   1   7   42.95    1.28 
   2   1   7   42.42    1.28 
  -2   1  -7   45.55    1.29 
   2   1   7   41.97    1.28 
   3  -1   7   16.37    0.49 
   3  -1   7   16.02    0.54 
   3  -1   7   16.19    0.54 
  -3  -1  -7   14.47    0.52 
   3  -1   7   16.72    0.50 
  -3  -1  -7   14.93    0.56 
  -3   1  -7   16.48    0.55 
   3   1   7   16.40    0.52 
   3   1   7   16.02    0.53 
  -3   1  -7   15.57    0.56 
   3   1   7   15.76    0.49 
   3   1   7   16.58    0.50 
  -4  -1  -7    0.87    0.12 
   4  -1   7    0.72    0.06 
   4  -1   7    0.76    0.07 
  -4  -1  -7    0.73    0.12 
   4  -1   7    0.62    0.11 
   4  -1   7    0.78    0.12 
  -4   1  -7    0.87    0.12 
   4   1   7    0.76    0.07 
   4   1   7    0.71    0.07 
   4   1   7    0.80    0.11 
   4   1   7    0.65    0.10 
  -4   1  -7    0.81    0.12 
  -5  -1  -7    3.71    0.23 
  -5  -1  -7    3.48    0.23 
   5  -1   7    3.97    0.15 
   5  -1   7    3.66    0.16 
  -5  -1  -7    4.00    0.26 
   5  -1   7    4.25    0.26 
   5  -1   7    3.95    0.24 
   5   1   7    3.99    0.23 
  -5   1  -7    4.36    0.26 
   5   1   7    3.53    0.15 
  -5   1  -7    3.86    0.25 
   5   1   7    3.65    0.26 
  -5   1  -7    4.00    0.25 
   5   1   7    3.94    0.16 
   5   1   7    4.19    0.25 
  -6  -1  -7    0.41    0.13 
  -6  -1  -7    0.20    0.12 
   6  -1   7    0.42    0.12 
   6  -1   7    0.24    0.13 
   6   1   7    0.38    0.13 
  -6   1  -7    0.40    0.12 
  -6   1  -7    0.37    0.13 
   6   1   7    0.25    0.10 
  -6   1  -7    0.37    0.11 
   7  -1   7    0.60    0.15 
   7  -1   7    0.58    0.18 
  -7  -1  -7    0.91    0.17 
   7  -1   7    0.61    0.15 
  -7   1  -7    0.64    0.15 
  -7   1  -7    0.64    0.14 
   7   1   7    0.83    0.16 
  -8  -1  -7    0.03    0.14 
  -8   1  -7   -0.19    0.10 
   8  -2  -7    0.53    0.19 
  -8  -2   7    0.31    0.17 
   8  -2  -7    0.36    0.13 
   8   2  -7    0.40    0.12 
  -8   2   7    0.44    0.19 
  -7  -2   7    2.32    0.27 
   7  -2  -7    2.21    0.19 
  -7   2   7    2.26    0.27 
   7   2  -7    2.24    0.18 
  -7   2   7    2.13    0.22 
  -6  -2   7    0.74    0.16 
   6  -2  -7    0.73    0.12 
  -6   2   7    0.64    0.17 
  -6   2   7    1.03    0.15 
   6   2  -7    0.65    0.11 
   5  -2  -7    1.31    0.14 
  -5  -2   7    1.38    0.18 
  -5   2   7    1.27    0.15 
  -5   2   7    1.14    0.17 
   5   2  -7    1.29    0.13 
   5   2  -7    1.42    0.14 
  -4  -2   7    0.55    0.07 
  -4  -2   7    0.57    0.07 
  -4  -2   7    0.57    0.07 
  -4   2   7    0.68    0.07 
  -4   2   7    0.56    0.11 
  -4   2   7    0.53    0.06 
   4   2  -7    0.59    0.10 
  -4   2   7    0.52    0.12 
  -3  -2   7    3.09    0.13 
  -3  -2   7    2.05    0.16 
  -3  -2   7    2.92    0.15 
   3  -2  -7    2.85    0.17 
   3  -2  -7    2.99    0.16 
   3  -2  -7    2.85    0.16 
  -3   2   7    2.89    0.15 
   3   2  -7    2.97    0.17 
  -3   2   7    2.30    0.13 
   3   2  -7    2.97    0.17 
   3   2  -7    2.82    0.16 
  -3   2   7    3.08    0.18 
  -3   2   7    2.65    0.19 
   3   2  -7    2.98    0.16 
  -2  -2   7   20.99    0.68 
   2  -2  -7   21.57    0.68 
  -2  -2   7   22.15    0.65 
  -2  -2   7   22.76    0.69 
   2  -2  -7   20.56    0.70 
  -2  -2   7   22.20    0.73 
  -2  -2   7   23.11    0.68 
   2   2  -7   22.42    0.68 
   2   2  -7   21.87    0.70 
  -2   2   7   21.66    0.69 
   2   2  -7   21.64    0.69 
  -2   2   7   21.54    0.68 
  -2   2   7   21.94    0.67 
  -2   2   7   21.90    0.72 
  -2   2   7   21.90    0.69 
  -1  -2   7   50.43    1.56 
  -1  -2   7   50.39    1.50 
   1  -2  -7   51.75    1.51 
  -1  -2   7   52.43    1.48 
   1  -2  -7   51.04    1.49 
  -1  -2   7   52.53    1.53 
   1  -2  -7   51.96    1.54 
  -1   2   7   50.50    1.53 
  -1   2   7   51.78    1.55 
  -1   2   7   51.78    1.50 
   1   2  -7   50.20    1.54 
   1   2  -7   53.17    1.50 
   1   2  -7   50.10    1.54 
   0  -2  -7    1.65    0.11 
   0  -2  -7    2.06    0.10 
   0  -2   7    1.59    0.12 
   0  -2   7    2.07    0.12 
   0  -2  -7    1.75    0.12 
   0  -2   7    1.84    0.11 
   0  -2   7    1.96    0.13 
   0   2  -7    1.87    0.14 
   0   2   7    1.89    0.13 
   0   2  -7    1.73    0.13 
   0   2  -7    2.04    0.12 
   0   2   7    2.12    0.10 
   0   2   7    1.79    0.13 
   0   2   7    1.74    0.12 
  -1  -2  -7   16.81    0.53 
  -1  -2  -7   16.29    0.55 
   1  -2   7   16.76    0.53 
  -1  -2  -7   16.61    0.52 
   1  -2   7   16.41    0.53 
   1  -2   7   16.80    0.54 
   1  -2   7   17.19    0.52 
   1  -2   7   16.38    0.54 
   1   2   7   16.66    0.53 
   1   2   7   16.89    0.53 
   1   2   7   16.03    0.53 
  -1   2  -7   16.90    0.53 
  -1   2  -7   17.07    0.51 
   1   2   7   15.90    0.53 
  -1   2  -7   16.67    0.53 
  -2  -2  -7    8.18    0.25 
  -2  -2  -7    7.28    0.31 
   2  -2   7    8.08    0.28 
   2  -2   7    7.50    0.29 
  -2  -2  -7    7.91    0.24 
  -2  -2  -7    7.92    0.25 
   2   2   7    7.61    0.29 
  -2   2  -7    7.72    0.31 
  -2   2  -7    7.63    0.24 
   2   2   7    7.47    0.28 
  -2   2  -7    7.74    0.24 
  -3  -2  -7    2.81    0.15 
   3  -2   7    2.96    0.14 
   3  -2   7    3.01    0.18 
  -3  -2  -7    3.12    0.20 
   3  -2   7    2.82    0.18 
   3  -2   7    2.88    0.13 
   3   2   7    2.51    0.13 
   3   2   7    2.96    0.17 
   3   2   7    2.78    0.19 
   3   2   7    2.92    0.14 
  -3   2  -7    2.78    0.19 
  -3   2  -7    2.98    0.19 
   4  -2   7    8.37    0.29 
  -4  -2  -7    8.14    0.33 
   4  -2   7    8.02    0.35 
   4  -2   7    8.80    0.30 
   4  -2   7    8.56    0.36 
  -4  -2  -7    8.25    0.38 
  -4   2  -7    8.11    0.36 
  -4   2  -7    8.40    0.36 
   4   2   7    7.93    0.32 
   4   2   7    8.18    0.37 
   4   2   7    8.79    0.30 
   4   2   7    8.06    0.29 
   5  -2   7    2.29    0.14 
  -5  -2  -7    2.39    0.22 
   5  -2   7    2.64    0.23 
   5  -2   7    2.52    0.13 
  -5  -2  -7    2.54    0.20 
   5  -2   7    2.28    0.19 
   5   2   7    2.66    0.20 
   5   2   7    2.59    0.23 
  -5   2  -7    2.74    0.21 
   5   2   7    2.48    0.13 
   5   2   7    2.41    0.14 
  -5   2  -7    2.26    0.21 
   6  -2   7    1.31    0.17 
   6  -2   7    1.79    0.21 
  -6  -2  -7    1.56    0.20 
   6  -2   7    1.59    0.10 
   6   2   7    1.17    0.11 
   6   2   7    1.73    0.20 
  -6   2  -7    1.73    0.19 
  -6   2  -7    1.14    0.17 
   6   2   7    1.43    0.16 
   7  -2   7    0.38    0.17 
   7  -2   7    0.07    0.11 
   7  -2   7    0.33    0.07 
  -7  -2  -7    0.27    0.14 
  -7   2  -7    0.55    0.14 
   7   2   7    0.45    0.07 
   7   2   7    0.35    0.15 
  -7   2  -7    0.54    0.14 
   8  -2   7    0.62    0.17 
   8   2   7    0.67    0.18 
  -8   2  -7    0.58    0.16 
   8  -3  -7    0.36    0.19 
  -8  -3   7    0.21    0.17 
   8  -3  -7    0.43    0.12 
  -8   3   7    0.21    0.17 
   8   3  -7    0.43    0.13 
   7  -3  -7    0.13    0.16 
  -7  -3   7    0.16    0.14 
   7  -3  -7    0.25    0.11 
  -7   3   7   -0.12    0.13 
  -7   3   7    0.19    0.11 
   7   3  -7    0.16    0.09 
  -6  -3   7    4.23    0.30 
   6  -3  -7    4.01    0.23 
   6  -3  -7    4.19    0.31 
   6   3  -7    4.49    0.27 
  -6   3   7    4.75    0.32 
   6   3  -7    4.16    0.24 
  -6   3   7    4.50    0.28 
  -5  -3   7    5.17    0.32 
   5  -3  -7    4.88    0.26 
  -5   3   7    5.11    0.31 
  -5   3   7    5.04    0.29 
   5   3  -7    4.43    0.24 
   5   3  -7    5.12    0.27 
  -4  -3   7    6.17    0.32 
  -4  -3   7    6.38    0.24 
   4   3  -7    5.78    0.27 
  -4   3   7    6.76    0.24 
   4   3  -7    6.59    0.29 
  -4   3   7    6.55    0.33 
  -4   3   7    6.02    0.31 
  -4   3   7    6.46    0.23 
  -3  -3   7   15.39    0.45 
   3  -3  -7   15.41    0.52 
  -3  -3   7   14.58    0.56 
  -3  -3   7   15.59    0.50 
   3  -3  -7   15.80    0.51 
   3  -3  -7   15.87    0.52 
   3   3  -7   15.54    0.52 
  -3   3   7   14.71    0.53 
  -3   3   7   14.46    0.49 
  -3   3   7   14.31    0.56 
   3   3  -7   14.70    0.52 
   3   3  -7   15.80    0.52 
   3   3  -7   15.07    0.53 
   2  -3  -7   22.08    0.70 
   2  -3  -7   20.84    0.73 
  -2  -3   7   22.98    0.70 
  -2  -3   7   21.92    0.65 
  -2  -3   7   22.78    0.71 
   2  -3  -7   22.01    0.72 
  -2   3   7   23.64    0.72 
   2   3  -7   23.61    0.71 
  -2   3   7   22.35    0.72 
  -2   3   7   21.67    0.70 
   2   3  -7   21.41    0.72 
  -2   3   7   23.64    0.70 
  -2   3   7   23.70    0.75 
   2   3  -7   22.01    0.72 
  -1  -3   7   35.59    1.00 
   1  -3  -7   35.18    1.03 
  -1  -3   7   33.82    1.03 
  -1  -3   7   33.76    1.05 
  -1  -3   7   34.13    1.07 
  -1   3   7   35.49    1.02 
  -1   3   7   35.84    1.06 
  -1   3   7   34.27    1.06 
  -1   3   7   34.55    1.04 
   1   3  -7   29.52    1.05 
  -1   3   7   34.07    1.04 
   1   3  -7   34.08    1.06 
   1   3  -7   35.86    1.04 
   0  -3   7    4.88    0.21 
   0  -3  -7    4.59    0.17 
   0  -3  -7    4.53    0.20 
   0  -3  -7    4.68    0.19 
   0  -3   7    4.41    0.20 
   0  -3  -7    4.77    0.20 
   0   3   7    4.49    0.21 
   0   3  -7    5.04    0.19 
   0   3   7    4.58    0.20 
   0   3  -7    4.88    0.21 
   0   3  -7    4.35    0.20 
   1  -3   7   96.56    2.96 
  -1  -3  -7  104.37    2.91 
   1  -3   7   97.73    2.87 
   1  -3   7  102.70    2.86 
  -1  -3  -7  103.58    2.92 
  -1  -3  -7   99.62    2.96 
   1  -3   7   95.97    2.92 
  -1  -3  -7   97.61    2.84 
  -1  -3  -7  106.29    2.86 
  -1   3  -7  103.72    2.85 
   1   3   7   96.10    2.87 
  -1   3  -7   98.18    2.96 
   1   3   7  101.42    2.87 
   1   3   7   97.63    2.95 
  -1   3  -7   95.98    2.84 
  -1   3  -7   99.98    2.88 
   1   3   7  100.24    2.93 
  -1   3  -7  101.50    2.93 
   2  -3   7    2.59    0.14 
  -2  -3  -7    2.27    0.11 
   2  -3   7    2.45    0.17 
  -2  -3  -7    2.33    0.16 
  -2  -3  -7    2.19    0.11 
   2  -3   7    2.42    0.13 
  -2  -3  -7    2.05    0.12 
   2   3   7    2.44    0.15 
  -2   3  -7    2.32    0.16 
  -2   3  -7    2.25    0.12 
  -2   3  -7    2.27    0.11 
   2   3   7    2.59    0.14 
   2   3   7    2.20    0.16 
  -2   3  -7    2.14    0.17 
   2   3   7    2.50    0.13 
  -3  -3  -7    6.34    0.25 
   3  -3   7    6.25    0.25 
   3  -3   7    6.78    0.26 
   3  -3   7    6.44    0.29 
   3   3   7    6.44    0.25 
  -3   3  -7    6.24    0.29 
   3   3   7    6.42    0.26 
  -4  -3  -7   24.35    0.76 
  -4  -3  -7   23.68    0.82 
   4  -3   7   23.74    0.73 
   4  -3   7   22.60    0.72 
   4  -3   7   22.91    0.79 
   4   3   7   22.89    0.81 
  -4   3  -7   22.93    0.79 
   4   3   7   22.86    0.74 
  -4   3  -7   22.19    0.79 
   4   3   7   23.33    0.73 
   5  -3   7   13.04    0.44 
  -5  -3  -7   13.12    0.49 
   5  -3   7   13.08    0.52 
  -5  -3  -7   12.75    0.54 
   5   3   7   12.49    0.45 
  -5   3  -7   13.28    0.52 
   5   3   7   13.02    0.54 
  -5   3  -7   13.36    0.53 
   5   3   7   13.99    0.49 
   6  -3   7    1.20    0.18 
  -6  -3  -7    1.14    0.18 
   6  -3   7    1.26    0.11 
   6  -3   7    1.09    0.17 
   6   3   7    1.13    0.18 
  -6   3  -7    1.13    0.16 
   6   3   7    1.02    0.11 
  -6   3  -7    1.13    0.18 
   7  -3   7    0.24    0.13 
   7  -3   7    0.19    0.07 
   7  -3   7    0.23    0.16 
   7   3   7    0.30    0.08 
   7   3   7    0.32    0.15 
  -7   3  -7    0.41    0.14 
   8  -3   7    1.00    0.10 
   8  -3   7    0.82    0.18 
   8   3   7    1.26    0.21 
  -8   3  -7    1.15    0.21 
   8   3   7    1.10    0.11 
   8  -4  -7    0.26    0.19 
   8  -4  -7    0.13    0.12 
  -8  -4   7   -0.14    0.13 
  -8   4   7    0.26    0.14 
   8   4  -7   -0.14    0.09 
  -8   4   7   -0.14    0.16 
   7  -4  -7    0.14    0.14 
   7  -4  -7   -0.10    0.09 
  -7  -4   7    0.12    0.14 
  -7   4   7   -0.14    0.11 
   7   4  -7    0.06    0.09 
  -7   4   7   -0.29    0.12 
   6  -4  -7    0.29    0.11 
   6  -4  -7    0.55    0.16 
  -6  -4   7    0.38    0.14 
  -6   4   7    0.45    0.14 
   6   4  -7    0.26    0.12 
   6   4  -7    0.42    0.11 
  -6   4   7    0.46    0.16 
  -5  -4   7    1.49    0.19 
   5  -4  -7    1.66    0.21 
   5  -4  -7    1.85    0.17 
   5   4  -7    1.74    0.16 
  -5   4   7    2.02    0.21 
  -5   4   7    1.62    0.21 
   5   4  -7    1.84    0.18 
   4  -4  -7    2.87    0.21 
   4  -4  -7    3.28    0.25 
  -4  -4   7    2.52    0.22 
  -4  -4   7    2.96    0.16 
  -4   4   7    3.04    0.25 
  -4   4   7    2.91    0.16 
  -4   4   7    3.12    0.23 
   4   4  -7    2.76    0.21 
   4   4  -7    3.03    0.19 
  -3  -4   7    2.16    0.15 
   3  -4  -7    2.40    0.18 
  -3  -4   7    2.30    0.19 
   3  -4  -7    2.70    0.19 
   3  -4  -7    2.74    0.18 
  -3  -4   7    2.66    0.17 
   3   4  -7    2.57    0.17 
  -3   4   7    2.53    0.20 
  -3   4   7    2.55    0.16 
  -3   4   7    2.02    0.18 
   3   4  -7    2.43    0.17 
   3   4  -7    2.76    0.20 
  -2  -4   7   12.02    0.46 
   2  -4  -7   12.94    0.45 
  -2  -4   7   12.53    0.44 
   2  -4  -7   11.70    0.45 
  -2  -4   7   12.96    0.44 
  -2  -4   7   12.19    0.37 
   2  -4  -7   12.74    0.43 
   2   4  -7   11.71    0.45 
   2   4  -7   12.36    0.45 
   2   4  -7   12.91    0.44 
  -2   4   7   12.23    0.46 
  -2   4   7   12.57    0.44 
  -2   4   7   12.35    0.39 
  -2   4   7   13.16    0.44 
   1  -4  -7   28.68    0.92 
  -1  -4   7   28.77    0.93 
   1  -4  -7   30.30    0.91 
  -1  -4   7   30.37    0.87 
  -1  -4   7   26.98    0.94 
  -1  -4   7   29.30    0.91 
  -1   4   7   31.11    0.93 
   1   4  -7   29.41    0.87 
   1   4  -7   28.47    0.91 
  -1   4   7   30.81    0.94 
  -1   4   7   30.78    0.92 
  -1   4   7   30.64    0.90 
   1   4  -7   29.74    0.94 
   0  -4  -7   36.36    1.12 
   0  -4   7   38.30    1.15 
   0  -4   7   35.58    1.10 
   0  -4  -7   37.74    1.10 
   0  -4   7   36.84    1.12 
   0  -4   7   33.87    1.08 
   0  -4  -7   36.32    1.09 
   0   4  -7   38.01    1.09 
   0   4   7   36.86    1.11 
   0   4  -7   36.60    1.13 
   0   4  -7   37.96    1.10 
   0   4   7   32.05    1.12 
   0   4   7   37.43    1.11 
   0   4   7   36.97    1.12 
  -1  -4  -7   18.83    0.65 
  -1  -4  -7   20.48    0.64 
  -1  -4  -7   20.92    0.64 
  -1  -4  -7   19.70    0.60 
   1  -4   7   18.64    0.65 
   1  -4   7   19.14    0.64 
  -1  -4  -7   20.08    0.62 
   1  -4   7   18.62    0.63 
  -1   4  -7   19.21    0.62 
  -1   4  -7   20.22    0.64 
   1   4   7   19.03    0.64 
  -1   4  -7   19.54    0.64 
  -1   4  -7   21.38    0.62 
   1   4   7   19.15    0.65 
   1   4   7   19.85    0.63 
   1   4   7   19.88    0.65 
  -1   4  -7   19.98    0.67 
  -2  -4  -7    1.22    0.13 
  -2  -4  -7    1.22    0.09 
   2  -4   7    1.34    0.12 
  -2  -4  -7    1.22    0.11 
   2  -4   7    1.27    0.12 
   2  -4   7    1.19    0.11 
   2  -4   7    1.18    0.13 
  -2   4  -7    1.30    0.14 
   2   4   7    1.43    0.13 
  -2   4  -7    1.31    0.11 
   2   4   7    1.34    0.11 
   2   4   7    1.20    0.11 
   2   4   7    1.29    0.13 
  -2   4  -7    1.14    0.12 
   2   4   7    1.16    0.11 
  -2   4  -7    1.26    0.11 
  -3  -4  -7    5.39    0.18 
   3  -4   7    5.23    0.28 
   3   4   7    5.43    0.25 
  -3   4  -7    5.51    0.28 
   4  -4   7    4.13    0.27 
  -4  -4  -7    4.21    0.27 
  -4  -4  -7    4.29    0.22 
   4  -4   7    4.33    0.21 
  -4   4  -7    4.31    0.25 
   4   4   7    4.16    0.27 
  -4   4  -7    4.29    0.26 
   4   4   7    4.11    0.20 
   4   4   7    4.20    0.22 
   5  -4   7    0.91    0.16 
   5  -4   7    0.81    0.10 
   5   4   7    0.74    0.15 
  -5   4  -7    0.57    0.14 
   5   4   7    0.64    0.10 
  -5   4  -7    0.82    0.13 
   6  -4   7    0.19    0.08 
   6  -4   7    0.07    0.14 
  -6   4  -7    0.42    0.12 
  -6   4  -7    0.25    0.13 
   6   4   7    0.34    0.09 
   6   4   7    0.19    0.13 
   7  -4   7   -0.19    0.15 
   7  -4   7   -0.02    0.08 
   7  -4   7   -0.04    0.11 
   7   4   7   -0.08    0.07 
  -7   4  -7    0.27    0.14 
   7   4   7    0.08    0.13 
   8  -4   7    0.33    0.16 
   8  -4   7   -0.10    0.19 
   8  -4   7    0.22    0.09 
   8   4   7    0.28    0.09 
   8   4   7    0.16    0.17 
  -8   4  -7    0.35    0.16 
  -8  -5   7    0.26    0.17 
   8  -5  -7    0.04    0.18 
   8  -5  -7    0.09    0.13 
   8   5  -7    0.26    0.12 
  -8   5   7    0.41    0.20 
  -8   5   7    0.29    0.15 
   7  -5  -7    1.52    0.24 
  -7  -5   7    1.61    0.24 
   7  -5  -7    1.38    0.17 
   7   5  -7    1.54    0.18 
  -7   5   7    1.49    0.22 
  -7   5   7    1.53    0.24 
   6  -5  -7    0.00    0.14 
  -6  -5   7    0.07    0.13 
   6  -5  -7    0.30    0.11 
   6   5  -7    0.12    0.09 
  -6   5   7    0.16    0.12 
  -6   5   7   -0.05    0.14 
   6   5  -7    0.20    0.12 
   5  -5  -7    2.53    0.24 
   5  -5  -7    2.19    0.19 
  -5  -5   7    1.90    0.22 
  -5  -5   7    2.10    0.12 
   5   5  -7    2.06    0.18 
   5   5  -7    2.40    0.22 
  -5   5   7    2.30    0.23 
  -5   5   7    1.80    0.23 
  -5   5   7    2.25    0.11 
  -4  -5   7   15.63    0.64 
   4  -5  -7   16.97    0.64 
  -4  -5   7   17.15    0.56 
   4  -5  -7   16.96    0.60 
   4   5  -7   16.82    0.62 
  -4   5   7   16.34    0.65 
   4   5  -7   16.23    0.60 
  -4   5   7   16.83    0.55 
  -4   5   7   16.84    0.64 
   3  -5  -7    5.20    0.28 
  -3  -5   7    4.57    0.23 
   3  -5  -7    4.54    0.25 
  -3  -5   7    4.64    0.27 
  -3   5   7    4.81    0.28 
  -3   5   7    4.33    0.23 
   3   5  -7    4.55    0.27 
   3   5  -7    4.46    0.24 
  -2  -5   7    6.12    0.19 
   2  -5  -7    5.77    0.27 
   2  -5  -7    5.86    0.26 
  -2  -5   7    6.06    0.27 
  -2  -5   7    6.00    0.29 
   2  -5  -7    6.05    0.28 
  -2  -5   7    6.03    0.27 
  -2   5   7    5.95    0.27 
   2   5  -7    6.24    0.28 
   2   5  -7    5.95    0.27 
  -2   5   7    5.87    0.29 
   2   5  -7    5.68    0.28 
  -2   5   7    6.02    0.27 
  -2   5   7    5.79    0.22 
  -1  -5   7    5.52    0.24 
   1  -5  -7    5.41    0.24 
  -1  -5   7    5.27    0.24 
   1  -5  -7    5.31    0.25 
   1  -5  -7    5.31    0.24 
  -1  -5   7    5.12    0.20 
   1   5  -7    5.52    0.21 
  -1   5   7    5.20    0.25 
   1   5  -7    5.20    0.25 
  -1   5   7    5.14    0.25 
   1   5  -7    5.64    0.26 
   1   5  -7    5.62    0.27 
  -1   5   7    5.18    0.24 
   0  -5   7    5.83    0.26 
   0  -5   7    5.15    0.27 
   0  -5  -7    6.01    0.25 
   0  -5  -7    5.82    0.25 
   0  -5   7    5.51    0.25 
   0   5  -7    5.97    0.28 
   0   5  -7    5.84    0.25 
   0   5   7    5.74    0.27 
   0   5  -7    5.76    0.26 
   0   5   7    5.20    0.25 
   0   5  -7    6.22    0.24 
   0   5   7    5.60    0.26 
   0   5   7    5.25    0.24 
  -1  -5  -7   16.41    0.54 
   1  -5   7   16.44    0.56 
  -1  -5  -7   17.18    0.56 
  -1  -5  -7   16.11    0.52 
   1  -5   7   16.08    0.58 
   1  -5   7   16.55    0.56 
   1   5   7   16.50    0.57 
  -1   5  -7   16.41    0.59 
   1   5   7   16.86    0.55 
   1   5   7   16.00    0.57 
  -1   5  -7   16.69    0.56 
  -1   5  -7   17.25    0.57 
  -1   5  -7   16.01    0.55 
   1   5   7   15.74    0.56 
   2  -5   7    7.83    0.35 
   2  -5   7    7.53    0.31 
  -2  -5  -7    8.35    0.31 
   2   5   7    7.80    0.34 
  -2   5  -7    7.41    0.35 
   2   5   7    7.72    0.32 
  -2   5  -7    8.32    0.30 
   2   5   7    7.91    0.31 
  -2   5  -7    7.81    0.34 
  -3  -5  -7   12.84    0.42 
  -3  -5  -7   13.15    0.41 
   3  -5   7   12.27    0.46 
   3  -5   7   13.15    0.50 
  -3   5  -7   13.12    0.50 
   3   5   7   12.68    0.45 
   3   5   7   12.32    0.46 
  -3   5  -7   12.86    0.50 
  -3   5  -7   12.61    0.40 
  -3   5  -7   12.79    0.40 
   4  -5   7    4.30    0.22 
   4  -5   7    4.04    0.26 
   4   5   7    4.24    0.23 
   4   5   7    4.18    0.27 
   4   5   7    4.11    0.22 
  -4   5  -7    4.27    0.26 
  -4   5  -7    4.32    0.26 
   5  -5   7   -0.02    0.13 
   5  -5   7   -0.05    0.08 
  -5   5  -7    0.09    0.09 
  -5   5  -7   -0.02    0.10 
   5   5   7    0.04    0.11 
   5   5   7   -0.02    0.07 
   6  -5   7    1.27    0.21 
   6  -5   7    1.31    0.14 
  -6   5  -7    1.51    0.21 
   6   5   7    1.18    0.19 
  -6   5  -7    1.41    0.18 
   6   5   7    1.34    0.14 
   7  -5   7    0.55    0.20 
   7  -5   7    0.42    0.11 
  -7   5  -7    0.33    0.15 
   7   5   7    0.33    0.16 
   7   5   7    0.47    0.11 
   8  -5   7   -0.01    0.13 
   8  -5   7    0.03    0.19 
   8   5   7   -0.17    0.15 
  -8   5  -7    0.09    0.14 
  -8  -6   7    0.46    0.19 
  -8   6   7    0.44    0.17 
   7  -6  -7    0.51    0.20 
   7  -6  -7    0.38    0.13 
  -7  -6   7    0.34    0.16 
   7   6  -7    0.75    0.18 
  -7   6   7    0.30    0.18 
  -7   6   7    0.49    0.18 
   7   6  -7    0.38    0.12 
  -6  -6   7    0.26    0.13 
   6  -6  -7    0.33    0.13 
   6  -6  -7    0.36    0.16 
  -6   6   7    0.18    0.16 
   6   6  -7    0.32    0.14 
   6   6  -7    0.34    0.12 
  -6   6   7    0.40    0.15 
  -5  -6   7    2.68    0.24 
   5  -6  -7    2.89    0.27 
   5  -6  -7    3.04    0.22 
  -5  -6   7    2.69    0.16 
  -5   6   7    3.23    0.27 
  -5   6   7    2.56    0.27 
   5   6  -7    2.69    0.24 
  -5   6   7    3.01    0.15 
   5   6  -7    2.74    0.21 
  -4  -6   7    3.72    0.27 
   4  -6  -7    4.24    0.29 
   4  -6  -7    3.64    0.24 
  -4  -6   7    3.87    0.21 
  -4   6   7    4.06    0.27 
   4   6  -7    4.44    0.28 
   4   6  -7    3.70    0.24 
  -4   6   7    4.10    0.21 
   3  -6  -7    6.53    0.33 
  -3  -6   7    5.99    0.33 
   3  -6  -7    6.26    0.30 
  -3  -6   7    6.06    0.28 
  -3   6   7    5.95    0.28 
  -3   6   7    6.20    0.32 
   3   6  -7    6.05    0.30 
   3   6  -7    6.46    0.34 
  -2  -6   7    1.81    0.16 
  -2  -6   7    2.01    0.17 
   2  -6  -7    1.78    0.16 
   2  -6  -7    1.99    0.16 
  -2  -6   7    1.76    0.18 
   2  -6  -7    1.87    0.17 
  -2   6   7    1.76    0.17 
   2   6  -7    1.72    0.17 
   2   6  -7    1.73    0.17 
  -2   6   7    2.03    0.17 
  -2   6   7    1.74    0.18 
   2   6  -7    2.20    0.19 
   1  -6  -7    1.26    0.13 
  -1  -6   7    1.26    0.13 
   1  -6  -7    1.37    0.14 
   1  -6  -7    1.33    0.14 
   1   6  -7    1.33    0.10 
  -1   6   7    1.22    0.11 
   1   6  -7    1.27    0.14 
   1   6  -7    1.32    0.14 
  -1   6   7    1.16    0.13 
  -1   6   7    1.18    0.15 
   0  -6  -7    4.96    0.24 
   0  -6   7    4.89    0.26 
   0  -6  -7    5.16    0.25 
   0  -6   7    4.99    0.25 
   0   6   7    5.42    0.25 
   0   6  -7    5.64    0.29 
   0   6  -7    5.46    0.24 
   0   6   7    4.82    0.25 
   0   6  -7    5.16    0.25 
   0   6   7    5.17    0.27 
   0   6   7    5.25    0.26 
   1  -6   7    0.56    0.10 
  -1  -6  -7    0.68    0.11 
   1  -6   7    0.49    0.10 
  -1  -6  -7    0.65    0.08 
  -1  -6  -7    0.64    0.10 
   1  -6   7    0.60    0.12 
  -1   6  -7    0.62    0.11 
   1   6   7    0.71    0.11 
   1   6   7    0.63    0.10 
  -1   6  -7    0.46    0.09 
  -1   6  -7    0.59    0.12 
   1   6   7    0.63    0.11 
   1   6   7    0.69    0.12 
  -1   6  -7    0.39    0.09 
   2  -6   7    1.07    0.16 
  -2  -6  -7    1.05    0.12 
   2  -6   7    0.92    0.12 
  -2   6  -7    1.00    0.14 
  -2   6  -7    1.21    0.14 
   2   6   7    1.04    0.13 
   2   6   7    0.94    0.14 
   2   6   7    1.07    0.12 
   3  -6   7    2.21    0.21 
  -3  -6  -7    2.21    0.14 
   3  -6   7    2.27    0.17 
  -3   6  -7    2.35    0.14 
  -3   6  -7    1.73    0.19 
   3   6   7    2.25    0.20 
   3   6   7    1.94    0.17 
   3   6   7    1.99    0.18 
  -3   6  -7    2.25    0.20 
   4  -6   7    1.62    0.20 
   4  -6   7    1.36    0.14 
  -4   6  -7    1.55    0.17 
   4   6   7    1.23    0.14 
  -4   6  -7    1.53    0.18 
   4   6   7    1.52    0.19 
   5  -6   7    0.34    0.10 
   5  -6   7    0.28    0.15 
   5   6   7    0.49    0.11 
   5   6   7    0.24    0.13 
  -5   6  -7    0.26    0.11 
  -5   6  -7    0.24    0.13 
   6  -6   7    0.00    0.15 
   6  -6   7    0.14    0.10 
   6   6   7    0.14    0.09 
  -6   6  -7   -0.08    0.10 
   6   6   7    0.17    0.13 
   7  -6   7    0.83    0.22 
   7  -6   7    0.70    0.13 
   7   6   7    0.54    0.19 
  -7   6  -7    0.48    0.17 
   7   6   7    0.53    0.13 
  -8  -7   7    0.31    0.19 
  -7  -7   7    0.70    0.20 
   7  -7  -7    0.52    0.15 
   7  -7  -7    0.36    0.18 
  -7   7   7    0.66    0.19 
   7   7  -7    0.72    0.16 
   7   7  -7    0.75    0.20 
   6  -7  -7    0.24    0.17 
   6  -7  -7    0.29    0.13 
  -6  -7   7    0.22    0.14 
   6   7  -7    0.14    0.11 
   6   7  -7    0.22    0.15 
  -6   7   7    0.25    0.15 
  -5  -7   7    3.07    0.18 
   5  -7  -7    2.72    0.23 
   5  -7  -7    3.50    0.29 
  -5  -7   7    2.94    0.27 
  -5   7   7    2.84    0.28 
  -5   7   7    2.99    0.17 
   5   7  -7    2.75    0.24 
   5   7  -7    3.37    0.28 
  -4  -7   7    9.15    0.37 
   4  -7  -7    9.18    0.42 
   4  -7  -7    9.49    0.41 
  -4  -7   7    8.99    0.43 
  -4   7   7    9.80    0.45 
  -4   7   7    8.49    0.36 
   4   7  -7    9.09    0.43 
   4   7  -7    8.41    0.41 
  -3  -7   7    3.65    0.26 
   3  -7  -7    3.53    0.25 
  -3  -7   7    3.87    0.22 
   3  -7  -7    3.58    0.25 
  -3   7   7    3.40    0.26 
   3   7  -7    3.83    0.25 
   3   7  -7    3.98    0.28 
  -3   7   7    3.37    0.22 
   2  -7  -7    2.91    0.22 
  -2  -7   7    2.45    0.21 
   2  -7  -7    3.24    0.21 
   2  -7  -7    2.89    0.21 
  -2  -7   7    3.13    0.21 
  -2   7   7    2.64    0.22 
  -2   7   7    2.86    0.20 
   2   7  -7    2.59    0.21 
   2   7  -7    2.91    0.25 
  -2   7   7    3.06    0.18 
   2   7  -7    2.57    0.22 
  -1  -7   7    0.74    0.12 
   1  -7  -7    0.61    0.11 
   1  -7  -7    0.73    0.12 
  -1  -7   7    0.83    0.13 
  -1  -7   7    0.67    0.14 
   1  -7  -7    0.67    0.13 
  -1   7   7    0.67    0.12 
   1   7  -7    0.52    0.12 
  -1   7   7    0.62    0.12 
  -1   7   7    0.57    0.13 
   1   7  -7    0.38    0.11 
   1   7  -7    0.70    0.09 
  -1   7   7    0.67    0.10 
   0  -7   7    7.46    0.34 
   0  -7  -7    7.91    0.32 
   0  -7   7    7.80    0.34 
   0  -7  -7    7.63    0.33 
   0   7   7    7.53    0.33 
   0   7  -7    7.93    0.38 
   0   7   7    7.83    0.35 
   0   7  -7    7.66    0.34 
   0   7   7    7.53    0.34 
   0   7   7    7.90    0.36 
   0   7  -7    7.69    0.32 
  -1  -7  -7    1.26    0.12 
   1  -7   7    1.24    0.17 
   1  -7   7    1.31    0.15 
  -1  -7  -7    1.10    0.14 
   1  -7   7    1.40    0.15 
   1   7   7    1.20    0.15 
  -1   7  -7    1.59    0.18 
   1   7   7    1.27    0.15 
   1   7   7    1.27    0.14 
  -1   7  -7    1.07    0.13 
  -1   7  -7    1.27    0.14 
   1   7   7    1.17    0.16 
   2  -7   7    8.29    0.39 
  -2  -7  -7    9.00    0.33 
   2  -7   7    8.17    0.36 
  -2  -7  -7    8.59    0.34 
  -2   7  -7    8.37    0.37 
  -2   7  -7    8.56    0.39 
   2   7   7    8.32    0.37 
  -2   7  -7    7.95    0.34 
   2   7   7    8.35    0.39 
   2   7   7    8.21    0.34 
   3  -7   7    2.34    0.19 
   3  -7   7    2.22    0.22 
  -3  -7  -7    2.25    0.15 
   3   7   7    2.70    0.22 
  -3   7  -7    1.79    0.20 
  -3   7  -7    2.39    0.21 
  -3   7  -7    2.34    0.16 
   3   7   7    2.28    0.19 
  -4  -7  -7   13.02    0.40 
   4  -7   7   12.45    0.49 
   4  -7   7   12.12    0.53 
  -4   7  -7   13.61    0.53 
  -4   7  -7   12.35    0.54 
   4   7   7   12.19    0.50 
   4   7   7   12.82    0.55 
   5  -7   7    0.23    0.16 
   5  -7   7    0.21    0.11 
  -5   7  -7    0.16    0.10 
   5   7   7    0.02    0.13 
   5   7   7    0.18    0.10 
  -5   7  -7    0.18    0.12 
   6  -7   7    1.71    0.25 
   6  -7   7    1.28    0.16 
   6   7   7    1.45    0.17 
   6   7   7    1.43    0.23 
  -6   7  -7    1.37    0.22 
   7  -7   7    0.25    0.12 
   7  -7   7    0.37    0.21 
  -7   7  -7    0.55    0.18 
   7   7   7    0.07    0.17 
   7   7   7    0.29    0.11 
   7  -8  -7    0.12    0.18 
   7  -8  -7    0.23    0.14 
  -7  -8   7    0.06    0.16 
  -7   8   7    0.13    0.15 
   7   8  -7    0.06    0.13 
   7   8  -7   -0.31    0.15 
   6  -8  -7    0.30    0.18 
  -6  -8   7    0.35    0.16 
   6  -8  -7    0.58    0.16 
   6   8  -7    0.43    0.15 
  -6   8   7    0.23    0.15 
   6   8  -7    0.20    0.17 
  -5  -8   7    0.37    0.10 
  -5  -8   7    0.51    0.15 
   5  -8  -7    0.26    0.16 
   5  -8  -7    0.48    0.14 
  -5   8   7    0.29    0.08 
   5   8  -7    0.25    0.16 
  -5   8   7    0.15    0.13 
   5   8  -7    0.35    0.13 
   4  -8  -7    2.88    0.23 
  -4  -8   7    2.74    0.24 
  -4  -8   7    2.56    0.19 
   4  -8  -7    2.68    0.25 
   4   8  -7    2.77    0.26 
  -4   8   7    2.77    0.19 
  -4   8   7    2.41    0.25 
   4   8  -7    2.74    0.24 
   3  -8  -7    1.99    0.20 
  -3  -8   7    2.50    0.23 
  -3  -8   7    2.03    0.19 
   3  -8  -7    2.28    0.21 
  -3   8   7    1.84    0.19 
   3   8  -7    2.13    0.22 
  -3   8   7    1.74    0.20 
   3   8  -7    2.37    0.21 
   2  -8  -7    2.88    0.22 
   2  -8  -7    2.95    0.23 
  -2  -8   7    2.93    0.24 
  -2  -8   7    2.61    0.20 
  -2   8   7    3.06    0.25 
   2   8  -7    2.92    0.23 
   2   8  -7    3.01    0.24 
  -2   8   7    2.77    0.22 
  -2   8   7    2.70    0.20 
  -1  -8   7    4.75    0.29 
   1  -8  -7    4.73    0.28 
   1  -8  -7    4.79    0.28 
   1  -8  -7    5.16    0.29 
  -1  -8   7    4.22    0.26 
  -1   8   7    4.90    0.27 
  -1   8   7    4.91    0.30 
   1   8  -7    4.85    0.29 
   1   8  -7    5.06    0.32 
   1   8  -7    4.24    0.28 
  -1   8   7    4.56    0.28 
   0  -8  -7    0.18    0.10 
   0  -8   7    0.01    0.10 
   0  -8  -7    0.29    0.10 
   0  -8   7    0.27    0.11 
   0  -8   7    0.28    0.13 
   0   8   7    0.25    0.10 
   0   8  -7    0.25    0.09 
   0   8  -7    0.16    0.14 
   0   8  -7    0.17    0.11 
   0   8   7    0.08    0.12 
   0   8   7    0.27    0.11 
   0   8   7    0.18    0.11 
   1  -8   7    8.21    0.38 
  -1  -8  -7    8.04    0.36 
  -1  -8  -7    8.44    0.34 
   1  -8   7    8.64    0.40 
  -1   8  -7    7.67    0.38 
  -1   8  -7    7.78    0.36 
   1   8   7    8.38    0.38 
   1   8   7    7.81    0.37 
  -1   8  -7    7.85    0.37 
   1   8   7    8.18    0.36 
   2  -8   7    1.90    0.21 
  -2  -8  -7    1.52    0.15 
   2  -8   7    1.80    0.18 
   2   8   7    1.61    0.16 
   2   8   7    1.31    0.16 
  -2   8  -7    1.54    0.17 
  -2   8  -7    1.33    0.18 
   2   8   7    1.58    0.18 
  -2   8  -7    1.84    0.17 
   3  -8   7    4.65    0.32 
  -3  -8  -7    5.20    0.25 
   3  -8   7    4.65    0.28 
  -3   8  -7    5.00    0.25 
  -3   8  -7    5.63    0.32 
   3   8   7    5.34    0.29 
   3   8   7    4.79    0.30 
  -3   8  -7    5.71    0.32 
   4  -8   7    0.57    0.16 
  -4  -8  -7    0.75    0.09 
   4  -8   7    0.59    0.14 
  -4   8  -7    0.69    0.08 
   4   8   7    0.72    0.16 
   4   8   7    0.64    0.14 
  -4   8  -7    0.92    0.15 
  -4   8  -7    0.88    0.17 
   5  -8   7    0.03    0.16 
   5  -8   7    0.08    0.12 
   5   8   7    0.20    0.13 
   5   8   7    0.35    0.12 
  -5   8  -7    0.35    0.15 
   6  -8   7    0.09    0.18 
   6  -8   7    0.24    0.13 
   6   8   7    0.35    0.18 
   6   8   7    0.11    0.11 
  -6   8  -7    0.48    0.17 
  -7  -9   7    0.12    0.16 
   7   9  -7   -0.13    0.19 
  -6  -9   7    0.06    0.14 
   6  -9  -7   -0.22    0.14 
   6  -9  -7    0.09    0.14 
   6   9  -7    0.03    0.12 
  -6   9   7    0.24    0.16 
   6   9  -7    0.17    0.18 
  -5  -9   7    1.49    0.16 
   5  -9  -7    1.27    0.19 
  -5  -9   7    1.17    0.21 
   5  -9  -7    1.36    0.23 
   5   9  -7    1.42    0.21 
  -5   9   7    0.93    0.20 
  -5   9   7    1.39    0.14 
   5   9  -7    1.35    0.23 
   4  -9  -7    1.06    0.18 
  -4  -9   7    0.94    0.14 
   4  -9  -7    0.95    0.19 
  -4  -9   7    1.25    0.20 
   4   9  -7    0.94    0.17 
   4   9  -7    1.16    0.20 
  -4   9   7    1.04    0.15 
  -4   9   7    0.86    0.18 
  -3  -9   7    3.70    0.25 
   3  -9  -7    4.20    0.29 
   3  -9  -7    4.25    0.29 
  -3  -9   7    4.53    0.30 
   3   9  -7    4.59    0.30 
  -3   9   7    3.96    0.27 
  -3   9   7    3.74    0.29 
   3   9  -7    4.06    0.31 
  -2  -9   7    1.25    0.18 
   2  -9  -7    0.71    0.15 
  -2  -9   7    1.11    0.16 
   2  -9  -7    0.83    0.15 
   2   9  -7    0.95    0.15 
   2   9  -7    1.01    0.18 
  -2   9   7    1.17    0.16 
  -2   9   7    1.01    0.17 
  -1  -9   7    2.55    0.23 
   1  -9  -7    2.90    0.22 
  -1  -9   7    3.01    0.25 
   1  -9  -7    3.08    0.23 
  -1   9   7    2.81    0.24 
  -1   9   7    2.78    0.23 
  -1   9   7    2.95    0.24 
   1   9  -7    2.58    0.24 
   1   9  -7    2.94    0.26 
   0  -9   7    0.67    0.14 
   0  -9   7    0.65    0.15 
   0  -9  -7    0.63    0.13 
   0  -9   7    0.81    0.15 
   0  -9  -7    0.76    0.13 
   0   9   7    0.66    0.14 
   0   9  -7    1.01    0.13 
   0   9   7    0.89    0.14 
   0   9   7    0.83    0.16 
   0   9  -7    0.72    0.14 
   0   9   7    0.69    0.14 
   0   9  -7    0.87    0.17 
   1  -9   7    3.88    0.26 
  -1  -9  -7    4.33    0.26 
   1  -9   7    3.55    0.27 
  -1  -9  -7    3.80    0.23 
  -1   9  -7    4.12    0.26 
   1   9   7    4.01    0.25 
   1   9   7    4.33    0.27 
  -1   9  -7    3.45    0.25 
  -1   9  -7    4.16    0.30 
   1   9   7    4.20    0.27 
   2  -9   7    2.92    0.23 
  -2  -9  -7    2.53    0.21 
   2  -9   7    2.97    0.24 
   2   9   7    3.06    0.23 
   2   9   7    2.67    0.25 
  -2   9  -7    2.28    0.20 
  -2   9  -7    2.67    0.25 
  -2   9  -7    2.68    0.24 
  -3  -9  -7    3.65    0.22 
   3  -9   7    3.63    0.26 
   3  -9   7    3.32    0.27 
   3   9   7    4.16    0.30 
  -3   9  -7    3.41    0.21 
   3   9   7    3.44    0.26 
  -3   9  -7    3.64    0.28 
  -3   9  -7    4.06    0.29 
  -4  -9  -7    0.83    0.11 
   4  -9   7    0.76    0.16 
   4  -9   7    0.69    0.19 
  -4   9  -7    0.71    0.17 
   4   9   7    0.90    0.16 
   4   9   7    1.04    0.19 
  -4   9  -7    0.75    0.10 
  -4   9  -7    1.07    0.17 
   5  -9   7    1.68    0.21 
   5  -9   7    1.65    0.25 
   5   9   7    1.26    0.19 
  -5   9  -7    1.67    0.24 
   5   9   7    1.56    0.23 
   6  -9   7    0.08    0.13 
   6  -9   7    0.33    0.20 
  -6   9  -7    0.17    0.16 
   6   9   7   -0.04    0.10 
   6   9   7    0.19    0.18 
   6 -10  -7    0.38    0.21 
   6 -10  -7    0.28    0.17 
  -6 -10   7    0.51    0.18 
  -6  10   7    0.57    0.19 
   6  10  -7    0.38    0.17 
   6  10  -7    0.25    0.19 
   5 -10  -7    0.07    0.15 
  -5 -10   7    0.20    0.14 
  -5 -10   7   -0.10    0.09 
   5 -10  -7    0.00    0.17 
   5  10  -7    0.08    0.13 
  -5  10   7    0.13    0.10 
  -5  10   7   -0.04    0.15 
   5  10  -7    0.35    0.17 
   4 -10  -7    0.18    0.14 
   4 -10  -7    0.41    0.17 
  -4 -10   7    0.18    0.14 
  -4 -10   7    0.30    0.11 
  -4  10   7    0.27    0.11 
   4  10  -7    0.47    0.16 
  -4  10   7    0.20    0.15 
   4  10  -7    0.04    0.16 
  -3 -10   7    0.83    0.17 
   3 -10  -7    0.63    0.16 
  -3 -10   7    0.45    0.14 
   3 -10  -7    0.75    0.17 
  -3  10   7    0.80    0.15 
  -3  10   7    0.61    0.16 
   3  10  -7    0.46    0.17 
   3  10  -7    0.64    0.16 
  -2 -10   7    1.19    0.19 
   2 -10  -7    1.49    0.19 
  -2 -10   7    1.08    0.17 
  -2  10   7    1.12    0.19 
  -2  10   7    1.12    0.18 
   2  10  -7    1.42    0.21 
  -1 -10   7    2.82    0.23 
   1 -10  -7    2.71    0.23 
   1 -10  -7    2.84    0.25 
  -1 -10   7    3.04    0.27 
  -1  10   7    2.85    0.25 
  -1  10   7    2.64    0.24 
   1  10  -7    3.02    0.26 
  -1  10   7    2.85    0.25 
   1  10  -7    2.55    0.25 
   0 -10  -7    0.75    0.15 
   0 -10   7    0.74    0.16 
   0 -10  -7    0.86    0.15 
   0  10   7    0.68    0.14 
   0  10  -7    0.91    0.19 
   0  10   7    0.58    0.15 
   0  10   7    0.52    0.16 
   0  10  -7    0.45    0.14 
   1 -10   7    1.33    0.18 
  -1 -10  -7    1.46    0.18 
   1 -10   7    1.24    0.19 
  -1  10  -7    1.34    0.20 
   1  10   7    0.94    0.17 
  -1  10  -7    1.27    0.17 
  -1  10  -7    1.06    0.17 
   1  10   7    1.21    0.18 
   2 -10   7    0.50    0.15 
  -2 -10  -7    0.68    0.14 
   2 -10   7    0.59    0.17 
   2  10   7    0.85    0.17 
  -2  10  -7    0.89    0.17 
   2  10   7    0.42    0.14 
  -2  10  -7    1.05    0.17 
  -2  10  -7    0.64    0.14 
   3 -10   7    0.70    0.17 
  -3 -10  -7    0.72    0.13 
   3 -10   7    0.61    0.16 
  -3  10  -7    0.76    0.16 
  -3  10  -7    0.61    0.12 
   3  10   7    0.62    0.17 
   3  10   7    0.61    0.15 
  -3  10  -7    0.73    0.17 
  -4 -10  -7    0.43    0.10 
   4 -10   7    0.28    0.15 
   4 -10   7    0.60    0.18 
   4  10   7    0.35    0.17 
   4  10   7    0.37    0.14 
  -4  10  -7    0.41    0.16 
  -4  10  -7    0.49    0.10 
   5 -10   7    1.23    0.21 
   5 -10   7    1.19    0.23 
  -5  10  -7    1.54    0.23 
   5  10   7    1.45    0.24 
   5  10   7    1.31    0.20 
  -5 -11   7    0.15    0.15 
   5 -11  -7   -0.06    0.17 
  -5 -11   7    0.09    0.10 
   5 -11  -7   -0.05    0.15 
  -5  11   7    0.11    0.10 
   5  11  -7    0.32    0.15 
  -5  11   7    0.10    0.15 
   5  11  -7    0.05    0.19 
   4 -11  -7    1.21    0.22 
  -4 -11   7    1.11    0.17 
  -4 -11   7    1.12    0.21 
   4 -11  -7    1.18    0.23 
  -4  11   7    1.12    0.17 
   4  11  -7    0.82    0.22 
  -4  11   7    1.00    0.22 
   4  11  -7    0.99    0.20 
  -3 -11   7    0.30    0.15 
   3 -11  -7    0.06    0.15 
  -3 -11   7    0.38    0.14 
  -3  11   7    0.24    0.16 
  -3  11   7    0.39    0.13 
   3  11  -7    0.20    0.17 
   2 -11  -7    1.59    0.21 
  -2 -11   7    1.36    0.21 
  -2 -11   7    1.54    0.20 
  -2  11   7    1.33    0.20 
   2  11  -7    1.67    0.24 
  -2  11   7    1.75    0.23 
  -1 -11   7    0.94    0.18 
  -1 -11   7    0.83    0.17 
   1 -11  -7    0.65    0.15 
  -1  11   7    0.81    0.17 
  -1  11   7    0.70    0.16 
   1  11  -7    0.91    0.20 
   0 -11  -7    0.97    0.17 
   0 -11   7    1.20    0.20 
   0  11  -7    1.11    0.18 
   0  11   7    1.10    0.18 
   0  11  -7    0.84    0.20 
   0  11   7    1.13    0.18 
  -1 -11  -7    0.94    0.16 
   1 -11   7    1.03    0.19 
  -1  11  -7    0.84    0.16 
   1  11   7    0.92    0.18 
  -1  11  -7    0.88    0.19 
   2 -11   7    2.63    0.28 
   2 -11   7    2.76    0.27 
  -2 -11  -7    2.75    0.23 
  -2  11  -7    3.09    0.28 
  -2  11  -7    2.75    0.26 
   2  11   7    2.22    0.26 
  -2  11  -7    2.52    0.24 
   2  11   7    2.80    0.27 
  -3 -11  -7    1.04    0.16 
   3 -11   7    1.32    0.21 
   3 -11   7    1.13    0.21 
  -3  11  -7    1.91    0.23 
   3  11   7    1.30    0.22 
  -3  11  -7    1.39    0.22 
  -3  11  -7    1.51    0.17 
   3  11   7    1.48    0.22 
  -4 -11  -7    0.34    0.11 
   4 -11   7    0.28    0.16 
   4 -11   7    0.37    0.19 
   4  11   7    0.46    0.16 
  -4  11  -7    0.43    0.17 
   4  11   7   -0.02    0.17 
  -4  11  -7    0.49    0.11 
   5 -11   7    0.68    0.19 
  -5  11  -7    0.99    0.22 
   5  11   7    0.48    0.17 
   5 -12  -7   -0.03    0.17 
   4 -12  -7    0.58    0.22 
  -4 -12   7    0.76    0.17 
  -4 -12   7    0.76    0.19 
  -4  12   7    0.95    0.17 
   4  12  -7    0.67    0.23 
  -4  12   7    1.09    0.23 
   3 -12  -7    1.20    0.22 
  -3 -12   7    1.68    0.25 
  -3 -12   7    1.72    0.22 
  -3  12   7    1.17    0.22 
   3  12  -7    1.51    0.26 
  -3  12   7    1.39    0.20 
   2 -12  -7    0.52    0.17 
  -2 -12   7    0.93    0.20 
  -2 -12   7    0.74    0.18 
  -2  12   7    0.64    0.19 
   2  12  -7    0.40    0.21 
  -2  12   7    0.80    0.18 
  -1 -12   7    0.99    0.19 
  -1 -12   7    1.57    0.23 
   1  12  -7    1.35    0.24 
  -1  12   7    0.82    0.19 
  -1  12   7    1.11    0.21 
   0 -12  -7    0.16    0.13 
   0 -12   7    0.42    0.16 
   0  12   7    0.22    0.16 
   0  12  -7   -0.01    0.17 
   0  12  -7    0.30    0.15 
   1 -12   7    0.94    0.20 
  -1 -12  -7    0.78    0.17 
   1  12   7    0.66    0.19 
  -1  12  -7    0.89    0.20 
  -1  12  -7    0.62    0.16 
   2 -12   7    2.12    0.26 
  -2 -12  -7    1.92    0.22 
  -2  12  -7    2.23    0.27 
   2  12   7    1.69    0.25 
  -2  12  -7    1.82    0.22 
  -3 -12  -7    0.11    0.11 
   3 -12   7    0.12    0.16 
   3 -12   7    0.15    0.17 
  -3  12  -7    0.44    0.17 
   3  12   7    0.18    0.18 
  -3  12  -7    0.31    0.12 
   4 -12   7    0.21    0.17 
  -4  12  -7    0.16    0.16 
   4  12   7    0.32    0.16 
  -3 -13   7    1.11    0.22 
   3 -13  -7    1.57    0.25 
  -3  13   7    1.53    0.25 
  -2 -13   7    0.74    0.19 
  -2 -13   7    0.59    0.18 
  -2  13   7    0.62    0.18 
   2  13  -7    0.40    0.22 
  -2  13   7    0.85    0.20 
  -1 -13   7    0.65    0.19 
  -1  13   7    0.80    0.20 
   1  13  -7    0.81    0.22 
   0 -13  -7    0.40    0.16 
   0 -13   7    0.50    0.17 
   0  13  -7    0.88    0.23 
   0  13  -7    0.40    0.17 
   1 -13   7    1.68    0.25 
  -1 -13  -7    1.73    0.23 
   1  13   7    1.66    0.27 
  -1  13  -7    1.62    0.23 
  -1  13  -7    1.75    0.27 
   2 -13   7    2.49    0.30 
  -2 -13  -7    2.56    0.26 
  -2  13  -7    2.22    0.24 
  -2  13  -7    2.88    0.31 
   2  13   7    2.11    0.29 
   0  14  -7    0.78    0.20 
  -8   0   8    0.05    0.15 
   8   0  -8    0.01    0.11 
   7   0  -8    1.30    0.15 
  -7   0   8    1.33    0.22 
   6   0  -8    0.05    0.09 
  -6   0   8   -0.09    0.11 
  -6   0   8    0.10    0.08 
  -5   0   8   11.04    0.48 
  -5   0   8   11.56    0.43 
   5   0  -8   10.65    0.42 
  -4   0   8    0.08    0.05 
  -4   0   8    0.18    0.05 
   4   0  -8    0.23    0.06 
  -4   0   8    0.08    0.06 
  -3   0   8   89.56    2.50 
   3   0  -8   90.95    2.59 
  -3   0   8   85.67    2.65 
   3   0  -8   89.25    2.52 
  -3   0   8   84.08    2.53 
   3   0  -8   89.43    2.56 
   3   0  -8   83.87    2.59 
   2   0  -8   33.70    1.01 
  -2   0   8   33.41    1.00 
  -2   0   8   35.83    1.00 
  -2   0   8   33.96    1.02 
   2   0  -8   34.02    1.01 
   2   0  -8   31.51    1.03 
  -2   0   8   32.36    1.05 
  -1   0   8  132.38    3.85 
   1   0  -8  140.12    3.95 
   1   0  -8  135.17    3.94 
   1   0  -8  131.77    3.83 
  -1   0   8  142.46    3.94 
  -1   0   8  132.41    3.84 
  -1   0   8  133.30    3.98 
   0   0  -8   24.64    0.73 
   0   0  -8   23.08    0.73 
   0   0   8   23.75    0.72 
   0   0  -8   23.55    0.71 
   0   0   8   22.13    0.72 
   0   0   8   23.68    0.72 
  -1   0  -8   45.38    1.30 
   1   0   8   44.84    1.33 
  -1   0  -8   42.15    1.36 
   1   0   8   44.23    1.30 
   1   0   8   47.61    1.34 
   2   0   8   80.33    2.26 
   2   0   8   79.93    2.29 
  -2   0  -8   73.91    2.33 
   2   0   8   78.37    2.28 
   2   0   8   76.66    2.27 
  -3   0  -8   29.15    0.92 
   3   0   8   30.94    0.89 
  -3   0  -8   28.18    0.95 
   3   0   8   29.00    0.88 
   3   0   8   30.03    0.92 
   3   0   8   29.63    0.91 
  -4   0  -8   10.56    0.43 
  -4   0  -8   10.03    0.40 
   4   0   8   10.38    0.39 
  -4   0  -8   10.52    0.40 
   4   0   8   10.02    0.40 
   4   0   8   10.20    0.33 
   4   0   8   10.62    0.34 
   5   0   8    1.25    0.10 
   5   0   8    1.27    0.15 
  -5   0  -8    1.03    0.15 
  -5   0  -8    1.15    0.14 
  -5   0  -8    0.95    0.14 
   5   0   8    1.23    0.08 
   5   0   8    1.07    0.14 
  -6   0  -8    0.19    0.10 
  -6   0  -8    0.07    0.11 
   6   0   8    0.13    0.11 
   6   0   8    0.15    0.05 
   6   0   8    0.11    0.12 
  -6   0  -8    0.07    0.11 
   6   0   8    0.23    0.11 
   7   0   8    3.35    0.28 
   7   0   8    3.31    0.26 
  -7   0  -8    3.50    0.28 
  -7   0  -8    3.51    0.26 
   8  -1  -8    0.68    0.14 
  -8  -1   8    0.77    0.20 
   8   1  -8    0.57    0.13 
  -8   1   8    0.41    0.18 
  -7  -1   8    0.65    0.18 
   7  -1  -8    0.82    0.14 
  -7   1   8    0.58    0.17 
   7   1  -8    0.71    0.12 
   6  -1  -8    0.43    0.11 
  -6  -1   8    0.14    0.12 
  -6   1   8    0.40    0.15 
  -6   1   8    0.21    0.10 
   6   1  -8    0.29    0.09 
  -5  -1   8    6.05    0.27 
  -5  -1   8    5.94    0.34 
   5  -1  -8    6.01    0.28 
   5   1  -8    6.28    0.27 
  -5   1   8    5.88    0.34 
  -5   1   8    5.80    0.30 
   5   1  -8    5.85    0.28 
   4  -1  -8    5.32    0.19 
  -4  -1   8    5.71    0.23 
  -4  -1   8    5.30    0.20 
  -4   1   8    5.00    0.28 
  -4   1   8    5.35    0.20 
   4   1  -8    5.17    0.23 
  -4   1   8    5.45    0.25 
  -4   1   8    4.46    0.19 
   3  -1  -8   10.92    0.41 
  -3  -1   8   11.37    0.39 
   3  -1  -8   12.08    0.41 
   3  -1  -8   11.35    0.35 
  -3  -1   8   11.06    0.44 
   3  -1  -8   11.59    0.40 
  -3   1   8   11.88    0.38 
  -3   1   8   10.28    0.43 
  -3   1   8   11.41    0.41 
   3   1  -8   11.76    0.40 
   3   1  -8   11.29    0.39 
   3   1  -8   11.65    0.40 
   3   1  -8   10.88    0.41 
  -2  -1   8   26.27    0.81 
  -2  -1   8   27.89    0.81 
  -2  -1   8   26.20    0.79 
  -2  -1   8   25.93    0.85 
   2  -1  -8   26.90    0.81 
   2  -1  -8   25.40    0.83 
   2  -1  -8   26.56    0.79 
  -2  -1   8   27.24    0.82 
   2   1  -8   25.36    0.81 
   2   1  -8   26.51    0.81 
  -2   1   8   27.49    0.82 
   2   1  -8   25.69    0.83 
  -2   1   8   26.29    0.85 
  -2   1   8   26.29    0.81 
  -2   1   8   25.81    0.81 
  -2   1   8   27.50    0.81 
  -1  -1   8    3.81    0.19 
   1  -1  -8    3.97    0.16 
   1  -1  -8    3.79    0.19 
  -1  -1   8    3.80    0.16 
  -1  -1   8    4.31    0.19 
   1  -1  -8    4.08    0.18 
  -1  -1   8    3.67    0.18 
  -1   1   8    3.92    0.18 
   1   1  -8    4.06    0.19 
   1   1  -8    4.31    0.19 
   1   1  -8    3.84    0.19 
  -1   1   8    3.75    0.18 
  -1   1   8    3.75    0.18 
   0  -1  -8    2.56    0.14 
   0  -1  -8    2.56    0.14 
   0  -1  -8    2.63    0.14 
   0  -1   8    2.83    0.14 
   0  -1   8    2.70    0.14 
   0  -1   8    2.72    0.14 
   0   1   8    2.46    0.14 
   0   1   8    2.85    0.14 
   0   1  -8    2.89    0.15 
   0   1  -8    2.43    0.15 
   0   1   8    2.72    0.12 
   0   1  -8    2.69    0.15 
   1  -1   8   26.74    0.83 
  -1  -1  -8   26.43    0.85 
  -1  -1  -8   28.67    0.80 
   1  -1   8   26.46    0.82 
   1  -1   8   26.65    0.82 
   1  -1   8   27.71    0.81 
  -1   1  -8   29.93    0.80 
   1   1   8   26.53    0.81 
   1   1   8   25.38    0.82 
   1   1   8   26.83    0.83 
   1   1   8   25.50    0.82 
   2  -1   8   27.26    0.84 
   2  -1   8   27.87    0.86 
  -2  -1  -8   28.41    0.79 
   2  -1   8   26.93    0.85 
   2  -1   8   28.09    0.86 
   2   1   8   27.86    0.85 
   2   1   8   27.84    0.85 
  -2   1  -8   29.03    0.87 
  -2   1  -8   28.14    0.89 
   2   1   8   27.75    0.85 
   2   1   8   27.75    0.83 
  -3  -1  -8   27.02    0.89 
   3  -1   8   27.87    0.86 
   3  -1   8   27.32    0.83 
  -3  -1  -8   28.17    0.84 
   3  -1   8   27.27    0.85 
   3  -1   8   27.11    0.82 
  -3   1  -8   27.15    0.86 
   3   1   8   26.83    0.84 
  -3   1  -8   27.22    0.89 
   3   1   8   26.41    0.84 
   3   1   8   26.41    0.82 
   3   1   8   26.61    0.82 
  -4  -1  -8    8.01    0.32 
  -4  -1  -8    8.08    0.36 
   4  -1   8    8.02    0.28 
   4  -1   8    7.64    0.27 
   4  -1   8    7.60    0.34 
   4  -1   8    8.08    0.33 
  -4   1  -8    8.14    0.35 
   4   1   8    8.11    0.28 
   4   1   8    8.10    0.28 
   4   1   8    7.86    0.33 
  -4   1  -8    7.64    0.36 
   4   1   8    8.33    0.33 
   5  -1   8    0.42    0.06 
  -5  -1  -8    0.40    0.12 
   5  -1   8    0.47    0.07 
   5  -1   8    0.45    0.11 
   5  -1   8    0.49    0.13 
  -5  -1  -8    0.35    0.11 
  -5   1  -8    0.38    0.12 
  -5   1  -8    0.53    0.12 
   5   1   8    0.28    0.12 
   5   1   8    0.44    0.06 
   5   1   8    0.46    0.07 
   5   1   8    0.47    0.11 
   5   1   8    0.31    0.12 
   6  -1   8    0.02    0.05 
   6  -1   8    0.17    0.13 
   6  -1   8   -0.11    0.09 
  -6  -1  -8    0.13    0.11 
  -6   1  -8    0.03    0.10 
  -6   1  -8    0.16    0.10 
   6   1   8    0.01    0.05 
   6   1   8    0.02    0.09 
   6   1   8    0.14    0.11 
  -7  -1  -8    1.35    0.20 
   7  -1   8    1.48    0.20 
   7  -1   8    1.35    0.19 
  -7   1  -8    1.29    0.19 
   7   1   8    1.61    0.21 
  -7   1  -8    1.42    0.20 
  -8  -1  -8    0.38    0.15 
   8   1   8    0.41    0.16 
  -8   1  -8   -0.01    0.12 
   8  -2  -8    3.24    0.23 
   8  -2  -8    3.52    0.32 
  -8  -2   8    2.42    0.30 
   8   2  -8    3.21    0.23 
  -8   2   8    2.70    0.32 
  -7  -2   8    0.23    0.15 
   7  -2  -8    0.47    0.12 
  -7   2   8    0.33    0.13 
   7   2  -8    0.31    0.11 
  -7   2   8    0.15    0.15 
  -6  -2   8    9.74    0.48 
   6  -2  -8    8.77    0.38 
  -6   2   8    9.81    0.43 
   6   2  -8    9.60    0.39 
  -6   2   8    9.40    0.47 
   5  -2  -8    1.45    0.14 
  -5  -2   8    1.29    0.18 
  -5   2   8    1.15    0.15 
  -5   2   8    1.29    0.19 
   5   2  -8    1.17    0.13 
   5   2  -8    1.25    0.13 
  -4  -2   8   14.32    0.47 
  -4   2   8   14.97    0.58 
  -4   2   8   14.77    0.53 
   4   2  -8   14.57    0.51 
  -4   2   8   14.66    0.47 
   4   2  -8   14.64    0.51 
  -3  -2   8    0.57    0.08 
  -3  -2   8    0.68    0.06 
  -3  -2   8    0.24    0.08 
   3  -2  -8    0.74    0.10 
   3  -2  -8    0.72    0.09 
   3  -2  -8    0.50    0.09 
  -3  -2   8    0.51    0.08 
   3   2  -8    0.60    0.09 
   3   2  -8    0.39    0.09 
   3   2  -8    0.62    0.09 
  -3   2   8    0.56    0.11 
   3   2  -8    0.66    0.09 
  -3   2   8    0.38    0.06 
  -3   2   8    0.55    0.09 
  -3   2   8    0.79    0.09 
   2  -2  -8    3.30    0.18 
  -2  -2   8    3.81    0.15 
  -2  -2   8    3.82    0.18 
   2  -2  -8    3.29    0.19 
  -2  -2   8    4.04    0.21 
  -2  -2   8    3.65    0.18 
   2   2  -8    3.44    0.19
[truncated: 611,586 more chars]
