# Supplementary material for: A Simple Metal-Free Cyclization for the Synthesis of 4-Methylene-3-Substituted Quinazolinone and Quinazolinthione Derivatives: Experiment and Theory
Source: Front Chem. 2019 Aug 16;7:584. doi: 10.3389/fchem.2019.00584 (PMC6706782; doi:10.3389/fchem.2019.00584)
Supplement: Supplementary file 1 [file Data_Sheet_1.ZIP › CDCC1906269.cif]

 
data_mo181112b 
  
_audit_creation_method            'SHELXL-2014/7' 
_shelx_SHELXL_version_number      '2014/7' 
_chemical_name_systematic         ? 
_chemical_name_common             ? 
_chemical_melting_point           ? 
_chemical_formula_moiety          ? 
_chemical_formula_sum 
 'C15 H11 N2 S' 
_chemical_formula_weight          251.32 
  
loop_ 
 _atom_type_symbol 
 _atom_type_description 
 _atom_type_scat_dispersion_real 
 _atom_type_scat_dispersion_imag 
 _atom_type_scat_source 
 'C'  'C'   0.0033   0.0016 
 'International Tables Vol C Tables 4.2.6.8 and 6.1.1.4' 
 'H'  'H'   0.0000   0.0000 
 'International Tables Vol C Tables 4.2.6.8 and 6.1.1.4' 
 'N'  'N'   0.0061   0.0033 
 'International Tables Vol C Tables 4.2.6.8 and 6.1.1.4' 
 'S'  'S'   0.1246   0.1234 
 'International Tables Vol C Tables 4.2.6.8 and 6.1.1.4' 
  
_space_group_crystal_system       monoclinic 
_space_group_IT_number            14 
_space_group_name_H-M_alt         'P 21/c' 
_space_group_name_Hall            '-P 2ybc' 
  
_shelx_space_group_comment 
; 
The symmetry employed for this shelxl refinement is uniquely defined 
by the following loop, which should always be used as a source of 
symmetry information in preference to the above space-group names. 
They are only intended as comments. 
; 
  
loop_ 
 _space_group_symop_operation_xyz 
 'x, y, z' 
 '-x, y+1/2, -z+1/2' 
 '-x, -y, -z' 
 'x, -y-1/2, z-1/2' 
  
_cell_length_a                    9.3604(7) 
_cell_length_b                    16.0250(13) 
_cell_length_c                    8.5478(7) 
_cell_angle_alpha                 90 
_cell_angle_beta                  97.7877(14) 
_cell_angle_gamma                 90 
_cell_volume                      1270.35(17) 
_cell_formula_units_Z             4 
_cell_measurement_temperature     296(2) 
_cell_measurement_reflns_used     5528 
_cell_measurement_theta_min       2.40 
_cell_measurement_theta_max       28.00 
  
_exptl_crystal_description        block 
_exptl_crystal_colour             colorless 
_exptl_crystal_density_meas       ? 
_exptl_crystal_density_method     ? 
_exptl_crystal_density_diffrn     1.314 
_exptl_crystal_F_000              524 
_exptl_transmission_factor_min    ? 
_exptl_transmission_factor_max    ? 
_exptl_crystal_size_max           0.20 
_exptl_crystal_size_mid           0.16 
_exptl_crystal_size_min           0.15 
_exptl_absorpt_coefficient_mu     0.236 
_shelx_estimated_absorpt_T_min    ? 
_shelx_estimated_absorpt_T_max    ? 
_exptl_absorpt_correction_type    multi-scan 
_exptl_absorpt_correction_T_min   0.9039 
_exptl_absorpt_correction_T_max   1.0000 
_exptl_absorpt_process_details    sadabs 
_exptl_absorpt_special_details    ? 
_diffrn_ambient_temperature       296(2) 
_diffrn_radiation_wavelength      0.71073 
_diffrn_radiation_type            MoK\a 
_diffrn_source                    ? 
_diffrn_measurement_device_type   'Bruker APEX-II CCD' 
_diffrn_measurement_method        '\f and \w scans' 
_diffrn_detector_area_resol_mean  ? 
_diffrn_reflns_number             15277 
_diffrn_reflns_av_unetI/netI      0.0174 
_diffrn_reflns_av_R_equivalents   0.0218 
_diffrn_reflns_limit_h_min        -12 
_diffrn_reflns_limit_h_max        12 
_diffrn_reflns_limit_k_min        -21 
_diffrn_reflns_limit_k_max        21 
_diffrn_reflns_limit_l_min        -11 
_diffrn_reflns_limit_l_max        11 
_diffrn_reflns_theta_min          2.196 
_diffrn_reflns_theta_max          28.271 
_diffrn_reflns_theta_full         25.242 
_diffrn_measured_fraction_theta_max   0.994 
_diffrn_measured_fraction_theta_full  0.996 
_diffrn_reflns_Laue_measured_fraction_max    0.994 
_diffrn_reflns_Laue_measured_fraction_full   0.996 
_diffrn_reflns_point_group_measured_fraction_max   0.994 
_diffrn_reflns_point_group_measured_fraction_full  0.996 
_reflns_number_total              3137 
_reflns_number_gt                 2505 
_reflns_threshold_expression      'I > 2\s(I)' 
_reflns_Friedel_coverage          0.000 
_reflns_Friedel_fraction_max      . 
_reflns_Friedel_fraction_full     . 
  
_reflns_special_details 
; 
 Reflections were merged by SHELXL according to the crystal 
 class for the calculation of statistics and refinement. 
  
 _reflns_Friedel_fraction is defined as the number of unique 
 Friedel pairs measured divided by the number that would be 
 possible theoretically, ignoring centric projections and 
 systematic absences. 
; 
  
_computing_data_collection        'Bruker APEX2' 
_computing_cell_refinement        'Bruker SAINT' 
_computing_data_reduction         'Bruker SAINT' 
_computing_structure_solution     'SHELXS-97 (Sheldrick 2008)' 
_computing_structure_refinement 'SHELXL-2014/7 (Sheldrick, 2014)' 
_computing_molecular_graphics     'Bruker SHELXTL' 
_computing_publication_material   'Bruker SHELXTL' 
_refine_special_details           ? 
_refine_ls_structure_factor_coef  Fsqd 
_refine_ls_matrix_type            full 
_refine_ls_weighting_scheme       calc 
_refine_ls_weighting_details 
'w=1/[\s^2^(Fo^2^)+(0.1000P)^2^+0.1877P] where P=(Fo^2^+2Fc^2^)/3' 
_atom_sites_solution_primary      ? 
_atom_sites_solution_secondary    ? 
_atom_sites_solution_hydrogens    geom 
_refine_ls_hydrogen_treatment     constr 
_refine_ls_extinction_method      none 
_refine_ls_extinction_coef        . 
_refine_ls_number_reflns          3137 
_refine_ls_number_parameters      163 
_refine_ls_number_restraints      0 
_refine_ls_R_factor_all           0.0563 
_refine_ls_R_factor_gt            0.0438 
_refine_ls_wR_factor_ref          0.1551 
_refine_ls_wR_factor_gt           0.1412 
_refine_ls_goodness_of_fit_ref    1.054 
_refine_ls_restrained_S_all       1.054 
_refine_ls_shift/su_max           0.000 
_refine_ls_shift/su_mean          0.000 
  
loop_ 
 _atom_site_label 
 _atom_site_type_symbol 
 _atom_site_fract_x 
 _atom_site_fract_y 
 _atom_site_fract_z 
 _atom_site_U_iso_or_equiv 
 _atom_site_adp_type 
 _atom_site_occupancy 
 _atom_site_site_symmetry_order 
 _atom_site_calc_flag 
 _atom_site_refinement_flags_posn 
 _atom_site_refinement_flags_adp 
 _atom_site_refinement_flags_occupancy 
 _atom_site_disorder_assembly 
 _atom_site_disorder_group 
N1 N 0.28272(14) 0.05979(8) 0.24385(15) 0.0389(3) Uani 1 1 d . . . . . 
N2 N 0.09872(15) -0.02584(8) 0.30450(16) 0.0429(3) Uani 1 1 d . . . . . 
S1 S 0.18855(5) 0.08484(3) 0.52274(5) 0.05114(19) Uani 1 1 d . . . . . 
C1 C 0.19032(16) 0.03736(9) 0.34650(18) 0.0370(3) Uani 1 1 d . . . . . 
C2 C 0.09639(17) -0.07197(9) 0.16503(19) 0.0373(3) Uani 1 1 d . . . . . 
C3 C 0.00839(18) -0.14198(11) 0.1402(2) 0.0470(4) Uani 1 1 d . . . . . 
H3 H -0.0484 -0.1583 0.2161 0.056 Uiso 1 1 calc R U . . . 
C4 C 0.0058(2) -0.18697(12) 0.0027(2) 0.0557(5) Uani 1 1 d . . . . . 
H4 H -0.0517 -0.2343 -0.0140 0.067 Uiso 1 1 calc R U . . . 
C5 C 0.0892(2) -0.16151(13) -0.1108(2) 0.0602(5) Uani 1 1 d . . . . . 
H5 H 0.0861 -0.1914 -0.2045 0.072 Uiso 1 1 calc R U . . . 
C6 C 0.1764(2) -0.09234(11) -0.0859(2) 0.0523(4) Uani 1 1 d . . . . . 
H6 H 0.2318 -0.0761 -0.1631 0.063 Uiso 1 1 calc R U . . . 
C7 C 0.18297(17) -0.04617(9) 0.05350(18) 0.0384(3) Uani 1 1 d . . . . . 
C8 C 0.27768(17) 0.02627(10) 0.08691(18) 0.0399(3) Uani 1 1 d . . . . . 
C9 C 0.3565(3) 0.05920(14) -0.0147(2) 0.0633(5) Uani 1 1 d . . . . . 
H9A H 0.4161 0.1045 0.0150 0.076 Uiso 1 1 calc R U . . . 
H9B H 0.3523 0.0370 -0.1157 0.076 Uiso 1 1 calc R U . . . 
C10 C 0.38979(17) 0.12337(10) 0.28999(18) 0.0401(4) Uani 1 1 d . . . . . 
C11 C 0.52211(19) 0.10037(12) 0.3681(2) 0.0492(4) Uani 1 1 d . . . . . 
H11 H 0.5412 0.0450 0.3963 0.059 Uiso 1 1 calc R U . . . 
C12 C 0.6269(2) 0.16165(15) 0.4043(2) 0.0637(6) Uani 1 1 d . . . . . 
H12 H 0.7155 0.1475 0.4608 0.076 Uiso 1 1 calc R U . . . 
C13 C 0.6007(2) 0.24247(15) 0.3577(3) 0.0657(6) Uani 1 1 d . . . . . 
H13 H 0.6720 0.2827 0.3809 0.079 Uiso 1 1 calc R U . . . 
C14 C 0.4691(2) 0.26439(12) 0.2765(3) 0.0626(5) Uani 1 1 d . . . . . 
H14 H 0.4520 0.3192 0.2434 0.075 Uiso 1 1 calc R U . . . 
C15 C 0.3624(2) 0.20499(11) 0.2440(2) 0.0521(4) Uani 1 1 d . . . . . 
H15 H 0.2725 0.2199 0.1914 0.063 Uiso 1 1 calc R U . . . 
  
loop_ 
 _atom_site_aniso_label 
 _atom_site_aniso_U_11 
 _atom_site_aniso_U_22 
 _atom_site_aniso_U_33 
 _atom_site_aniso_U_23 
 _atom_site_aniso_U_13 
 _atom_site_aniso_U_12 
N1 0.0378(7) 0.0403(6) 0.0407(7) -0.0029(5) 0.0126(5) -0.0036(5) 
N2 0.0449(7) 0.0413(7) 0.0452(7) -0.0053(5) 0.0161(6) -0.0062(6) 
S1 0.0518(3) 0.0588(3) 0.0468(3) -0.01427(18) 0.0210(2) -0.01203(19) 
C1 0.0348(7) 0.0371(7) 0.0407(7) -0.0001(6) 0.0108(6) 0.0017(6) 
C2 0.0349(8) 0.0351(7) 0.0416(8) 0.0002(6) 0.0044(6) 0.0048(6) 
C3 0.0425(9) 0.0442(8) 0.0536(10) 0.0004(7) 0.0036(7) -0.0027(7) 
C4 0.0526(10) 0.0472(10) 0.0630(11) -0.0073(8) -0.0083(8) -0.0046(8) 
C5 0.0694(13) 0.0600(11) 0.0485(10) -0.0146(8) -0.0016(9) -0.0015(9) 
C6 0.0611(11) 0.0554(10) 0.0406(9) -0.0054(7) 0.0081(8) 0.0021(8) 
C7 0.0392(8) 0.0365(7) 0.0397(8) 0.0011(6) 0.0060(6) 0.0069(6) 
C8 0.0419(8) 0.0403(8) 0.0395(8) -0.0008(6) 0.0120(6) 0.0041(6) 
C9 0.0809(14) 0.0634(11) 0.0519(11) -0.0083(9) 0.0319(10) -0.0186(11) 
C10 0.0377(8) 0.0438(8) 0.0410(8) -0.0036(6) 0.0135(6) -0.0038(6) 
C11 0.0423(9) 0.0583(10) 0.0482(9) 0.0075(7) 0.0108(7) 0.0009(7) 
C12 0.0413(9) 0.0909(16) 0.0580(11) -0.0013(10) 0.0034(8) -0.0108(10) 
C13 0.0582(12) 0.0703(13) 0.0697(13) -0.0161(10) 0.0129(10) -0.0236(10) 
C14 0.0704(13) 0.0441(9) 0.0748(13) -0.0079(9) 0.0154(10) -0.0093(9) 
C15 0.0483(10) 0.0434(9) 0.0638(11) -0.0039(8) 0.0049(8) 0.0002(7) 
  
_geom_special_details 
; 
 All esds (except the esd in the dihedral angle between two l.s. planes) 
 are estimated using the full covariance matrix.  The cell esds are taken 
 into account individually in the estimation of esds in distances, angles 
 and torsion angles; correlations between esds in cell parameters are only 
 used when they are defined by crystal symmetry.  An approximate (isotropic) 
 treatment of cell esds is used for estimating esds involving l.s. planes. 
; 
  
loop_ 
 _geom_bond_atom_site_label_1 
 _geom_bond_atom_site_label_2 
 _geom_bond_distance 
 _geom_bond_site_symmetry_2 
 _geom_bond_publ_flag 
N1 C1 1.3612(19) . ? 
N1 C8 1.4398(19) . ? 
N1 C10 1.446(2) . ? 
N2 C1 1.344(2) . ? 
N2 C2 1.400(2) . ? 
S1 C1 1.6898(15) . ? 
C2 C3 1.391(2) . ? 
C2 C7 1.395(2) . ? 
C3 C4 1.376(3) . ? 
C4 C5 1.386(3) . ? 
C5 C6 1.376(3) . ? 
C6 C7 1.397(2) . ? 
C7 C8 1.465(2) . ? 
C8 C9 1.323(2) . ? 
C10 C11 1.376(2) . ? 
C10 C15 1.380(2) . ? 
C11 C12 1.393(3) . ? 
C12 C13 1.367(3) . ? 
C13 C14 1.375(3) . ? 
C14 C15 1.381(3) . ? 
  
loop_ 
 _geom_angle_atom_site_label_1 
 _geom_angle_atom_site_label_2 
 _geom_angle_atom_site_label_3 
 _geom_angle 
 _geom_angle_site_symmetry_1 
 _geom_angle_site_symmetry_3 
 _geom_angle_publ_flag 
C1 N1 C8 123.96(13) . . ? 
C1 N1 C10 119.19(12) . . ? 
C8 N1 C10 116.81(12) . . ? 
C1 N2 C2 124.12(13) . . ? 
N2 C1 N1 117.70(13) . . ? 
N2 C1 S1 119.63(11) . . ? 
N1 C1 S1 122.66(12) . . ? 
C3 C2 C7 121.45(15) . . ? 
C3 C2 N2 119.74(14) . . ? 
C7 C2 N2 118.81(14) . . ? 
C4 C3 C2 119.61(17) . . ? 
C3 C4 C5 119.83(17) . . ? 
C6 C5 C4 120.46(17) . . ? 
C5 C6 C7 121.03(18) . . ? 
C2 C7 C6 117.61(15) . . ? 
C2 C7 C8 119.59(14) . . ? 
C6 C7 C8 122.79(15) . . ? 
C9 C8 N1 120.79(16) . . ? 
C9 C8 C7 124.38(16) . . ? 
N1 C8 C7 114.82(13) . . ? 
C11 C10 C15 120.84(16) . . ? 
C11 C10 N1 119.27(15) . . ? 
C15 C10 N1 119.68(15) . . ? 
C10 C11 C12 118.65(18) . . ? 
C13 C12 C11 120.68(19) . . ? 
C12 C13 C14 120.14(19) . . ? 
C13 C14 C15 120.0(2) . . ? 
C10 C15 C14 119.67(18) . . ? 
  
_refine_diff_density_max    0.658 
_refine_diff_density_min   -0.357 
_refine_diff_density_rms    0.044 
  
_shelx_res_file 
; 
  
    mo181112b.res created by SHELXL-2014/7 
  
  
TITL mo181112bm in P2(1)/c 
CELL 0.71073   9.36040  16.02500   8.54780  90.0000  97.7877  90.0000 
ZERR    4.00   0.00070   0.00130   0.00070   0.0000   0.0014   0.0000 
LATT 1 
SYMM -X, 0.5+Y, 0.5-Z 
SFAC C  H  N  S 
UNIT 60 44 8 4 
L.S. 20 
BOND 
FMAP 2 
acta 
PLAN 2 
TEMP 23.000 
WGHT    0.100000    0.187700 
FVAR       0.32123 
MOLE 1 
N1    3    0.282722    0.059786    0.243847    11.00000    0.03781    0.04025 = 
         0.04072   -0.00291    0.01261   -0.00356 
N2    3    0.098723   -0.025838    0.304505    11.00000    0.04489    0.04131 = 
         0.04519   -0.00528    0.01611   -0.00621 
S1    4    0.188548    0.084837    0.522739    11.00000    0.05181    0.05879 = 
         0.04677   -0.01427    0.02099   -0.01203 
C1    1    0.190322    0.037362    0.346499    11.00000    0.03485    0.03706 = 
         0.04071   -0.00006    0.01077    0.00172 
C2    1    0.096387   -0.071968    0.165026    11.00000    0.03494    0.03513 = 
         0.04156    0.00020    0.00439    0.00478 
C3    1    0.008386   -0.141982    0.140223    11.00000    0.04254    0.04424 = 
         0.05355    0.00042    0.00357   -0.00267 
AFIX  43 
H3    2   -0.048383   -0.158298    0.216110    11.00000   -1.20000 
AFIX   0 
C4    1    0.005825   -0.186970    0.002704    11.00000    0.05259    0.04717 = 
         0.06298   -0.00728   -0.00833   -0.00462 
AFIX  43 
H4    2   -0.051659   -0.234322   -0.014010    11.00000   -1.20000 
AFIX   0 
C5    1    0.089168   -0.161508   -0.110836    11.00000    0.06938    0.05997 = 
         0.04847   -0.01460   -0.00159   -0.00148 
AFIX  43 
H5    2    0.086114   -0.191390   -0.204498    11.00000   -1.20000 
AFIX   0 
C6    1    0.176369   -0.092336   -0.085910    11.00000    0.06106    0.05541 = 
         0.04064   -0.00544    0.00809    0.00211 
AFIX  43 
H6    2    0.231778   -0.076065   -0.163085    11.00000   -1.20000 
AFIX   0 
C7    1    0.182968   -0.046173    0.053497    11.00000    0.03916    0.03652 = 
         0.03966    0.00111    0.00601    0.00690 
C8    1    0.277676    0.026270    0.086907    11.00000    0.04188    0.04028 = 
         0.03947   -0.00079    0.01200    0.00413 
C9    1    0.356509    0.059196   -0.014668    11.00000    0.08092    0.06336 = 
         0.05193   -0.00829    0.03188   -0.01858 
AFIX  93 
H9A   2    0.416097    0.104535    0.014978    11.00000   -1.20000 
H9B   2    0.352336    0.037002   -0.115714    11.00000   -1.20000 
AFIX   0 
C10   1    0.389790    0.123369    0.289985    11.00000    0.03772    0.04382 = 
         0.04099   -0.00364    0.01353   -0.00385 
C11   1    0.522114    0.100370    0.368139    11.00000    0.04226    0.05829 = 
         0.04821    0.00750    0.01078    0.00086 
AFIX  43 
H11   2    0.541233    0.045020    0.396260    11.00000   -1.20000 
AFIX   0 
C12   1    0.626867    0.161651    0.404299    11.00000    0.04135    0.09095 = 
         0.05797   -0.00135    0.00336   -0.01085 
AFIX  43 
H12   2    0.715540    0.147467    0.460752    11.00000   -1.20000 
AFIX   0 
C13   1    0.600682    0.242472    0.357650    11.00000    0.05824    0.07034 = 
         0.06969   -0.01609    0.01286   -0.02360 
AFIX  43 
H13   2    0.672025    0.282692    0.380898    11.00000   -1.20000 
AFIX   0 
C14   1    0.469126    0.264392    0.276463    11.00000    0.07043    0.04412 = 
         0.07483   -0.00792    0.01541   -0.00927 
AFIX  43 
H14   2    0.452022    0.319214    0.243430    11.00000   -1.20000 
AFIX   0 
C15   1    0.362413    0.204988    0.243992    11.00000    0.04833    0.04343 = 
         0.06381   -0.00394    0.00494    0.00016 
AFIX  43 
H15   2    0.272521    0.219911    0.191377    11.00000   -1.20000 
AFIX   0 
HKLF 4 
  
REM  mo181112bm in P2(1)/c 
REM R1 =  0.0438 for    2505 Fo > 4sig(Fo)  and  0.0563 for all    3137 data 
REM    163 parameters refined using      0 restraints 
  
END 
  
WGHT      0.0747      0.2946 
  
REM Highest difference peak  0.658,  deepest hole -0.357,  1-sigma level  0.044 
Q1    1   0.0353 -0.0387  0.3715  11.00000  0.05    0.66 
Q2    1   0.1317 -0.0581  0.0987  11.00000  0.05    0.31 
; 
_shelx_res_checksum     540 
  
_shelx_hkl_file 
; 
   0   0   1    0.03    0.05 
   0   0   1    0.04    0.04 
   0   0   1    0.00    0.04 
   0   0  -1   -0.01    0.04 
   0   0  -2   15.40    0.38 
   0   0   2   14.77    0.34 
   0   0   2   15.30    0.25 
   0   0   2   15.10    0.26 
   0   0   2   15.40    0.37 
   0   0  -2   15.21    0.26 
   0   0  -3    0.02    0.05 
   0   0   3    0.09    0.09 
   0   0   3    0.00    0.05 
   0   0   3    0.00    0.05 
   0   0  -3   -0.05    0.11 
   0   0   3   -0.11    0.11 
   0   0  -4   36.15    0.82 
   0   0   4   37.96    0.78 
   0   0   4   36.59    0.83 
   0   0  -4   36.68    0.57 
   0   0   4   36.10    0.56 
   0   0   5   -0.28    0.14 
   0   0  -5   -0.17    0.14 
   0   0   5   -0.15    0.13 
   0   0   5   -0.06    0.06 
   0   0  -6    8.62    0.48 
   0   0   6    8.64    0.43 
   0   0   6    9.08    0.49 
   0   0   6    8.30    0.22 
   0   0   7   -0.44    0.19 
   0   0  -7   -0.19    0.20 
   0   0   7    0.09    0.20 
   0   0   8   20.39    0.77 
   0   0  -8   19.22    0.83 
   0   0   8   19.73    0.84 
   0   0   9   -0.03    0.28 
   0   0   9   -0.31    0.21 
   0   0  -9    0.05    0.29 
   0   0 -10   -0.16    0.26 
   0   0  10   -0.11    0.22 
   0   0  10   -0.03    0.27 
   0   0  11    0.23    0.32 
   0   0  11   -0.07    0.30 
   0   1   0    0.25    0.02 
   0  -1   0    0.22    0.02 
   0   1  -1   23.82    0.40 
   0   1   1   23.44    0.39 
   0   1   1   22.51    0.33 
   0   1  -1   23.18    0.35 
   0   1  -1   23.01    0.40 
   0   1   1   22.88    0.36 
   0  -1  -1   22.56    0.36 
   0  -1   1   22.71    0.35 
   0  -1  -1   22.69    0.34 
   0  -1   1   22.79    0.39 
   0   1   2  229.12    2.98 
   0   1  -2  228.87    3.03 
   0   1  -2  233.23    3.05 
   0   1   2  230.14    3.03 
   0   1  -2  227.54    2.90 
   0   1   2  227.71    2.88 
   0  -1   2  228.72    2.91 
   0  -1   2  229.55    2.90 
   0  -1  -2  228.06    2.88 
   0  -1   2  229.15    3.02 
   0  -1  -2  225.97    3.03 
   0   1   3    5.88    0.25 
   0   1   3    6.18    0.16 
   0   1  -3    5.73    0.26 
   0   1   3    6.47    0.29 
   0   1  -3    6.19    0.28 
   0  -1   3    6.26    0.17 
   0  -1  -3    6.15    0.16 
   0  -1   3    5.98    0.26 
   0  -1  -3    6.11    0.29 
   0   1   4   68.93    0.97 
   0   1   4   67.73    1.25 
   0   1   4   67.93    1.18 
   0   1  -4   70.73    1.28 
   0  -1   4   68.71    1.21 
   0  -1   4   66.86    0.98 
   0  -1  -4   69.01    0.97 
   0  -1   4   71.41    1.28 
   0  -1  -4   68.65    1.25 
   0   1   5   90.06    1.51 
   0   1   5   87.33    1.21 
   0   1  -5   88.25    1.61 
   0   1   5   88.68    1.60 
   0  -1   5   86.79    1.53 
   0  -1   5   86.28    1.23 
   0  -1  -5   86.99    1.21 
   0  -1  -5   87.11    1.58 
   0  -1   5   87.65    1.61 
   0   1   6    8.45    0.44 
   0   1   6    8.08    0.49 
   0   1  -6    7.38    0.49 
   0   1   6    8.27    0.22 
   0  -1   6    8.10    0.23 
   0  -1  -6    8.14    0.47 
   0  -1   6    8.66    0.51 
   0  -1   6    8.33    0.43 
   0   1   7    8.94    0.54 
   0   1   7    8.04    0.49 
   0   1  -7    7.30    0.52 
   0  -1  -7    7.85    0.52 
   0  -1   7    9.08    0.52 
   0  -1   7    8.40    0.54 
   0   1  -8    0.06    0.24 
   0   1   8   -0.31    0.19 
   0   1   8    0.23    0.25 
   0  -1  -8   -0.04    0.22 
   0  -1   8   -0.03    0.22 
   0  -1   8    0.15    0.24 
   0   1   9    0.53    0.27 
   0   1   9    0.72    0.30 
   0   1  -9    0.76    0.31 
   0  -1   9    0.83    0.31 
   0  -1   9    0.99    0.31 
   0  -1  -9    0.80    0.31 
   0   1  10   -0.07    0.25 
   0   1 -10   -0.03    0.28 
   0   1  10    0.21    0.28 
   0  -1  10    0.13    0.24 
   0  -1  10    0.19    0.29 
   0   1 -11    1.00    0.41 
   0   1  11    0.94    0.35 
   0   1  11    0.81    0.40 
   0  -1  11    0.79    0.41 
   0  -1  11    0.63    0.32 
   0   2  -1  302.75    3.79 
   0   2  -1  299.21    3.80 
   0   2   1  297.92    3.77 
   0   2   1  292.02    3.72 
   0   2   2  133.92    1.75 
   0   2   2  133.59    1.81 
   0   2   2  133.12    1.87 
   0   2  -2  138.68    1.90 
   0   2  -2  133.33    1.89 
   0  -2  -2  136.64    1.76 
   0  -2   2  134.39    1.78 
   0  -2   2  136.20    1.89 
   0   2   3    0.65    0.11 
   0   2  -3    0.35    0.12 
   0   2   3    0.24    0.11 
   0   2  -3    0.64    0.13 
   0  -2  -3    0.52    0.07 
   0  -2   3    1.01    0.09 
   0  -2   3    0.37    0.12 
   0   2   4    1.10    0.16 
   0   2  -4    0.66    0.16 
   0   2   4    1.02    0.19 
   0   2  -4    1.11    0.18 
   0  -2   4    1.16    0.10 
   0  -2  -4    1.23    0.10 
   0  -2   4    1.00    0.18 
   0  -2  -4    0.73    0.18 
   0   2  -5    0.82    0.20 
   0   2   5    1.10    0.18 
   0   2   5    0.69    0.21 
   0  -2   5    1.00    0.11 
   0  -2  -5    0.72    0.21 
   0  -2  -5    1.18    0.10 
   0  -2   5    1.01    0.20 
   0  -2   5    0.82    0.20 
   0   2   6    6.75    0.39 
   0   2   6    7.05    0.46 
   0   2  -6    6.52    0.44 
   0   2   6    6.85    0.25 
   0  -2   6    7.31    0.41 
   0  -2   6    6.49    0.44 
   0  -2  -6    6.41    0.20 
   0  -2  -6    6.54    0.45 
   0  -2   6    6.53    0.23 
   0   2  -7  111.21    2.15 
   0   2   7  109.05    1.93 
   0   2   7  109.08    2.06 
   0  -2   7  110.99    2.04 
   0  -2  -7  112.21    2.08 
   0  -2   7  112.38    2.15 
   0   2   8    6.07    0.46 
   0   2   8    5.22    0.49 
   0   2  -8    5.51    0.51 
   0  -2   8    5.47    0.46 
   0  -2   8    4.64    0.47 
   0   2  -9   13.24    0.79 
   0   2   9   13.38    0.66 
   0   2   9   13.36    0.73 
   0  -2   9   12.94    0.78 
   0  -2   9   13.59    0.72 
   0   2  10    0.58    0.30 
   0   2  10    0.30    0.28 
   0   2 -10    0.24    0.30 
   0  -2  10    0.00    0.28 
   0  -2  10    0.30    0.30 
   0   2  11    0.47    0.33 
   0   2  11    1.18    0.41 
   0   2 -11    1.19    0.44 
   0  -2  11    1.22    0.40 
   0  -2  11    1.13    0.43 
   0   3   0   -0.31    0.04 
   0   3   0   -0.27    0.06 
   0  -3   0   -0.35    0.06 
   0   3   1    0.70    0.06 
   0   3  -1    0.62    0.09 
   0   3   1    0.68    0.07 
   0   3  -1    0.79    0.10 
   0  -3   1    0.58    0.08 
   0  -3  -1    0.50    0.07 
   0   3  -2    0.33    0.10 
   0   3   2    0.40    0.08 
   0   3  -2    0.22    0.11 
   0   3   2    0.42    0.10 
   0  -3  -2    0.45    0.07 
   0  -3   2    0.40    0.10 
   0  -3   2    0.47    0.09 
   0   3  -3   73.28    1.24 
   0   3  -3   75.09    1.27 
   0   3   3   75.30    1.13 
   0   3   3   71.13    1.19 
   0  -3   3   74.32    1.24 
   0  -3  -3   75.27    1.07 
   0  -3   3   75.08    1.10 
   0   3   4   57.44    0.99 
   0   3   4   59.33    1.09 
   0   3  -4   56.55    1.10 
   0   3  -4   58.07    1.14 
   0  -3   4   56.52    1.10 
   0  -3   4   56.79    0.90 
   0  -3  -4   56.72    0.87 
   0   3  -5   18.06    0.59 
   0   3   5   17.99    0.60 
   0   3   5   17.25    0.51 
   0   3  -5   17.45    0.62 
   0  -3  -5   17.83    0.38 
   0  -3   5   17.11    0.40 
   0  -3   5   17.21    0.58 
   0   3   6   23.42    0.67 
   0   3  -6   24.71    0.81 
   0   3   6   23.30    0.75 
   0  -3   6   23.74    0.50 
   0  -3   6   24.15    0.75 
   0  -3  -6   23.04    0.45 
   0  -3   6   24.37    0.80 
   0   3  -7   11.32    0.62 
   0   3   7   10.75    0.51 
   0   3   7   10.30    0.60 
   0  -3   7   10.25    0.57 
   0  -3   7   10.42    0.61 
   0   3  -8    0.10    0.25 
   0   3   8    0.17    0.18 
   0   3   8    0.37    0.27 
   0  -3   8   -0.29    0.21 
   0  -3   8    0.05    0.21 
   0   3   9   -0.03    0.22 
   0   3  -9   -0.21    0.28 
   0   3   9   -0.04    0.24 
   0  -3   9   -0.14    0.29 
   0  -3   9    0.04    0.24 
   0   3 -10    2.82    0.49 
   0   3  10    2.53    0.39 
   0   3  10    3.30    0.47 
   0  -3  10    2.43    0.47 
   0  -3  10    2.22    0.39 
   0   3  11    0.25    0.32 
   0   3  11   -0.27    0.26 
   0   3 -11   -0.10    0.36 
   0  -3  11   -0.18    0.30 
   0  -3  11    0.12    0.39 
   0   4   0   27.57    0.46 
   0   4   0   27.00    0.46 
   0  -4   0   27.70    0.51 
   0   4  -1    4.65    0.19 
   0   4  -1    4.71    0.20 
   0   4   1    4.76    0.13 
   0   4   1    4.58    0.16 
   0  -4  -1    5.02    0.19 
   0   4   2  164.73    2.28 
   0   4  -2  168.54    2.34 
   0   4  -2  170.53    2.37 
   0   4   2  167.48    2.20 
   0  -4   2  170.11    2.36 
   0  -4   2  169.32    2.29 
   0  -4  -2  171.01    2.26 
   0   4   3   62.32    1.06 
   0   4  -3   64.77    1.14 
   0   4  -3   63.77    1.13 
   0   4   3   63.27    0.98 
   0  -4  -3   64.03    0.97 
   0  -4   3   64.06    1.13 
   0  -4   3   63.36    1.00 
   0   4  -4    1.29    0.19 
   0   4  -4    0.87    0.17 
   0   4   4    0.93    0.17 
   0   4   4    1.05    0.14 
   0  -4  -4    1.13    0.11 
   0  -4   4    1.10    0.13 
   0  -4   4    1.08    0.18 
   0   4   5   25.95    0.63 
   0   4  -5   27.22    0.79 
   0   4   5   26.19    0.71 
   0   4  -5   26.57    0.75 
   0  -4   5   26.05    0.74 
   0  -4   5   25.10    0.54 
   0  -4  -5   25.39    0.51 
   0   4  -6    3.78    0.36 
   0   4   6    4.54    0.32 
   0   4   6    4.09    0.36 
   0   4  -6    3.85    0.38 
   0  -4   6    3.55    0.36 
   0  -4  -6    4.35    0.21 
   0  -4   6    4.76    0.24 
   0   4   7   47.01    1.18 
   0   4   7   48.06    1.07 
   0   4  -7   50.98    1.32 
   0  -4   7   47.40    1.22 
   0  -4   7   48.68    1.30 
   0   4   8    7.37    0.52 
   0   4  -8    6.93    0.60 
   0   4   8    6.23    0.42 
   0  -4   8    7.29    0.61 
   0  -4   8    6.35    0.53 
   0   4  -9    2.92    0.48 
   0   4   9    2.99    0.41 
   0   4   9    3.74    0.40 
   0  -4   9    3.56    0.51 
   0  -4   9    3.22    0.42 
   0   4  10    0.81    0.36 
   0   4 -10    0.60    0.36 
   0   4  10    1.26    0.31 
   0  -4  10    1.04    0.33 
   0  -4  10    1.43    0.40 
   0   4  11    4.90    0.50 
   0   4  11    4.62    0.56 
   0   4 -11    4.90    0.66 
   0  -4  11    6.47    0.72 
   0  -4  11    5.40    0.60 
   0   5   0    0.04    0.08 
   0   5   0   -0.04    0.05 
   0  -5   0    0.04    0.08 
   0   5  -1  202.18    2.70 
   0   5   1  201.13    2.58 
   0   5   1  200.57    2.62 
   0   5  -1  200.36    2.68 
   0  -5  -1  199.38    2.70 
   0  -5   1  202.01    2.72 
   0   5  -2    0.85    0.14 
   0   5  -2    0.94    0.14 
   0   5   2    1.61    0.11 
   0  -5   2    1.11    0.13 
   0  -5  -2    1.13    0.12 
   0   5  -3  160.19    2.37 
   0   5   3  160.76    2.17 
   0   5  -3  157.95    2.37 
   0   5   3  157.79    2.26 
   0  -5  -3  162.60    2.21 
   0  -5   3  161.43    2.37 
   0  -5   3  160.59    2.25 
   0   5  -4    4.00    0.30 
   0   5   4    3.29    0.25 
   0   5  -4    3.64    0.29 
   0   5   4    3.88    0.22 
   0  -5  -4    3.57    0.19 
   0  -5   4    3.63    0.22 
   0  -5   4    4.04    0.29 
   0   5   5   29.00    0.67 
   0   5  -5   30.95    0.87 
   0   5   5   30.82    0.77 
   0   5  -5   29.93    0.83 
   0  -5   5   30.67    0.83 
   0  -5   5   29.26    0.63 
   0  -5  -5   30.09    0.60 
   0   5   6   11.60    0.45 
   0   5  -6   11.45    0.57 
   0   5  -6   11.49    0.58 
   0   5   6   11.49    0.54 
   0  -5   6   11.28    0.37 
   0  -5   6   13.09    0.59 
   0  -5  -6   12.30    0.35 
   0   5   7    4.59    0.42 
   0   5   7    4.11    0.35 
   0   5  -7    3.71    0.41 
   0  -5   7    3.52    0.39 
   0   5  -8    6.55    0.60 
   0   5   8    5.58    0.48 
   0   5   8    5.37    0.42 
   0  -5   8    5.65    0.52 
   0  -5   8    5.85    0.55 
   0   5   9    8.46    0.52 
   0   5  -9    7.54    0.64 
   0   5   9    8.48    0.60 
   0  -5   9    8.31    0.61 
   0  -5   9    7.65    0.64 
   0   5  10    0.67    0.32 
   0   5  10    0.26    0.27 
   0   5 -10    0.50    0.36 
   0  -5  10    0.82    0.36 
   0  -5  10    0.60    0.35 
   0   6   0  335.48    4.33 
   0  -6   0  339.90    4.44 
   0   6   1    0.12    0.06 
   0   6  -1   -0.08    0.10 
   0   6   1    0.07    0.08 
   0   6  -1   -0.08    0.07 
   0  -6  -1   -0.09    0.07 
   0  -6   1    0.08    0.09 
   0   6   2   29.11    0.55 
   0   6  -2   28.96    0.64 
   0   6   2   28.80    0.49 
   0   6  -2   29.59    0.63 
   0  -6  -2   29.43    0.60 
   0  -6   2   29.18    0.62 
   0   6   3   13.72    0.41 
   0   6  -3   14.29    0.47 
   0   6  -3   14.15    0.48 
   0   6   3   14.08    0.33 
   0  -6  -3   14.03    0.39 
   0  -6   3   14.74    0.42 
   0  -6   3   14.24    0.48 
   0   6   4   75.21    1.19 
   0   6  -4   76.73    1.44 
   0   6  -4   77.02    1.44 
   0   6   4   79.15    1.33 
   0  -6   4   79.01    1.45 
   0  -6   4   76.99    1.27 
   0  -6  -4   77.59    1.23 
   0   6   5    2.93    0.29 
   0   6  -5    2.86    0.32 
   0   6   5    3.26    0.25 
   0   6  -5    3.29    0.32 
   0  -6   5    2.74    0.31 
   0  -6   5    3.12    0.23 
   0  -6  -5    3.28    0.21 
   0   6   6   23.49    0.62 
   0   6  -6   23.45    0.80 
   0   6   6   23.94    0.73 
   0   6  -6   23.77    0.83 
   0  -6   6   22.27    0.79 
   0  -6   6   23.62    0.59 
   0  -6  -6   23.87    0.54 
   0   6  -7   15.97    0.73 
   0   6  -7   15.73    0.76 
   0   6   7   16.10    0.56 
   0   6   7   15.31    0.67 
   0  -6   7   14.56    0.70 
   0   6   8    3.12    0.41 
   0   6   8    2.64    0.32 
   0   6  -8    3.86    0.48 
   0  -6   8    2.70    0.39 
   0  -6   8    3.14    0.46 
   0   6  -9    3.90    0.50 
   0   6   9    3.35    0.36 
   0   6   9    2.88    0.40 
   0  -6   9    2.35    0.42 
   0  -6   9    2.84    0.44 
   0   6  10    2.28    0.37 
   0   6 -10    2.48    0.50 
   0   6  10    3.16    0.47 
   0  -6  10    2.00    0.47 
   0  -6  10    2.51    0.47 
   0   7   0    0.02    0.08 
   0   7   0   -0.06    0.06 
   0  -7   0   -0.05    0.08 
   0   7  -1    2.11    0.17 
   0   7   1    1.86    0.15 
   0   7  -1    1.58    0.16 
   0   7   1    1.95    0.13 
   0  -7  -1    1.82    0.18 
   0  -7   1    1.33    0.16 
   0   7  -2   21.18    0.55 
   0   7   2   20.68    0.46 
   0   7   2   21.18    0.40 
   0   7  -2   20.63    0.55 
   0  -7   2   21.04    0.54 
   0  -7  -2   21.67    0.52 
   0   7  -3   30.93    0.75 
   0   7   3   29.41    0.63 
   0   7  -3   29.37    0.74 
   0   7   3   30.44    0.55 
   0  -7   3   31.46    0.76 
   0  -7   3   30.80    0.69 
   0  -7  -3   31.69    0.66 
   0   7  -4   82.34    1.53 
   0   7   4   83.21    1.38 
   0   7   4   79.58    1.24 
   0   7  -4   81.48    1.53 
   0  -7   4   81.16    1.37 
   0  -7  -4   83.22    1.33 
   0  -7   4   84.39    1.54 
   0   7   5    9.07    0.42 
   0   7   5    9.65    0.35 
   0   7  -5    9.89    0.51 
   0   7  -5    9.76    0.51 
   0  -7   5    9.11    0.37 
   0  -7  -5    9.59    0.35 
   0  -7   5   10.52    0.52 
   0   7   6    2.28    0.28 
   0   7  -6    2.54    0.32 
   0   7   6    2.23    0.23 
   0   7  -6    2.37    0.33 
   0  -7   6    2.83    0.35 
   0  -7   6    2.56    0.24 
   0  -7  -6    2.09    0.20 
   0   7  -7   18.46    0.80 
   0   7   7   18.16    0.71 
   0   7   7   18.43    0.60 
   0   7  -7   19.02    0.78 
   0  -7   7   18.62    0.77 
   0   7   8   14.42    0.68 
   0   7   8   14.26    0.56 
   0   7  -8   15.05    0.83 
   0  -7   8   14.66    0.77 
   0   7   9   -0.13    0.21 
   0   7  -9   -0.03    0.27 
   0   7   9   -0.16    0.25 
   0  -7   9   -0.04    0.28 
   0  -7   9   -0.07    0.28 
   0   7 -10   -0.10    0.28 
   0   7  10   -0.16    0.26 
   0  -7  10    0.16    0.31 
   0  -7  10   -0.14    0.30 
   0   8   0  140.65    2.00 
   0   8   0  145.62    2.02 
   0  -8   0  141.51    2.13 
   0   8   1    5.11    0.21 
   0   8  -1    5.67    0.27 
   0   8  -1    4.51    0.24 
   0   8   1    5.06    0.23 
   0  -8   1    5.57    0.28 
   0  -8  -1    4.60    0.28 
   0   8  -2   67.24    1.19 
   0   8   2   66.07    1.01 
   0   8  -2   67.54    1.21 
   0   8   2   68.77    1.08 
   0  -8  -2   68.35    1.19 
   0  -8   2   64.93    1.19 
   0   8  -3   23.56    0.66 
   0   8   3   23.45    0.54 
   0   8   3   23.36    0.47 
   0   8  -3   23.60    0.66 
   0  -8   3   24.04    0.67 
   0  -8   3   22.31    0.60 
   0  -8  -3   23.69    0.59 
   0   8  -4   62.62    1.30 
   0   8   4   65.41    1.15 
   0   8   4   62.65    1.01 
   0   8  -4   63.43    1.31 
   0  -8  -4   62.36    1.13 
   0  -8   4   63.36    1.30 
   0  -8   4   64.87    1.19 
   0   8   5    4.22    0.34 
   0   8   5    4.35    0.26 
   0   8  -5    4.28    0.40 
   0   8  -5    3.97    0.38 
   0  -8   5    4.32    0.30 
   0  -8  -5    3.80    0.26 
   0  -8   5    3.93    0.39 
   0   8   6    0.20    0.19 
   0   8  -6    0.22    0.20 
   0   8   6    0.34    0.16 
   0   8  -6   -0.09    0.21 
   0  -8  -6    0.43    0.14 
   0  -8   6    0.15    0.19 
   0  -8   6    0.53    0.16 
   0   8  -7    1.70    0.32 
   0   8   7    1.99    0.32 
   0   8  -7    2.08    0.35 
   0   8   7    2.06    0.25 
   0  -8   7    2.26    0.35 
   0   8  -8    1.39    0.36 
   0   8   8    1.26    0.33 
   0   8   8    1.84    0.28 
   0  -8   8    1.29    0.33 
   0   8  -9    3.73    0.53 
   0   8   9    2.46    0.41 
   0  -8   9    2.90    0.50 
   0  -8   9    3.27    0.46 
   0   8 -10    1.85    0.43 
   0   8  10    0.99    0.35 
   0  -8  10    2.18    0.44 
   0  -8  10    2.00    0.45 
   0   9   0   -0.04    0.08 
   0   9   0    0.11    0.10 
   0  -9   0   -0.07    0.11 
   0   9  -1   48.92    0.93 
   0   9  -1   48.98    0.92 
   0   9   1   48.72    0.83 
   0   9   1   48.85    0.87 
   0  -9   1   48.24    0.98 
   0  -9  -1   48.93    0.98 
   0   9   2   28.94    0.60 
   0   9  -2   28.32    0.70 
   0   9  -2   28.82    0.71 
   0   9   2   28.74    0.55 
   0  -9   2   27.58    0.70 
   0  -9  -2   28.44    0.69 
   0   9   3    0.82    0.12 
   0   9   3    0.17    0.12 
   0   9  -3    0.47    0.18 
   0   9  -3    0.46    0.17 
   0  -9   3    0.20    0.15 
   0  -9  -3    0.53    0.14 
   0   9  -4    9.78    0.50 
   0   9  -4    9.04    0.50 
   0   9   4    8.89    0.30 
   0   9   4    9.90    0.41 
   0  -9   4    9.78    0.50 
   0  -9  -4    8.76    0.38 
   0  -9   4    9.38    0.43 
   0   9  -5    9.19    0.55 
   0   9  -5    8.92    0.51 
   0   9   5    8.87    0.41 
   0   9   5    8.87    0.33 
   0  -9   5    8.96    0.42 
   0  -9  -5    8.58    0.37 
   0  -9   5   10.00    0.53 
   0   9  -6    9.63    0.59 
   0   9  -6    9.31    0.57 
   0   9   6   10.54    0.51 
   0   9   6    9.65    0.38 
   0  -9   6    9.12    0.43 
   0  -9  -6    9.96    0.40 
   0  -9   6    9.93    0.58 
   0   9  -7    3.51    0.43 
   0   9   7    4.44    0.33 
   0   9   7    2.98    0.34 
   0   9  -7    4.36    0.48 
   0  -9   7    3.51    0.42 
   0   9  -8    6.18    0.61 
   0   9  -8    6.97    0.61 
   0   9   8    6.26    0.53 
   0  -9   8    6.97    0.61 
   0   9   9    1.27    0.35 
   0   9  -9    1.82    0.44 
   0  -9   9    1.43    0.38 
   0   9  10    4.34    0.52 
   0   9 -10    3.99    0.60 
   0  -9  10    4.45    0.57 
   0  -9  10    4.81    0.62 
   0  10   0   29.31    0.63 
   0  10   0   28.34    0.62 
   0 -10   0   27.93    0.72 
   0  10  -1    0.16    0.13 
   0  10   1    0.20    0.14 
   0  10  -1   -0.14    0.09 
   0  10   1    0.25    0.10 
   0 -10   1    0.07    0.15 
   0 -10  -1    0.06    0.14 
   0  10   2   22.02    0.54 
   0  10  -2   22.24    0.65 
   0  10   2   21.62    0.49 
   0  10  -2   22.07    0.63 
   0 -10   2   21.61    0.64 
   0 -10  -2   22.42    0.64 
   0  10  -3   13.76    0.54 
   0  10   3   14.00    0.37 
   0  10  -3   13.76    0.53 
   0  10   3   14.22    0.44 
   0 -10   3   13.33    0.50 
   0 -10  -3   14.29    0.51 
   0  10   4   22.54    0.50 
   0  10  -4   21.69    0.73 
   0  10   4   22.40    0.61 
   0  10  -4   23.48    0.76 
   0 -10   4   22.44    0.68 
   0 -10  -4   22.04    0.64 
   0 -10   4   21.80    0.74 
   0  10  -5    1.72    0.30 
   0  10   5    0.65    0.18 
   0  10   5    1.22    0.17 
   0  10  -5    0.97    0.28 
   0 -10   5    0.94    0.26 
   0 -10  -5    0.92    0.18 
   0 -10   5    0.97    0.21 
   0  10  -6    1.19    0.30 
   0  10   6    1.11    0.23 
   0  10  -6    1.24    0.31 
   0  10   6    1.14    0.19 
   0 -10   6    1.43    0.32 
   0 -10   6    1.68    0.24 
   0 -10  -6    1.37    0.21 
   0  10   7   17.28    0.77 
   0  10   7   16.85    0.68 
   0  10  -7   15.67    0.77 
   0  10  -7   16.50    0.80 
   0 -10   7   15.26    0.76 
   0 -10   7   16.50    0.76 
   0  10  -8    1.00    0.35 
   0  10   8    1.01    0.31 
   0  10  -8    1.37    0.40 
   0 -10   8    0.89    0.35 
   0  10  -9    3.35    0.51 
   0 -10   9    3.36    0.50 
   0  11   0   -0.08    0.14 
   0  11   0   -0.09    0.10 
   0 -11   0    0.06    0.16 
   0  11  -1   29.88    0.73 
   0  11   1   29.49    0.67 
   0  11   1   30.12    0.65 
   0  11  -1   31.03    0.74 
   0 -11  -1   30.96    0.80 
   0 -11   1   30.41    0.81 
   0  11   2    8.78    0.32 
   0  11  -2    9.64    0.44 
   0  11   2    8.12    0.36 
   0  11  -2    8.22    0.44 
   0 -11   2    9.00    0.45 
   0 -11  -2    7.99    0.42 
   0  11   3   28.25    0.59 
   0  11  -3   28.63    0.82 
   0  11  -3   27.01    0.80 
   0  11   3   28.61    0.67 
   0 -11  -3   28.27    0.76 
   0 -11   3   27.48    0.78 
   0  11   4    5.50    0.33 
   0  11  -4    5.32    0.41 
   0  11  -4    5.34    0.43 
   0  11   4    5.79    0.28 
   0 -11  -4    5.29    0.36 
   0 -11   4    5.02    0.36 
   0 -11   4    5.21    0.41 
   0  11  -5    7.01    0.50 
   0  11   5    7.10    0.41 
   0  11  -5    7.18    0.48 
   0  11   5    7.14    0.31 
   0 -11   5    6.78    0.40 
   0 -11  -5    6.75    0.38 
   0 -11   5    6.69    0.48 
   0  11  -6    0.51    0.23 
   0  11  -6    0.20    0.22 
   0  11   6    0.28    0.22 
   0 -11   6    0.17    0.17 
   0 -11   6    0.10    0.21 
   0 -11  -6    0.20    0.19 
   0  11  -7    2.44    0.43 
   0  11  -7    2.26    0.41 
   0  11   7    2.25    0.33 
   0 -11   7    2.41    0.36 
   0 -11   7    2.25    0.42 
   0  11  -8    0.76    0.32 
   0  11  -8    0.88    0.33 
   0  11   8    0.69    0.27 
   0 -11   8    1.02    0.34 
   0  11  -9   -0.04    0.31 
   0  11   9   -0.05    0.29 
   0 -11   9   -0.07    0.29 
   0  12   0    6.42    0.34 
   0  12   0    6.99    0.35 
   0  12  -1    6.50    0.39 
   0  12   1    5.22    0.30 
   0  12   1    5.62    0.35 
   0  12  -1    5.90    0.34 
   0 -12  -1    5.66    0.40 
   0 -12   1    6.13    0.39 
   0  12  -2   45.98    1.03 
   0  12   2   43.66    0.91 
   0  12   2   45.97    0.86 
   0  12  -2   44.14    1.03 
   0 -12  -2   46.55    1.07 
   0 -12   2   46.60    1.08 
   0  12  -3   20.98    0.73 
   0  12   3   22.71    0.54 
   0  12  -3   22.42    0.77 
   0  12   3   21.91    0.63 
   0 -12   3   22.95    0.74 
   0 -12  -3   20.91    0.70 
   0  12   4   -0.01    0.16 
   0  12  -4   -0.08    0.19 
   0  12   4    0.25    0.13 
   0  12  -4   -0.54    0.19 
   0 -12   4    0.04    0.21 
   0 -12  -4   -0.10    0.15 
   0 -12   4    0.19    0.19 
   0  12  -5    0.48    0.25 
   0  12  -5    0.18    0.25 
   0  12   5    0.71    0.21 
   0 -12   5    0.35    0.24 
   0 -12  -5    0.35    0.17 
   0 -12   5    0.41    0.21 
   0  12   6    3.76    0.35 
   0  12  -6    4.22    0.46 
   0  12  -6    3.42    0.43 
   0 -12   6    4.05    0.45 
   0 -12   6    4.10    0.38 
   0  12  -7    1.06    0.33 
   0  12  -7    0.54    0.32 
   0  12   7    0.30    0.25 
   0 -12   7    0.49    0.30 
   0 -12   7    0.89    0.26 
   0  12   8    1.45    0.31 
   0  12  -8    1.60    0.38 
   0 -12   8    2.15    0.42 
   0  12   9   -0.60    0.27 
   0  12  -9    0.28    0.36 
   0 -12   9   -0.25    0.26 
   0  13   0   -0.24    0.15 
   0  13   0    0.05    0.13 
   0 -13   0    0.01    0.16 
   0  13   1    8.14    0.42 
   0  13  -1    8.48    0.43 
   0  13   1    8.46    0.36 
   0  13  -1    8.93    0.42 
   0 -13  -1    8.99    0.49 
   0 -13   1    9.15    0.49 
   0  13  -2   15.68    0.60 
   0  13   2   14.59    0.47 
   0  13   2   15.43    0.55 
   0  13  -2   15.88    0.60 
   0 -13  -2   15.10    0.60 
   0 -13   2   17.09    0.64 
   0  13  -3   90.99    1.79 
   0  13   3   93.46    1.47 
   0  13   3   90.42    1.56 
   0  13  -3   91.38    1.76 
   0 -13  -3   87.50    1.70 
   0 -13   3   93.57    1.77 
   0  13  -4    6.67    0.50 
   0  13  -4    4.70    0.45 
   0  13   4    5.95    0.48 
   0  13   4    5.19    0.36 
   0 -13   4    5.80    0.43 
   0 -13  -4    5.71    0.41 
   0 -13   4    5.47    0.47 
   0  13  -5    0.04    0.21 
   0  13   5   -0.16    0.18 
   0  13  -5   -0.02    0.19 
   0 -13   5   -0.03    0.18 
   0 -13   5   -0.21    0.22 
   0 -13  -5   -0.09    0.15 
   0  13   6    3.37    0.33 
   0  13  -6    5.23    0.53 
   0  13  -6    5.05    0.55 
   0 -13   6    4.61    0.51 
   0 -13   6    4.40    0.39 
   0  13  -7   -0.32    0.22 
   0  13   7   -0.05    0.21 
   0  13  -7   -0.31    0.23 
   0 -13   7    0.21    0.28 
   0 -13   7   -0.38    0.19 
   0  13  -8   -0.39    0.28 
   0  13   8    0.17    0.24 
   0  13  -8    0.25    0.28 
   0 -13   8    0.18    0.28 
   0  14   0    1.76    0.27 
   0  14   0    1.48    0.22 
   0 -14   0    1.82    0.31 
   0  14  -1    8.59    0.43 
   0  14  -1    9.12    0.48 
   0  14   1    8.97    0.40 
   0  14   1    7.66    0.41 
   0 -14   1    7.94    0.49 
   0 -14  -1    8.13    0.48 
   0  14  -2    0.99    0.24 
   0  14   2    0.65    0.23 
   0  14   2    0.76    0.19 
   0  14  -2    0.84    0.24 
   0 -14  -2    0.67    0.23 
   0 -14   2    1.00    0.29 
   0  14  -3   50.56    1.24 
   0  14   3   49.48    1.06 
   0  14  -3   51.76    1.26 
   0 -14  -3   50.20    1.21 
   0 -14   3   54.59    1.29 
   0  14  -4    3.37    0.42 
   0  14   4    3.64    0.34 
   0  14  -4    3.71    0.42 
   0 -14   4    4.73    0.47 
   0 -14   4    3.84    0.42 
   0 -14  -4    3.64    0.37 
   0  14   5    7.23    0.48 
   0  14  -5    6.76    0.56 
   0  14  -5    7.14    0.60 
   0 -14  -5    7.03    0.46 
   0 -14   5    6.35    0.56 
   0 -14   5    6.95    0.51 
   0  14  -6    0.17    0.30 
   0  14  -6    0.19    0.26 
   0  14   6    0.04    0.24 
   0 -14   6    0.17    0.25 
   0 -14   6    0.03    0.22 
   0  14   7    2.55    0.36 
   0  14  -7    3.19    0.51 
   0  14  -7    2.15    0.40 
   0 -14   7    2.62    0.45 
   0 -14   7    2.88    0.43 
   0  14  -8    0.14    0.28 
   0  14   8    0.14    0.29 
   0  14  -8    0.08    0.31 
   0 -14   8    0.55    0.36 
   0  15   0    0.06    0.15 
   0  15   0   -0.30    0.16 
   0 -15   0   -0.09    0.18 
   0  15  -1    4.34    0.37 
   0  15   1    4.25    0.33 
   0  15   1    4.21    0.36 
   0  15  -1    3.95    0.36 
   0 -15  -1    4.33    0.41 
   0 -15   1    4.75    0.42 
   0  15  -2   15.27    0.63 
   0  15  -2   13.29    0.61 
   0  15   2   14.64    0.55 
   0 -15  -2   14.68    0.67 
   0 -15   2   13.92    0.70 
   0  15  -3    4.14    0.42 
   0  15   3    4.46    0.38 
   0  15  -3    4.17    0.46 
   0 -15   3    3.97    0.45 
   0 -15  -3    4.27    0.42 
   0  15  -4    3.62    0.43 
   0  15  -4    3.45    0.42 
   0  15   4    3.23    0.34 
   0 -15   4    3.50    0.41 
   0 -15  -4    3.59    0.41 
   0 -15   4    3.61    0.42 
   0  15   5    6.10    0.49 
   0  15  -5    4.38    0.47 
   0  15  -5    5.22    0.54 
   0 -15   5    6.11    0.54 
   0 -15  -5    6.40    0.48 
   0 -15   5    5.20    0.51 
   0  15  -6   11.36    0.74 
   0  15  -6    9.18    0.68 
   0  15   6    9.30    0.56 
   0 -15   6    8.64    0.60 
   0 -15   6    9.50    0.70 
   0  15  -7   12.10    0.77 
   0  15  -7   11.01    0.79 
   0  15   7   13.61    0.67 
   0 -15   7   12.55    0.82 
   0 -15   7   12.18    0.79 
   0  15  -8   -0.02    0.32 
   0  15  -8   -0.25    0.28 
   0  15   8   -0.27    0.34 
   0 -15   8   -0.02    0.31 
   0  16   0    6.18    0.39 
   0  16   0    6.44    0.43 
   0 -16   0    6.36    0.49 
   0  16  -1    2.98    0.33 
   0  16   1    2.89    0.34 
   0  16  -1    2.56    0.33 
   0 -16  -1    2.53    0.39 
   0 -16   1    2.74    0.37 
   0  16  -2    5.02    0.44 
   0  16  -2    5.45    0.43 
   0  16   2    4.84    0.39 
   0 -16  -2    5.58    0.50 
   0 -16   2    6.27    0.55 
   0  16  -3    3.82    0.42 
   0  16   3    3.59    0.35 
   0  16  -3    3.94    0.42 
   0 -16  -3    3.95    0.43 
   0 -16   3    4.47    0.47 
   0 -16   3    3.18    0.38 
   0  16   4    5.33    0.48 
   0  16  -4    5.86    0.56 
   0  16  -4    5.12    0.51 
   0 -16   4    5.01    0.49 
   0 -16  -4    5.60    0.51 
   0 -16   4    4.42    0.48 
   0  16  -5    3.62    0.46 
   0  16   5    3.46    0.40 
   0  16  -5    4.35    0.53 
   0 -16   5    3.54    0.46 
   0 -16   5    3.69    0.48 
   0 -16  -5    3.68    0.42 
   0  16   6   -0.67    0.27 
   0  16  -6    0.13    0.27 
   0  16  -6    0.19    0.29 
   0 -16   6   -0.12    0.25 
   0 -16   6    0.22    0.31 
   0  16   7    2.67    0.40 
   0  16  -7    2.90    0.48 
   0  16  -7    3.39    0.56 
   0 -16   7    3.21    0.63 
   0 -16   7    2.77    0.47 
   0  17   0    0.23    0.24 
   0 -17   0   -0.12    0.21 
   0  17  -1    5.25    0.44 
   0  17   1    5.81    0.43 
   0  17  -1    5.67    0.45 
   0 -17  -1    6.15    0.51 
   0 -17   1    5.53    0.52 
   0  17   2   -0.11    0.24 
   0  17  -2    0.24    0.22 
   0  17  -2    0.16    0.19 
   0 -17   2   -0.05    0.22 
   0 -17  -2    0.24    0.25 
   0  17  -3    5.74    0.48 
   0  17  -3    6.17    0.55 
   0  17   3    5.10    0.44 
   0 -17  -3    6.40    0.53 
   0 -17   3    4.63    0.48 
   0 -17   3    5.66    0.49 
   0  17   4    3.75    0.41 
   0  17  -4    3.46    0.44 
   0  17  -4    3.66    0.47 
   0 -17  -4    3.40    0.43 
   0 -17   4    4.06    0.48 
   0 -17   4    4.02    0.48 
   0  17  -5   12.39    0.74 
   0  17  -5   12.03    0.75 
   0  17   5   12.03    0.62 
   0 -17   5   13.10    0.77 
   0 -17   5   11.96    0.68 
   0 -17  -5   11.04    0.66 
   0  17  -6    1.54    0.40 
   0  17   6    0.61    0.33 
   0  17  -6    1.29    0.38 
   0 -17   6    1.26    0.36 
   0 -17   6    1.27    0.39 
   0  18   0   12.42    0.63 
   0 -18   0   11.36    0.72 
   0  18  -1    4.04    0.42 
   0  18   1    4.47    0.43 
   0 -18  -1    4.62    0.51 
   0 -18   1    3.99    0.50 
   0  18  -2    2.30    0.37 
   0  18  -2    2.04    0.33 
   0  18   2    1.94    0.34 
   0 -18  -2    2.13    0.37 
   0 -18   2    1.74    0.36 
   0  18   3   -0.14    0.26 
   0  18  -3    0.11    0.22 
   0  18  -3   -0.07    0.21 
   0 -18   3   -0.01    0.22 
   0 -18   3   -0.09    0.24 
   0 -18  -3    0.30    0.26 
   0  18   4   -0.32    0.24 
   0  18  -4    0.09    0.23 
   0  18  -4    0.50    0.30 
   0 -18   4   -0.25    0.28 
   0 -18   4    0.26    0.27 
   0 -18  -4    0.13    0.22 
   0  18   5    0.53    0.30 
   0  18  -5    1.19    0.34 
   0  18  -5    1.75    0.40 
   0 -18   5    0.78    0.34 
   0 -18   5    1.13    0.34 
   0 -18  -5    0.90    0.30 
   0  18   6    4.58    0.51 
   0  18  -6    3.32    0.50 
   0  18  -6    3.53    0.56 
   0 -18   6    4.84    0.54 
   0 -18   6    2.45    0.47 
   0  19   0    0.26    0.26 
   0 -19   0    0.11    0.30 
   0  19  -1    0.61    0.27 
   0  19   1    0.49    0.26 
   0 -19   1    0.92    0.36 
   0 -19  -1    0.27    0.27 
   0  19  -2    1.01    0.28 
   0  19   2    0.40    0.29 
   0 -19  -2    0.32    0.25 
   0 -19   2    0.58    0.31 
   0  19  -3    0.58    0.27 
   0  19  -3    0.22    0.29 
   0  19   3    0.44    0.28 
   0 -19  -3    0.51    0.29 
   0 -19   3    1.16    0.37 
   0 -19   3    0.50    0.29 
   0  19  -4    0.61    0.29 
   0  19  -4    0.24    0.24 
   0  19   4   -0.54    0.28 
   0 -19   4    0.07    0.27 
   0 -19   4    0.16    0.27 
   0 -19  -4    0.32    0.28 
   0  19  -5    1.54    0.39 
   0  19  -5    1.53    0.39 
   0  19   5    0.82    0.35 
   0 -19  -5    1.16    0.37 
   0 -19   5    0.91    0.36 
   0 -19   5    1.21    0.39 
   0  20   0    0.77    0.27 
   0 -20   0   -0.05    0.27 
   0  20  -1    1.88    0.36 
   0  20   1    2.69    0.41 
   0 -20  -1    1.65    0.38 
   0 -20   1    1.51    0.42 
   0  20   2    0.18    0.30 
   0  20  -2    0.45    0.28 
   0 -20  -2    0.17    0.28 
   0 -20   2   -0.07    0.27 
   0  20   3    0.07    0.31 
   0  20  -3    0.92    0.32 
   0 -20   3    0.54    0.36 
   0 -20  -3    0.19    0.29 
   0  21   0    0.30    0.27 
   0 -21   0   -0.12    0.27 
   0  21   1    0.32    0.28 
   0  21  -1    0.55    0.29 
   0 -21  -1   -0.17    0.30 
   0 -21   1    0.29    0.34 
   0  21   2   -0.18    0.28 
   0  21  -2    0.32    0.29 
  -1   0  11    0.39    0.37 
  -1   0  11    0.30    0.32 
   1   0 -10    3.13    0.45 
  -1   0  10    2.87    0.43 
  -1   0  10    3.53    0.47 
  -1   0   9   -0.12    0.19 
  -1   0   9   -0.20    0.23 
   1   0  -9   -0.16    0.23 
  -1   0   8    5.02    0.45 
   1   0  -8    4.17    0.47 
  -1   0   8    4.13    0.47 
  -1   0   7   -0.05    0.19 
  -1   0   7    0.09    0.21 
   1   0  -7    0.25    0.22 
  -1   0   6  122.09    2.12 
  -1   0   6  124.32    1.76 
   1   0  -6  122.08    1.77 
  -1   0   6  120.22    2.02 
   1   0  -6  120.74    2.12 
  -1   0   5    0.08    0.09 
   1   0  -5   -0.33    0.15 
  -1   0   5   -0.36    0.15 
  -1   0   5   -0.05    0.13 
   1   0  -5   -0.10    0.09 
   1   0  -4  133.22    2.08 
  -1   0   4  135.25    2.09 
  -1   0   4  136.86    1.88 
   1   0  -4  135.12    2.02 
   1   0  -4  135.74    1.89 
  -1   0   4  135.58    2.02 
  -1   0   3   -0.15    0.09 
   1   0  -3   -0.09    0.09 
  -1   0   3   -0.11    0.11 
   1   0  -3   -0.44    0.10 
   1   0  -3   -0.29    0.08 
   1   0  -2  525.21    6.66 
  -1   0   2  525.46    6.66 
   1   0  -2  527.50    6.61 
  -1   0   1    0.63    0.06 
   1   0  -1    0.66    0.06 
   1   0  -1    0.47    0.08 
   1   0  -1    0.39    0.06 
  -1   0   1    0.58    0.09 
  -1   0   1    0.60    0.07 
  -1   0   0   44.84    0.59 
   1   0   0   44.65    0.63 
  -1   0   0   42.65    0.63 
   1   0   0   45.09    0.59 
   1   0   1    0.04    0.06 
   1   0   1    0.01    0.03 
  -1   0  -1    0.20    0.04 
   1   0   1    0.05    0.06 
  -1   0  -1    0.02    0.05 
   1   0   2   88.81    1.30 
  -1   0  -2   87.79    1.32 
   1   0   2   88.21    1.32 
  -1   0  -3   -0.05    0.09 
   1   0   3   -0.07    0.08 
   1   0   3   -0.02    0.10 
   1   0   4  185.61    2.68 
  -1   0  -4  183.91    2.74 
   1   0   4  186.43    2.74 
  -1   0  -5   -0.10    0.16 
   1   0   5   -0.12    0.15 
   1   0   5   -0.19    0.16 
   1   0   6    8.19    0.48 
  -1   0  -6    9.08    0.50 
   1   0   6    9.48    0.48 
   1   0   7   -0.34    0.21 
  -1   0  -7   -0.40    0.20 
   1   0   7   -0.18    0.17 
   1   0   8   19.98    0.82 
  -1   0  -8   19.57    0.82 
   1   0   8   19.73    0.75 
  -1   0  -9   -0.19    0.24 
   1   0   9   -0.34    0.23 
   1   0   9   -0.12    0.26 
  -1   0 -10    1.49    0.38 
   1   0  10    1.45    0.36 
   1   0  10    1.31    0.38 
   1   0  11   -0.26    0.35 
   1   0  11    0.12    0.32 
   1   1 -11   13.37    0.85 
  -1   1  11   12.90    0.76 
  -1   1  11   14.24    0.91 
  -1  -1  11   13.97    0.82 
  -1  -1  11   13.98    0.86 
   1   1 -10    2.11    0.41 
  -1   1  10    2.73    0.45 
  -1   1  10    2.37    0.39 
  -1  -1  10    2.26    0.40 
  -1  -1  10    2.44    0.42 
   1   1  -9    6.31    0.56 
  -1   1   9    7.51    0.62 
  -1   1   9    7.95    0.55 
  -1  -1   9    7.07    0.58 
   1  -1  -9    7.29    0.60 
  -1  -1   9    8.07    0.58 
   1   1  -8   14.11    0.70 
  -1   1   8   13.39    0.67 
  -1   1   8   13.98    0.63 
  -1  -1   8   13.17    0.68 
  -1  -1   8   13.74    0.63 
   1  -1  -8   12.40    0.66 
  -1   1   7    7.00    0.46 
   1   1  -7    6.72    0.52 
  -1   1   7    8.38    0.51 
  -1  -1   7    7.15    0.48 
  -1  -1   7    8.12    0.55 
   1  -1  -7    7.49    0.50 
  -1   1   6    0.95    0.20 
  -1   1   6    1.09    0.27 
   1   1  -6    1.75    0.29 
  -1   1   6    1.36    0.16 
  -1  -1   6    1.38    0.16 
  -1  -1   6    1.47    0.27 
  -1  -1   6    1.36    0.23 
   1  -1  -6    1.37    0.26 
   1  -1  -6    1.70    0.16 
   1   1  -5   93.46    1.66 
  -1   1   5   91.63    1.54 
   1   1  -5   91.85    1.59 
  -1   1   5   94.06    1.64 
   1   1  -5   92.57    1.39 
   1  -1  -5   92.57    1.39 
  -1  -1   5   91.25    1.38 
   1  -1  -5   94.57    1.64 
  -1  -1   5   92.07    1.65 
  -1  -1   5   92.79    1.59 
   1   1  -4  239.18    3.14 
  -1   1   4  235.31    3.33 
   1   1  -4  233.81    3.35 
   1   1  -4  239.64    3.30 
  -1   1   4  234.38    3.24 
   1  -1  -4  237.59    3.13 
  -1  -1   4  242.31    3.14 
  -1  -1   4  236.38    3.35 
   1  -1  -4  233.57    3.33 
  -1  -1   4  232.25    3.28 
  -1   1   3  538.61    6.78 
   1   1  -3  526.03    6.83 
   1   1  -3  533.00    6.88 
   1   1  -3  535.69    6.74 
  -1   1   3  531.10    6.86 
  -1  -1   3  537.12    6.73 
   1  -1  -3  538.85    6.73 
   1  -1  -3  519.17    6.85 
   1  -1  -3  538.64    6.79 
  -1  -1   3  529.83    6.83 
   1   1  -2  337.07    4.37 
   1   1  -2  340.28    4.38 
   1   1  -2  344.80    4.34 
  -1   1   2  339.28    4.37 
  -1   1   2  338.84    4.31 
   1  -1  -2  338.27    4.37 
   1  -1  -2  338.76    4.33 
  -1  -1   2  339.26    4.33 
   1  -1  -2  340.40    4.32 
   1   1   0   32.27    0.46 
   1   1   0   32.85    0.50 
   1   1   0   32.15    0.50 
   1   1   0   33.41    0.44 
  -1   1   0   32.79    0.43 
  -1   1   0   31.80    0.45 
   1  -1   0   32.62    0.45 
  -1  -1   0   32.20    0.49 
   1  -1   0   33.20    0.43 
   1  -1   0   31.85    0.50 
   1   1   1  155.92    2.06 
   1   1   1  158.21    2.01 
  -1   1  -1  156.83    2.02 
   1   1   1  159.49    2.01 
   1   1   1  162.22    2.08 
  -1   1  -1  158.79    2.09 
  -1  -1  -1  156.26    2.01 
   1  -1   1  161.16    2.10 
  -1  -1  -1  160.04    2.01 
   1  -1   1  158.73    2.03 
  -1   1  -2   95.96    1.27 
   1   1   2   98.12    1.44 
   1   1   2   97.26    1.41 
  -1   1  -2   98.48    1.45 
   1  -1   2   99.43    1.44 
  -1  -1  -2   99.52    1.44 
   1  -1   2   98.58    1.28 
   1   1   3    4.31    0.24 
  -1   1  -3    4.12    0.26 
   1   1   3    4.37    0.23 
  -1   1  -3    4.25    0.12 
   1  -1   3    4.25    0.12 
   1  -1   3    4.69    0.27 
   1  -1   3    4.38    0.11 
  -1  -1  -3    4.63    0.25 
  -1   1  -4  247.34    3.50 
   1   1   4  247.39    3.48 
   1   1   4  242.91    3.39 
  -1  -1  -4  243.56    3.47 
   1  -1   4  245.20    3.10 
   1  -1   4  243.53    3.08 
   1  -1   4  246.67    3.50 
   1  -1   4  246.43    3.45 
  -1   1  -5   20.31    0.66 
   1   1   5   20.46    0.59 
   1   1   5   20.30    0.64 
  -1  -1  -5   19.54    0.63 
   1  -1   5   20.06    0.66 
   1  -1   5   19.59    0.32 
   1  -1   5   19.88    0.31 
   1  -1   5   20.47    0.62 
  -1   1  -6    3.39    0.36 
   1   1   6    4.08    0.35 
   1   1   6    4.19    0.39 
  -1  -1  -6    4.63    0.41 
   1  -1   6    4.40    0.39 
   1  -1   6    4.51    0.36 
   1   1   7    4.97    0.44 
   1   1   7    6.14    0.41 
  -1   1  -7    5.08    0.45 
  -1  -1  -7    5.62    0.46 
   1  -1   7    5.30    0.45 
   1  -1   7    5.34    0.45 
  -1   1  -8   -0.05    0.23 
   1   1   8   -0.38    0.23 
   1   1   8    0.17    0.23 
   1  -1   8   -0.12    0.22 
  -1  -1  -8   -0.05    0.25 
   1  -1   8   -0.28    0.21 
   1   1   9    2.00    0.39 
  -1   1  -9    2.87    0.45 
   1   1   9    3.04    0.40 
   1  -1   9    2.99    0.41 
   1  -1   9    2.78    0.45 
   1   1  10    0.70    0.33 
   1   1  10    0.87    0.31 
  -1   1 -10    0.52    0.36 
   1  -1  10    0.26    0.35 
   1  -1  10    1.06    0.35 
   1   1  11    5.07    0.55 
   1   1  11    4.85    0.62 
  -1   1 -11    4.03    0.56 
   1  -1  11    4.28    0.57 
   1  -1  11    3.80    0.50 
  -1   2  11   -0.01    0.29 
  -1   2  11   -0.21    0.30 
   1   2 -11    0.58    0.35 
  -1  -2  11    0.17    0.32 
  -1  -2  11    0.15    0.30 
   1   2 -10   -0.04    0.25 
  -1   2  10   -0.57    0.27 
  -1   2  10   -0.45    0.23 
  -1  -2  10   -0.21    0.25 
  -1  -2  10    0.13    0.28 
  -1   2   9    3.77    0.40 
   1   2  -9    4.42    0.53 
  -1   2   9    3.89    0.45 
  -1  -2   9    4.58    0.53 
  -1  -2   9    3.98    0.44 
  -1   2   8    1.88    0.30 
  -1   2   8    1.65    0.32 
   1   2  -8    1.85    0.37 
  -1  -2   8    2.21    0.34 
  -1  -2   8    2.74    0.42 
  -1   2   7   -0.22    0.20 
  -1   2   7   -0.33    0.18 
   1   2  -7   -0.03    0.20 
  -1  -2   7    0.04    0.18 
  -1  -2   7   -0.01    0.21 
   1  -2  -7    0.28    0.22 
   1   2  -6   16.12    0.61 
  -1   2   6   15.48    0.54 
  -1   2   6   14.61    0.59 
   1   2  -6   14.98    0.62 
  -1  -2   6   15.38    0.41 
  -1  -2   6   16.03    0.59 
  -1  -2   6   14.97    0.62 
   1  -2  -6   15.81    0.61 
   1  -2  -6   14.96    0.41 
  -1   2   5   35.35    0.78 
  -1   2   5   35.60    0.86 
   1   2  -5   36.89    0.91 
   1   2  -5   35.81    0.85 
  -1  -2   5   35.54    0.84 
  -1  -2   5   35.69    0.67 
   1  -2  -5   35.76    0.68 
   1  -2  -5   37.10    0.87 
   1   2  -4   91.64    1.53 
   1   2  -4   93.98    1.39 
  -1   2   4   90.82    1.43 
  -1   2   4   93.17    1.54 
   1   2  -4   91.09    1.56 
  -1  -2   4   91.88    1.37 
   1  -2  -4   91.74    1.37 
  -1  -2   4   94.08    1.53 
   1  -2  -4   93.58    1.53 
   1   2  -3    8.54    0.27 
   1   2  -3    8.95    0.32 
  -1   2   3    8.38    0.32 
   1   2  -3    8.64    0.33 
  -1   2   3    9.08    0.27 
  -1  -2   3    9.17    0.28 
   1  -2  -3    8.66    0.32 
   1  -2  -3    9.06    0.26 
  -1  -2   3    9.03    0.32 
   1   2  -2  349.49    4.57 
  -1   2   2  352.39    4.54 
   1   2  -2  353.62    4.58 
   1   2  -2  356.85    4.54 
  -1   2   2  352.27    4.47 
  -1  -2   2  358.00    4.53 
   1  -2  -2  352.89    4.52 
   1   2  -1    9.17    0.22 
  -1   2   1    9.30    0.15 
  -1   2   1    9.30    0.14 
   1   2  -1    9.47    0.22 
   1   2  -1    9.30    0.24 
  -1   2   1    9.47    0.20 
  -1  -2   1    9.22    0.24 
   1  -2  -1    9.30    0.24 
   1  -2  -1    9.42    0.15 
   1   2   2  167.24    2.12 
   1   2   2  166.28    2.23 
   1   2   2  166.63    2.27 
  -1   2  -2  167.53    2.30 
   1  -2   2  165.28    2.30 
   1  -2   2  165.76    2.16 
   1   2   3   18.56    0.45 
   1   2   3   19.05    0.28 
  -1   2  -3   18.47    0.51 
   1   2   3   18.95    0.49 
   1  -2   3   18.62    0.34 
   1  -2   3   18.98    0.49 
  -1  -2  -3   18.60    0.29 
  -1   2  -4   86.14    1.51 
   1   2   4   85.42    1.40 
   1   2   4   86.84    1.48 
   1  -2   4   85.01    1.18 
   1  -2   4   85.90    1.47 
  -1   2  -5    8.35    0.44 
   1   2   5    7.77    0.41 
   1   2   5    8.29    0.37 
   1  -2   5    9.35    0.43 
   1  -2   5    7.98    0.21 
   1  -2   5    7.94    0.43 
  -1  -2  -5    8.14    0.42 
   1   2   6   11.81    0.48 
  -1   2  -6   11.77    0.57 
   1   2   6   10.98    0.56 
   1  -2   6   11.37    0.52 
   1  -2   6   11.79    0.57 
  -1   2  -7   11.27    0.62 
   1   2   7   11.86    0.55 
   1   2   7   12.40    0.63 
   1  -2   7   11.43    0.61 
   1  -2   7   12.00    0.60 
   1   2   8    4.57    0.45 
  -1   2  -8    6.76    0.54 
   1   2   8    4.88    0.41 
   1  -2   8    4.04    0.45 
   1  -2   8    4.39    0.43 
  -1   2  -9    2.30    0.43 
   1   2   9    1.17    0.36 
   1   2   9    2.23    0.35 
   1  -2   9    1.79    0.41 
   1  -2   9    1.47    0.36 
   1   2  10    1.27    0.36 
  -1   2 -10    1.45    0.38 
   1   2  10    1.79    0.36 
   1  -2  10    1.78    0.37 
   1  -2  10    1.88    0.44 
   1   2  11   -0.03    0.35 
  -1   2 -11   -0.01    0.31 
   1   2  11   -0.25    0.28 
   1  -2  11    0.08    0.29 
   1  -2  11    0.36    0.37 
  -1   3  11    0.94    0.38 
   1   3 -11    1.01    0.43 
  -1   3  11    1.18    0.34 
  -1  -3  11    1.01    0.39 
  -1  -3  11    1.08    0.44 
  -1   3  10    2.81    0.38 
  -1   3  10    2.11    0.41 
   1   3 -10    2.91    0.48 
  -1  -3  10    1.81    0.37 
  -1  -3  10    2.96    0.49 
  -1   3   9    8.99    0.60 
   1   3  -9    8.54    0.64 
  -1   3   9    8.04    0.52 
  -1  -3   9    7.62    0.59 
  -1  -3   9    7.63    0.62 
  -1   3   8   20.74    0.72 
   1   3  -8   20.86    0.89 
  -1   3   8   19.38    0.79 
  -1  -3   8   20.88    0.89 
  -1  -3   8   20.26    0.78 
  -1   3   7    3.64    0.33 
  -1   3   7    3.75    0.38 
   1   3  -7    4.20    0.41 
   1   3  -7    3.79    0.38 
  -1  -3   7    3.38    0.38 
  -1  -3   7    3.44    0.39 
  -1  -3   7    4.59    0.39 
   1   3  -6    8.21    0.46 
  -1   3   6    8.40    0.49 
  -1   3   6    7.77    0.38 
   1   3  -6    8.31    0.48 
  -1  -3   6    8.26    0.49 
   1  -3  -6    7.97    0.31 
  -1  -3   6    8.19    0.31 
  -1  -3   6    8.17    0.46 
  -1   3   5    0.63    0.18 
   1   3  -5    0.27    0.16 
  -1   3   5    0.46    0.14 
   1   3  -5    0.11    0.14 
   1  -3  -5    0.72    0.12 
  -1  -3   5    0.57    0.17 
  -1  -3   5    0.46    0.11 
   1   3  -4   46.82    0.97 
  -1   3   4   45.95    0.83 
   1   3  -4   47.60    0.96 
  -1   3   4   45.39    0.91 
   1  -3  -4   46.82    0.80 
  -1  -3   4   44.48    0.93 
  -1  -3   4   45.52    0.81 
   1   3  -3  345.75    4.62 
   1   3  -3  344.36    4.61 
  -1   3   3  344.90    4.45 
  -1   3   3  342.46    4.55 
  -1  -3   3  351.44    4.50 
  -1  -3   3  349.85    4.61 
   1  -3  -3  348.39    4.49 
  -1   3   2  114.94    1.53 
   1   3  -2  116.62    1.68 
   1   3  -2  116.42    1.67 
  -1   3   2  116.14    1.62 
   1  -3  -2  117.58    1.64 
  -1  -3   2  117.32    1.64 
   1   3  -1   69.60    1.01 
   1   3  -1   70.05    0.99 
  -1   3   1   67.45    0.94 
  -1   3   1   67.70    0.87 
  -1  -3   1   68.74    1.02 
   1  -3  -1   67.45    0.88 
   1  -3  -1   70.78    1.03 
   1  -3   0  321.81    4.13 
  -1  -3   0  324.15    4.13 
   1   3   2   78.98    1.18 
   1   3   2   77.23    1.14 
  -1   3  -2   78.58    1.23 
  -1   3  -2   77.44    1.22 
  -1  -3  -2   77.73    1.08 
   1  -3   2   78.12    1.22 
   1  -3   2   79.89    1.13 
   1   3   3    4.94    0.16 
   1   3   3    4.67    0.26 
   1   3   3    4.56    0.22 
  -1   3  -3    4.46    0.27 
  -1   3  -3    5.02    0.29 
  -1  -3  -3    4.67    0.14 
   1  -3   3    4.63    0.27 
   1  -3   3    4.62    0.18 
   1   3   4  228.35    3.15 
   1   3   4  225.85    2.89 
  -1   3  -4  235.93    3.34 
   1   3   4  229.69    3.25 
   1  -3   4  226.48    2.98 
   1  -3   4  231.23    3.28 
  -1  -3  -4  222.86    2.90 
   1   3   5    0.28    0.17 
   1   3   5    0.22    0.15 
  -1   3  -5    0.05    0.16 
   1  -3   5    0.26    0.08 
   1  -3   5    0.07    0.14 
   1   3   6   43.51    0.97 
  -1   3  -6   44.83    1.15 
   1   3   6   43.86    1.07 
   1  -3   6   43.10    1.12 
   1  -3   6   43.75    1.07 
   1   3   7    0.03    0.20 
  -1   3  -7   -0.04    0.24 
   1   3   7   -0.26    0.19 
   1  -3   7    0.06    0.19 
   1  -3   7    0.28    0.26 
   1   3   8    9.96    0.52 
   1   3   8   11.57    0.66 
  -1   3  -8    9.49    0.64 
   1  -3   8    9.43    0.58 
   1  -3   8   10.10    0.65 
   1   3   9    0.52    0.27 
   1   3   9    0.60    0.30 
  -1   3  -9    0.11    0.32 
   1  -3   9    0.52    0.35 
   1  -3   9    0.38    0.26 
   1   3  10    1.93    0.43 
  -1   3 -10    1.79    0.45 
   1   3  10    1.94    0.35 
   1  -3  10    1.83    0.45 
   1  -3  10    1.68    0.38 
   1   3  11   -0.40    0.21 
   1   3  11   -0.28    0.33 
   1  -3  11    0.10    0.31 
   1  -3  11    0.16    0.37 
  -1   4  11    0.43    0.34 
   1   4 -11    1.45    0.43 
  -1  -4  11    0.60    0.33 
  -1  -4  11    0.81    0.42 
   1   4 -10   -0.19    0.27 
  -1   4  10    0.10    0.31 
  -1   4  10    0.10    0.25 
  -1  -4  10    0.13    0.30 
  -1  -4  10    0.09    0.24 
  -1   4   9    5.21    0.43 
   1   4  -9    5.20    0.57 
  -1   4   9    4.57    0.47 
  -1  -4   9    4.66    0.49 
  -1  -4   9    6.12    0.62 
  -1   4   8   32.85    1.01 
   1   4  -8   33.56    1.11 
  -1   4   8   32.41    0.89 
  -1  -4   8   32.01    1.08 
  -1  -4   8   34.68    1.07 
  -1   4   7    0.17    0.24 
   1   4  -7    0.15    0.22 
   1   4  -7   -0.16    0.20 
  -1   4   7   -0.08    0.17 
  -1  -4   7    0.19    0.24 
  -1  -4   7    0.08    0.13 
  -1  -4   7    0.66    0.25 
  -1   4   6    2.52    0.29 
   1   4  -6    2.56    0.33 
  -1   4   6    2.70    0.25 
   1   4  -6    2.96    0.31 
   1  -4  -6    3.00    0.22 
  -1  -4   6    2.80    0.31 
  -1  -4   6    2.95    0.22 
   1   4  -5    6.80    0.40 
  -1   4   5    6.40    0.38 
  -1   4   5    6.89    0.30 
   1   4  -5    6.44    0.40 
   1  -4  -5    6.35    0.27 
  -1  -4   5    6.88    0.29 
  -1  -4   5    6.87    0.40 
   1   4  -4   14.21    0.49 
   1   4  -4   14.15    0.50 
  -1   4   4   14.03    0.45 
  -1   4   4   13.78    0.38 
  -1  -4   4   14.17    0.49 
   1  -4  -4   14.16    0.39 
  -1  -4   4   14.00    0.40 
  -1   4   3   11.02    0.36 
  -1   4   3   11.93    0.28 
   1   4  -3   10.96    0.39 
   1   4  -3   11.50    0.40 
   1  -4  -3   11.82    0.34 
  -1  -4   3   11.41    0.34 
  -1   4   2    5.58    0.20 
   1   4  -2    5.50    0.24 
   1   4  -2    5.49    0.23 
  -1   4   2    5.49    0.14 
  -1  -4   2    5.28    0.22 
   1  -4  -2    5.41    0.22 
  -1   4   1   53.59    0.72 
   1   4  -1   53.53    0.83 
   1   4  -1   54.33    0.86 
  -1   4   1   52.10    0.77 
   1  -4  -1   53.20    0.71 
  -1  -4   1   54.73    0.88 
   1  -4  -1   55.56    0.87 
  -1   4   0   67.45    0.95 
   1   4   0   65.94    0.97 
  -1   4   0   66.98    0.94 
   1   4   0   67.22    0.96 
  -1  -4   0   67.22    1.02 
   1  -4   0   67.01    1.03 
   1   4   2   25.55    0.48 
  -1   4  -2   25.47    0.56 
   1   4   2   26.46    0.52 
  -1   4  -2   27.92    0.58 
   1  -4   2   25.29    0.56 
   1  -4   2   25.47    0.51 
  -1  -4  -2   26.41    0.47 
   1   4   3   20.81    0.52 
  -1   4  -3   21.19    0.56 
  -1   4  -3   21.49    0.57 
   1   4   3   20.91    0.47 
  -1  -4  -3   21.13    0.40 
   1  -4   3   21.29    0.56 
   1  -4   3   21.66    0.45 
  -1   4  -4    2.00    0.23 
  -1   4  -4    1.53    0.21 
   1   4   4    1.78    0.22 
   1   4   4    1.71    0.19 
  -1  -4  -4    1.96    0.12 
   1  -4   4    1.98    0.15 
   1  -4   4    1.89    0.22 
  -1   4  -5    4.45    0.38 
   1   4   5    4.69    0.33 
   1   4   5    4.64    0.30 
   1  -4   5    4.46    0.34 
  -1  -4  -5    4.36    0.16 
   1  -4   5    4.53    0.21 
  -1   4  -6    1.22    0.27 
   1   4   6    1.56    0.24 
   1   4   6    1.53    0.26 
   1  -4   6    1.67    0.15 
   1  -4   6    1.80    0.29 
   1   4   7   13.07    0.56 
   1   4   7   14.17    0.65 
  -1   4  -7   13.05    0.69 
   1  -4   7   13.61    0.70 
   1  -4   7   12.32    0.61 
   1   4   8    1.37    0.29 
   1   4   8    1.66    0.32 
  -1   4  -8    0.75    0.31 
   1  -4   8    1.07    0.33 
   1  -4   8    1.34    0.34 
   1   4   9    1.33    0.33 
   1   4   9    1.52    0.32 
  -1   4  -9    1.34    0.37 
   1  -4   9    1.18    0.32 
   1  -4   9    1.07    0.39 
   1   4  10    2.21    0.43 
  -1   4 -10    1.86    0.43 
   1   4  10    2.78    0.40 
   1  -4  10    2.48    0.42 
   1  -4  10    2.32    0.45 
   1   5 -11    2.50    0.50 
  -1   5  11    2.33    0.45 
  -1  -5  11    2.46    0.50 
  -1  -5  11    2.60    0.50 
  -1   5  10    0.89    0.35 
  -1   5  10    1.49    0.42 
   1   5 -10    1.29    0.40 
  -1  -5  10    1.19    0.39 
  -1  -5  10    1.54    0.40 
   1   5  -9    4.30    0.52 
  -1   5   9    5.52    0.43 
  -1   5   9    6.31    0.56 
  -1  -5   9    4.65    0.53 
  -1  -5   9    5.37    0.54 
  -1   5   8    3.40    0.39 
   1   5  -8    2.95    0.41 
  -1   5   8    3.59    0.34 
  -1  -5   8    3.76    0.44 
  -1  -5   8    3.43    0.43 
  -1   5   7   26.84    0.83 
   1   5  -7   26.12    0.87 
  -1   5   7   27.05    0.72 
   1   5  -7   24.38    0.90 
  -1  -5   7   26.78    0.64 
  -1  -5   7   25.18    0.86 
   1   5  -6    7.53    0.51 
  -1   5   6    7.68    0.43 
   1   5  -6    7.35    0.47 
  -1   5   6    7.75    0.36 
  -1  -5   6    7.93    0.48 
   1  -5  -6    7.30    0.32 
  -1  -5   6    7.43    0.33 
   1   5  -5   48.87    1.11 
  -1   5   5   46.49    0.87 
   1   5  -5   47.52    1.09 
  -1   5   5   46.55    0.99 
  -1  -5   5   46.70    1.07 
  -1  -5   5   47.29    0.90 
   1  -5  -5   46.60    0.88 
   1   5  -4   56.92    1.15 
  -1   5   4   57.99    0.93 
   1   5  -4   55.72    1.14 
  -1   5   4   58.35    1.06 
   1  -5  -4   59.02    1.00 
  -1  -5   4   58.05    1.14 
  -1  -5   4   55.67    1.00 
   1   5  -3  589.76    7.71 
  -1   5   3  592.88    7.57 
  -1   5   3  589.40    7.43 
   1   5  -3  590.55    7.69 
  -1  -5   3  597.36    7.60 
   1  -5  -3  602.78    7.59 
   1   5  -2   14.95    0.41 
  -1   5   2   14.88    0.26 
   1   5  -2   14.45    0.41 
  -1   5   2   15.05    0.35 
  -1  -5   2   14.47    0.39 
   1  -5  -2   14.83    0.39 
  -1   5   1   85.05    1.19 
  -1   5   1   82.85    1.12 
   1   5  -1   85.34    1.25 
   1   5  -1   84.77    1.27 
   1  -5  -1   86.18    1.30 
   1  -5  -1   86.03    1.14 
  -1  -5   1   85.03    1.30 
  -1   5   0  235.95    3.03 
   1   5   0  233.30    3.06 
  -1  -5   0  233.62    3.12 
   1  -5   0  236.10    3.15 
   1   5   1   10.49    0.26 
   1   5   1   10.66    0.27 
  -1   5  -1   10.64    0.31 
  -1   5  -1   11.05    0.31 
   1  -5   1   10.46    0.30 
  -1  -5  -1   10.97    0.30 
   1  -5   1   10.74    0.32 
   1   5   2   36.99    0.66 
  -1   5  -2   36.77    0.73 
  -1   5  -2   38.08    0.75 
   1   5   2   38.18    0.63 
   1  -5   2   38.01    0.70 
   1  -5   2   38.38    0.74 
  -1  -5  -2   36.81    0.66 
  -1   5  -3   68.97    1.24 
   1   5   3   69.65    1.15 
  -1   5  -3   70.08    1.24 
   1   5   3   69.08    1.08 
   1  -5   3   69.58    1.11 
   1  -5   3   68.29    1.23 
  -1  -5  -3   69.68    1.05 
   1   5   4    0.68    0.17 
   1   5   4    0.32    0.12 
  -1   5  -4    0.21    0.14 
  -1   5  -4    0.74    0.20 
   1  -5   4    0.25    0.14 
  -1  -5  -4    0.50    0.09 
   1  -5   4    0.46    0.10 
  -1   5  -5   11.28    0.53 
  -1   5  -5   10.63    0.50 
   1   5   5   11.25    0.41 
   1   5   5   10.86    0.46 
   1  -5   5   10.39    0.48 
  -1  -5  -5   10.78    0.29 
   1  -5   5   10.83    0.34 
   1   5   6    0.00    0.18 
   1   5   6    0.11    0.15 
  -1   5  -6    0.62    0.25 
   1  -5   6    0.19    0.18 
   1  -5   6    0.08    0.10 
   1   5   7   -0.01    0.22 
  -1   5  -7   -0.04    0.21 
   1   5   7   -0.05    0.18 
   1  -5   7    0.13    0.21 
   1  -5   7   -0.14    0.24 
   1   5   8   24.05    0.88 
  -1   5  -8   22.05    0.94 
   1   5   8   22.15    0.75 
   1  -5   8   22.08    0.93 
   1  -5   8   22.00    0.89 
   1   5   9    0.52    0.28 
   1   5   9    0.06    0.24 
  -1   5  -9    0.03    0.33 
   1  -5   9   -0.19    0.25 
   1  -5   9    0.24    0.31 
   1   5  10    0.77    0.35 
   1   5  10    0.27    0.28 
  -1   5 -10    0.32    0.33 
   1  -5  10   -0.15    0.30 
   1  -5  10    0.32    0.34 
  -1   6  10    7.31    0.59 
   1   6 -10    5.68    0.65 
  -1  -6  10    5.67    0.66 
  -1  -6  10    5.45    0.60 
  -1   6   9    6.17    0.47 
  -1   6   9    6.24    0.57 
   1   6  -9    5.49    0.59 
  -1  -6   9    4.64    0.51 
  -1  -6   9    6.06    0.62 
   1   6  -8    8.40    0.57 
  -1   6   8    9.21    0.46 
   1   6  -8    9.99    0.65 
  -1   6   8    9.53    0.56 
  -1  -6   8    9.33    0.60 
  -1   6   7    1.49    0.28 
  -1   6   7    1.58    0.23 
   1   6  -7    1.66    0.31 
   1   6  -7    1.29    0.33 
  -1  -6   7    1.65    0.22 
  -1  -6   7    1.62    0.31 
  -1   6   6    9.72    0.39 
   1   6  -6    9.12    0.51 
   1   6  -6    9.03    0.52 
  -1   6   6   10.10    0.50 
   1  -6  -6    9.84    0.38 
  -1  -6   6   10.11    0.52 
  -1  -6   6    9.47    0.38 
   1   6  -5   24.82    0.77 
  -1   6   5   24.72    0.55 
  -1   6   5   24.20    0.66 
   1   6  -5   24.68    0.75 
   1  -6  -5   23.95    0.59 
  -1  -6   5   25.04    0.76 
  -1  -6   5   24.31    0.61 
  -1   6   4    0.04    0.09 
   1   6  -4    0.06    0.14 
   1   6  -4    0.10    0.15 
  -1   6   4    0.13    0.14 
  -1  -6   4    0.25    0.16 
  -1  -6   4    0.04    0.11 
   1  -6  -4    0.11    0.11 
   1   6  -3    0.74    0.16 
  -1   6   3    0.71    0.09 
  -1   6   3    0.53    0.12 
   1   6  -3    0.54    0.15 
  -1  -6   3    0.55    0.13 
   1  -6  -3    0.79    0.13 
  -1   6   2  105.54    1.40 
   1   6  -2  108.09    1.62 
  -1   6   2  105.41    1.51 
   1   6  -2  106.94    1.65 
   1  -6  -2  105.92    1.61 
  -1  -6   2  106.10    1.62 
  -1   6   1    1.13    0.12 
   1   6  -1    1.16    0.13 
   1   6  -1    0.76    0.12 
  -1   6   1    1.09    0.09 
   1  -6  -1    1.18    0.14 
  -1  -6   1    1.12    0.15 
  -1   6   0  114.62    1.56 
  -1   6   0  112.57    1.56 
   1   6   0  114.56    1.58 
   1   6   0  108.20    1.57 
   1  -6   0  110.85    1.67 
  -1  -6   0  111.19    1.66 
  -1   6  -1    9.56    0.31 
  -1   6  -1    9.78    0.30 
   1   6   1    9.55    0.26 
   1   6   1    9.31    0.27 
  -1  -6  -1    9.20    0.30 
   1  -6   1    9.36    0.32 
   1   6   2   14.05    0.36 
   1   6   2   14.17    0.33 
  -1   6  -2   14.48    0.43 
  -1   6  -2   13.64    0.41 
  -1  -6  -2   13.86    0.37 
   1  -6   2   15.49    0.43 
   1  -6   2   14.26    0.41 
  -1   6  -3    0.09    0.11 
   1   6   3    0.10    0.09 
  -1   6  -3   -0.07    0.11 
   1   6   3    0.06    0.11 
   1  -6   3    0.00    0.09 
  -1  -6  -3   -0.02    0.07 
   1  -6   3   -0.02    0.10 
   1   6   4   15.81    0.50 
  -1   6  -4   15.30    0.55 
  -1   6  -4   14.29    0.54 
   1   6   4   14.85    0.41 
   1  -6   4   14.37    0.42 
   1  -6   4   14.98    0.55 
  -1  -6  -4   14.40    0.37 
   1   6   5    0.27    0.16 
  -1   6  -5    0.07    0.17 
   1   6   5    0.42    0.16 
  -1   6  -5    0.31    0.19 
  -1  -6  -5    0.28    0.10 
   1  -6   5    0.19    0.18 
   1  -6   5    0.37    0.12 
  -1   6  -6   16.97    0.74 
   1   6   6   17.08    0.62 
   1   6   6   18.45    0.56 
   1  -6   6   16.19    0.69 
   1  -6   6   16.64    0.47 
  -1   6  -7    3.66    0.45 
   1   6   7    3.03    0.30 
   1   6   7    2.79    0.34 
   1  -6   7    2.98    0.37 
   1   6   8   38.37    1.10 
  -1   6  -8   37.68    1.26 
   1   6   8   40.95    1.01 
   1  -6   8   37.55    1.23 
   1  -6   8   37.07    1.16 
   1   6   9   13.16    0.74 
   1   6   9   11.73    0.60 
  -1   6  -9   11.52    0.77 
   1  -6   9   12.19    0.78 
   1  -6   9   12.02    0.73 
  -1   6 -10    5.26    0.64 
   1   6  10    5.88    0.52 
   1   6  10    4.74    0.52 
   1  -6  10    4.27    0.61 
   1  -6  10    4.60    0.57 
   1   7 -10   -0.05    0.29 
  -1   7  10   -0.07    0.31 
  -1  -7  10    0.28    0.32 
  -1  -7  10    0.33    0.33 
  -1   7   9    5.31    0.51 
   1   7  -9    5.29    0.60 
  -1  -7   9    5.08    0.54 
  -1  -7   9    5.19    0.58 
   1   7  -8    2.67    0.41 
  -1   7   8    2.04    0.33 
  -1   7   8    2.28    0.28 
   1   7  -8    2.87    0.41 
  -1  -7   8    2.26    0.36 
   1   7  -7   21.56    0.83 
  -1   7   7   22.69    0.63 
  -1   7   7   22.91    0.78 
   1   7  -7   20.31    0.84 
  -1  -7   7   22.29    0.84 
  -1  -7   7   22.42    0.63 
  -1   7   6    4.00    0.35 
   1   7  -6    5.21    0.44 
  -1   7   6    4.63    0.29 
   1   7  -6    4.44    0.43 
   1  -7  -6    4.48    0.29 
  -1  -7   6    4.44    0.32 
  -1  -7   6    4.24    0.42 
   1   7  -5    7.92    0.47 
  -1   7   5    7.89    0.30 
   1   7  -5    7.57    0.45 
  -1   7   5    7.95    0.39 
  -1  -7   5    7.85    0.36 
   1  -7  -5    7.68    0.35 
  -1  -7   5    7.71    0.46 
   1   7  -4   43.63    1.01 
  -1   7   4   41.64    0.85 
  -1   7   4   43.30    0.73 
   1   7  -4   46.58    1.04 
  -1  -7   4   43.12    0.89 
   1  -7  -4   44.74    0.88 
  -1  -7   4   45.61    1.02 
  -1   7   3   66.51    1.09 
   1   7  -3   66.80    1.25 
  -1   7   3   66.02    0.95 
   1   7  -3   68.04    1.24 
  -1  -7   3   66.26    1.17 
   1  -7  -3   66.36    1.16 
   1   7  -2    1.70    0.18 
   1   7  -2    1.60    0.18 
  -1   7   2    1.66    0.15 
  -1   7   2    1.88    0.11 
   1  -7  -2    1.94    0.19 
  -1  -7   2    1.96    0.20 
  -1   7   1    0.14    0.06 
  -1   7   1    0.20    0.10 
   1   7  -1    0.21    0.10 
   1   7  -1    0.14    0.09 
   1  -7  -1    0.17    0.11 
  -1  -7   1    0.13    0.10 
  -1   7   0    0.23    0.09 
   1   7   0    0.12    0.09 
   1   7   0    0.31    0.08 
  -1   7   0    0.08    0.07 
   1  -7   0    0.02    0.09 
  -1  -7   0    0.13    0.10 
  -1   7  -1   70.35    1.13 
   1   7   1   69.54    1.08 
  -1   7  -1   70.70    1.14 
   1   7   1   69.60    1.07 
   1  -7   1   70.89    1.19 
  -1  -7  -1   71.05    1.18 
   1   7   2   90.97    1.32 
   1   7   2   94.38    1.38 
  -1   7  -2   92.50    1.50 
  -1   7  -2   90.04    1.48 
  -1  -7  -2   91.92    1.43 
   1  -7   2   89.67    1.48 
   1  -7   2   91.19    1.47 
  -1   7  -3   24.83    0.66 
  -1   7  -3   24.60    0.67 
   1   7   3   24.76    0.56 
   1   7   3   24.22    0.50 
   1  -7   3   23.31    0.65 
   1  -7   3   23.71    0.58 
  -1  -7  -3   24.02    0.55 
  -1   7  -4   25.62    0.75 
   1   7   4   26.40    0.66 
  -1   7  -4   27.65    0.77 
   1   7   4   27.44    0.58 
   1  -7   4   26.07    0.63 
   1  -7   4   25.95    0.74 
  -1  -7  -4   25.67    0.57 
   1   7   5    1.81    0.21 
  -1   7  -5    1.66    0.31 
  -1   7  -5    1.97    0.29 
   1   7   5    1.59    0.23 
   1  -7   5    1.97    0.21 
  -1  -7  -5    1.53    0.16 
   1  -7   5    1.73    0.28 
  -1   7  -6   10.22    0.55 
  -1   7  -6    9.66    0.59 
   1   7   6    9.25    0.48 
   1   7   6    9.55    0.42 
   1  -7   6   10.17    0.57 
   1  -7   6   10.16    0.40 
   1   7   7   14.22    0.54 
   1   7   7   13.77    0.61 
  -1   7  -7   14.33    0.72 
   1  -7   7   14.25    0.71 
   1   7   8   -0.15    0.22 
  -1   7  -8    0.70    0.30 
   1   7   8    0.44    0.30 
   1  -7   8    0.36    0.27 
   1  -7   8    0.27    0.28 
   1   7   9    1.33    0.31 
  -1   7  -9    1.34    0.42 
   1   7   9    0.49    0.29 
   1  -7   9    1.76    0.45 
   1  -7   9    1.43    0.35 
   1   7  10    3.26    0.46 
  -1   7 -10    2.38    0.47 
   1   7  10    3.38    0.41 
   1  -7  10    2.51    0.50 
   1  -7  10    3.66    0.55 
  -1   8  10    0.46    0.34 
   1   8 -10    1.47    0.44 
  -1  -8  10    0.80    0.42 
  -1  -8  10    1.05    0.35 
   1   8  -9    0.59    0.31 
  -1   8   9    0.11    0.29 
  -1  -8   9    0.72    0.33 
   1   8  -8    0.04    0.26 
  -1   8   8   -0.28    0.24 
   1   8  -8    0.04    0.23 
  -1  -8   8   -0.16    0.23 
  -1   8   7    0.43    0.17 
   1   8  -7    0.31    0.25 
  -1   8   7    0.21    0.23 
   1   8  -7    0.29    0.26 
  -1  -8   7    0.29    0.25 
  -1  -8   7    0.67    0.19 
   1   8  -6   38.04    1.10 
   1   8  -6   38.23    1.09 
  -1   8   6   40.33    0.78 
  -1   8   6   41.27    0.96 
   1  -8  -6   39.63    0.87 
  -1  -8   6   37.71    1.08 
  -1  -8   6   38.91    0.90 
   1   8  -5   15.29    0.62 
   1   8  -5   14.98    0.62 
  -1   8   5   14.97    0.39 
  -1   8   5   14.72    0.50 
  -1  -8   5   15.17    0.52 
  -1  -8   5   13.87    0.59 
   1  -8  -5   14.74    0.49 
   1   8  -4    0.18    0.17 
   1   8  -4    0.00    0.16 
  -1   8   4    0.18    0.10 
  -1   8   4    0.21    0.14 
   1  -8  -4    0.23    0.13 
  -1  -8   4    0.17    0.14 
   1   8  -3   20.94    0.62 
  -1   8   3   18.95    0.48 
  -1   8   3   20.18    0.39 
   1   8  -3   20.85    0.62 
  -1  -8   3   19.33    0.56 
   1  -8  -3   21.10    0.57 
   1   8  -2    5.44    0.30 
  -1   8   2    5.06    0.23 
   1   8  -2    5.19    0.28 
  -1   8   2    5.36    0.18 
   1  -8  -2    5.28    0.29 
  -1  -8   2    4.87    0.30 
  -1   8   1  140.15    1.87 
   1   8  -1  136.93    2.00 
   1   8  -1  137.82    2.02 
  -1   8   1  131.90    1.92 
  -1  -8   1  138.60    2.09 
   1  -8  -1  139.54    2.09 
   1   8   0   90.18    1.34 
   1   8   0   87.60    1.35 
  -1   8   0   86.89    1.33 
  -1   8   0   88.15    1.32 
   1  -8   0   87.42    1.46 
  -1  -8   0   87.31    1.45 
   1   8   1   69.72    1.12 
  -1   8  -1   72.23    1.18 
  -1   8  -1   71.29    1.18 
   1   8   1   72.42    1.11 
  -1  -8  -1   71.79    1.22 
   1   8   2    0.74    0.12 
   1   8   2    0.68    0.12 
  -1   8  -2    1.15    0.17 
  -1   8  -2    0.65    0.16 
  -1  -8  -2    0.76    0.15 
   1  -8   2    0.78    0.15 
   1  -8   2    1.11    0.17 
   1   8   3   50.49    0.92 
   1   8   3   49.99    0.86 
  -1   8  -3   52.00    1.08 
  -1   8  -3   50.96    1.07 
   1  -8   3   50.27    0.99 
   1  -8   3   52.14    1.07 
  -1  -8  -3   51.14    0.95 
   1   8   4    0.14    0.13 
  -1   8  -4   -0.05    0.16 
  -1   8  -4    0.05    0.18 
   1   8   4    0.41    0.16 
   1  -8   4    0.44    0.20 
  -1  -8  -4   -0.09    0.09 
   1  -8   4    0.04    0.13 
  -1   8  -5    0.36    0.19 
   1   8   5    0.70    0.19 
  -1   8  -5    0.24    0.24 
   1   8   5    0.45    0.16 
   1  -8   5    0.60    0.17 
   1  -8   5    0.95    0.23 
  -1  -8  -5    0.55    0.14 
  -1   8  -6    6.00    0.47 
   1   8   6    5.67    0.39 
  -1   8  -6    6.37    0.49 
   1   8   6    6.51    0.34 
   1  -8   6    6.31    0.34 
   1  -8   6    5.64    0.48 
  -1   8  -7    0.12    0.22 
   1   8   7   -0.30    0.22 
   1   8   7   -0.04    0.19 
   1  -8   7    0.07    0.24 
  -1   8  -8    1.09    0.37 
   1   8   8    1.18    0.26 
   1   8   8    1.14    0.34 
   1  -8   8    1.04    0.32 
   1   8   9   13.59    0.71 
  -1   8  -9   12.66    0.82 
   1   8   9   12.31    0.59 
   1  -8   9   13.29    0.83 
   1  -8   9   12.71    0.77 
  -1   8 -10   -0.30    0.29 
   1   8  10   -0.47    0.30 
   1  -8  10    0.58    0.37 
   1  -8  10    0.09    0.31 
   1   9 -10    0.33    0.34 
  -1   9  10    0.91    0.34 
  -1  -9  10    1.02    0.35 
  -1  -9  10    1.02    0.40 
   1   9  -9    1.04    0.36 
   1   9  -9    0.32    0.31 
  -1   9   9    0.45    0.30 
  -1  -9   9   -0.04    0.27 
   1   9  -8   -0.13    0.20 
   1   9  -8    0.07    0.28 
  -1   9   8   -0.33    0.23 
  -1  -9   8    0.04    0.23 
  -1   9   7    0.31    0.23 
   1   9  -7    0.64    0.25 
   1   9  -7    0.51    0.26 
  -1  -9   7    0.61    0.28 
  -1  -9   7    0.45    0.17 
   1   9  -6   16.44    0.71 
  -1   9   6   16.83    0.46 
   1   9  -6   15.44    0.73 
  -1   9   6   15.92    0.57 
   1  -9  -6   15.73    0.54 
  -1  -9   6   16.35    0.71 
  -1  -9   6   16.22    0.57 
  -1   9   5   -0.09    0.11 
   1   9  -5    0.09    0.17 
  -1   9   5    0.01    0.15 
   1   9  -5   -0.07    0.18 
  -1  -9   5    0.25    0.19 
  -1  -9   5    0.11    0.16 
   1  -9  -5    0.08    0.14 
   1   9  -4   10.22    0.49 
  -1   9   4   10.54    0.29 
   1   9  -4    9.85    0.50 
  -1   9   4   10.14    0.38 
   1  -9  -4   10.22    0.43 
  -1  -9   4   10.49    0.44 
   1   9  -3    0.53    0.17 
  -1   9   3    0.46    0.10 
   1   9  -3    0.40    0.15 
  -1   9   3    0.41    0.13 
  -1  -9   3    0.21    0.14 
   1  -9  -3    0.45    0.14 
   1   9  -2   31.07    0.74 
  -1   9   2   31.18    0.55 
  -1   9   2   31.52    0.64 
   1   9  -2   30.39    0.74 
   1  -9  -2   31.18    0.75 
  -1  -9   2   31.43    0.76 
   1   9  -1   19.20    0.52 
  -1   9   1   20.04    0.48 
  -1   9   1   19.48    0.43 
   1   9  -1   19.12    0.51 
  -1  -9   1   20.31    0.57 
   1  -9  -1   19.81    0.57 
  -1   9   0   31.73    0.64 
   1   9   0   32.38    0.66 
   1   9   0   32.22    0.67 
  -1   9   0   31.93    0.65 
  -1  -9   0   32.60    0.75 
   1  -9   0   31.78    0.76 
  -1   9  -1    0.16    0.10 
   1   9   1    0.14    0.11 
  -1   9  -1    0.01    0.11 
   1   9   1    0.09    0.10 
   1  -9   1    0.08    0.11 
  -1  -9  -1    0.04    0.10 
  -1   9  -2   17.60    0.54 
  -1   9  -2   16.79    0.53 
   1   9   2   17.57    0.44 
  -1  -9  -2   18.74    0.53 
   1  -9   2   17.77    0.56 
   1  -9   2   18.13    0.55 
   1   9   3    1.70    0.17 
  -1   9  -3    1.33    0.22 
  -1   9  -3    1.43    0.23 
   1   9   3    1.30    0.17 
   1  -9   3    1.67    0.24 
   1  -9   3    1.83    0.23 
  -1  -9  -3    1.72    0.20 
  -1   9  -4  174.17    2.81 
   1   9   4  171.39    2.56 
   1   9   4  178.13    2.47 
  -1   9  -4  178.12    2.82 
  -1  -9  -4  178.59    2.58 
   1  -9   4  178.86    2.66 
   1  -9   4  176.41    2.81 
  -1   9  -5    0.27    0.20 
   1   9   5    0.01    0.16 
   1   9   5   -0.06    0.14 
  -1   9  -5   -0.12    0.22 
   1  -9   5   -0.02    0.17 
   1  -9   5    0.02    0.14 
  -1  -9  -5   -0.14    0.11 
  -1   9  -6    0.88    0.27 
   1   9   6    0.73    0.21 
  -1   9  -6    0.92    0.25 
   1   9   6    0.97    0.19 
   1  -9   6    1.06    0.27 
   1  -9   6    0.77    0.19 
  -1   9  -7    0.43    0.25 
   1   9   7   -0.03    0.21 
   1   9   7   -0.02    0.18 
   1  -9   7    0.31    0.24 
   1   9   8    9.53    0.62 
  -1   9  -8    8.73    0.67 
   1   9   8    9.44    0.48 
   1  -9   8    9.50    0.68 
   1   9   9   -0.17    0.29 
  -1   9  -9    0.63    0.34 
   1  -9   9    0.29    0.29 
   1  -9   9    0.30    0.32 
  -1   9 -10   -0.02    0.36 
   1   9  10   -0.16    0.36 
   1  -9  10    0.25    0.33 
   1  -9  10    0.46    0.41 
   1  10 -10    6.35    0.81 
  -1  10  10    7.33    0.65 
  -1 -10  10    7.00    0.85 
  -1 -10  10    5.72    0.65 
   1  10  -9    1.63    0.42 
  -1  10   9    1.40    0.33 
   1  10  -9    1.30    0.41 
  -1 -10   9    1.46    0.40 
  -1  10   8    3.68    0.40 
   1  10  -8    3.43    0.48 
   1  10  -8    4.69    0.54 
  -1 -10   8    3.49    0.49 
  -1  10   7    0.88    0.24 
   1  10  -7    0.70    0.28 
   1  10  -7    1.85    0.37 
  -1 -10   7    0.95    0.32 
  -1 -10   7    0.58    0.21 
   1  10  -6    0.73    0.26 
   1  10  -6    0.51    0.25 
  -1  10   6    0.25    0.19 
  -1 -10   6    0.68    0.19 
  -1 -10   6    0.30    0.22 
   1 -10  -6    0.54    0.17 
  -1  10   5   -0.13    0.11 
   1  10  -5   -0.14    0.18 
  -1  10   5   -0.12    0.14 
   1  10  -5   -0.01    0.17 
  -1 -10   5   -0.08    0.16 
   1 -10  -5    0.15    0.15 
  -1 -10   5    0.06    0.18 
   1  10  -4   10.09    0.50 
  -1  10   4    9.34    0.38 
   1  10  -4   10.29    0.51 
  -1  10   4   10.02    0.30 
   1 -10  -4    9.72    0.44 
  -1 -10   4    9.38    0.46 
   1  10  -3    4.65    0.36 
  -1  10   3    4.61    0.20 
   1  10  -3    4.35    0.35 
  -1  10   3    5.02    0.29 
  -1 -10   3    4.67    0.35 
   1 -10  -3    5.05    0.34 
  -1  10   2    7.48    0.25 
  -1  10   2    7.49    0.32 
   1  10  -2    6.96    0.37 
   1  10  -2    7.47    0.37 
   1 -10  -2    7.54    0.38 
  -1 -10   2    7.56    0.39 
   1  10  -1   93.42    1.54 
   1  10  -1   97.53    1.58 
  -1  10   1   95.42    1.42 
  -1  10   1   95.50    1.48 
  -1 -10   1   95.15    1.65 
   1 -10  -1   95.77    1.65 
   1  10   0   -0.05    0.09 
   1  10   0    0.43    0.14 
  -1  10   0    0.09    0.10 
  -1  10   0   -0.11    0.11 
  -1 -10   0   -0.01    0.12 
   1 -10   0    0.06    0.13 
   1  10   1   24.23    0.58 
  -1  10  -1   24.04    0.63 
  -1  10  -1   25.04    0.62 
   1  10   1   24.88    0.57 
   1 -10   1   25.33    0.70 
  -1 -10  -1   25.67    0.67 
   1  10   2   24.42    0.58 
   1  10   2   24.62    0.55 
  -1  10  -2   24.16    0.67 
  -1  10  -2   24.70    0.67 
  -1 -10  -2   24.86    0.67 
   1 -10   2   24.35    0.67 
   1 -10   2   24.03    0.68 
  -1  10  -3    4.92    0.39 
   1  10   3    4.76    0.27 
   1  10   3    4.55    0.29 
  -1  10  -3    4.55    0.36 
   1 -10   3    5.16    0.37 
  -1 -10  -3    5.60    0.33 
   1 -10   3    4.94    0.36 
   1  10   4   39.72    0.77 
  -1  10  -4   39.81    1.05 
   1  10   4   39.91    0.86 
  -1  10  -4   39.03    1.03 
   1 -10   4   40.00    1.04 
  -1 -10  -4   41.18    0.89 
   1 -10   4   40.91    0.95 
   1  10   5    0.78    0.19 
  -1  10  -5    0.93    0.24 
  -1  10  -5    0.77    0.25 
   1  10   5    1.19    0.18 
  -1 -10  -5    0.97    0.18 
   1 -10   5    0.70    0.23 
   1 -10   5    0.73    0.20 
   1  10   6    0.09    0.21 
  -1  10  -6    0.50    0.24 
   1  10   6    0.34    0.18 
  -1  10  -6    0.49    0.25 
   1 -10   6    0.59    0.26 
   1 -10   6    0.17    0.16 
   1  10   7    1.30    0.24 
  -1  10  -7    1.69    0.35 
  -1  10  -7    1.63    0.34 
   1  10   7    0.84    0.26 
   1 -10   7    1.25    0.32 
   1  10   8    2.35    0.33 
   1  10   8    1.95    0.33 
  -1  10  -8    1.74    0.40 
   1 -10   8    1.72    0.41 
  -1  10  -9    1.94    0.46 
   1  10   9    1.88    0.36 
   1 -10   9    2.04    0.42 
   1  11  -9    0.71    0.33 
  -1  11   9    0.78    0.33 
   1  11  -9    0.50    0.34 
  -1 -11   9    0.89    0.36 
   1  11  -8   -0.16    0.23 
  -1  11   8   -0.16    0.25 
   1  11  -8   -0.03    0.29 
  -1 -11   8    0.26    0.27 
  -1  11   7    3.49    0.34 
   1  11  -7    3.54    0.48 
   1  11  -7    3.73    0.50 
  -1 -11   7    3.21    0.46 
  -1 -11   7    3.43    0.36 
   1  11  -6    1.87    0.34 
  -1  11   6    1.47    0.26 
   1  11  -6    1.32    0.31 
   1 -11  -6    1.28    0.23 
  -1 -11   6    1.47    0.31 
  -1 -11   6    1.37    0.25 
  -1  11   5   14.56    0.50 
   1  11  -5   13.25    0.64 
   1  11  -5   13.12    0.65 
   1 -11  -5   14.10    0.55 
  -1 -11   5   14.78    0.59 
  -1 -11   5   14.94    0.67 
  -1  11   4    1.69    0.21 
   1  11  -4    2.06    0.31 
  -1  11   4    2.19    0.18 
   1  11  -4    1.67    0.28 
   1 -11  -4    1.87    0.27 
  -1 -11   4    2.44    0.30 
   1  11  -3   21.31    0.70 
   1  11  -3   19.39    0.66 
  -1  11   3   20.77    0.46 
  -1  11   3   21.42    0.57 
   1 -11  -3   21.17    0.67 
  -1 -11   3   20.19    0.68 
  -1  11   2    4.83    0.23 
  -1  11   2    4.99    0.29 
   1  11  -2    4.90    0.35 
   1  11  -2    4.54    0.37 
   1 -11  -2    4.78    0.36 
  -1 -11   2    4.59    0.34 
  -1  11   1   28.03    0.64 
   1  11  -1   28.09    0.70 
  -1  11   1   28.66    0.60 
   1  11  -1   27.90    0.69 
  -1 -11   1   28.03    0.77 
   1  11   0    3.61    0.26 
  -1  11   0    3.01    0.25 
  -1  11   0    3.47    0.24 
   1  11   0    3.67    0.26 
   1 -11   0    3.90    0.32 
  -1 -11   0    3.97    0.31 
   1  11   1   35.29    0.73 
  -1  11  -1   34.68    0.79 
   1  11   1   36.05    0.76 
  -1  11  -1   34.80    0.80 
   1 -11   1   34.10    0.87 
  -1 -11  -1   34.30    0.85 
   1  11   2    1.89    0.21 
  -1  11  -2    2.40    0.26 
   1  11   2    1.83    0.20 
  -1  11  -2    1.70    0.26 
   1 -11   2    1.81    0.23 
   1 -11   2    1.60    0.23 
  -1 -11  -2    1.87    0.24 
  -1  11  -3    3.90    0.35 
   1  11   3    3.21    0.29 
  -1  11  -3    3.40    0.34 
   1  11   3    3.32    0.25 
   1 -11   3    3.49    0.34 
  -1 -11  -3    3.65    0.33 
   1 -11   3    3.20    0.32 
   1  11   4   76.20    1.26 
  -1  11  -4   73.31    1.57 
   1  11   4   75.12    1.34 
  -1  11  -4   78.45    1.59 
   1 -11   4   77.13    1.48 
  -1 -11  -4   76.68    1.42 
   1 -11   4   78.22    1.60 
  -1  11  -5   11.33    0.61 
  -1  11  -5    9.73    0.58 
   1  11   5   10.35    0.45 
   1  11   5   11.19    0.39 
  -1 -11  -5   10.38    0.44 
   1 -11   5   10.37    0.59 
   1 -11   5   11.15    0.49 
   1  11   6   -0.15    0.16 
  -1  11  -6    0.00    0.20 
  -1  11  -6   -0.12    0.20 
   1  11   6   -0.11    0.19 
   1 -11   6    0.05    0.16 
   1 -11   6   -0.07    0.18 
  -1  11  -7    1.53    0.35 
   1  11   7    1.98    0.26 
   1  11   7    1.16    0.27 
  -1  11  -7    2.04    0.40 
   1 -11   7    1.87    0.37 
   1  11   8   -0.40    0.22 
  -1  11  -8   -0.53    0.28 
   1 -11   8   -0.05    0.24 
  -1  11  -9    1.53    0.42 
   1  11   9    0.92    0.31 
   1 -11   9    2.03    0.45 
   1  12  -9    1.89    0.44 
   1  12  -9    1.60    0.41 
  -1  12   9    1.84    0.35 
  -1 -12   9    1.60    0.42 
   1  12  -8   13.14    0.79 
   1  12  -8   14.06    0.87 
  -1  12   8   13.66    0.66 
  -1 -12   8   12.29    0.78 
  -1  12   7    1.90    0.28 
   1  12  -7    2.06    0.41 
   1  12  -7    2.53    0.43 
  -1 -12   7    1.85    0.39 
  -1 -12   7    2.00    0.31 
   1  12  -6    2.03    0.37 
   1  12  -6    2.87    0.42 
  -1  12   6    2.21    0.29 
   1 -12  -6    2.08    0.29 
  -1 -12   6    2.07    0.30 
  -1 -12   6    2.69    0.41 
   1  12  -5    0.08    0.24 
  -1  12   5    0.13    0.17 
   1  12  -5   -0.17    0.20 
  -1 -12   5    0.18    0.18 
  -1 -12   5    0.18    0.22 
   1 -12  -5    0.31    0.18 
   1  12  -4    0.91    0.26 
   1  12  -4    0.39    0.22 
  -1  12   4    0.31    0.17 
   1 -12  -4    0.46    0.19 
  -1 -12   4    0.80    0.23 
  -1  12   3   14.99    0.49 
  -1  12   3   14.26    0.40 
   1  12  -3   12.86    0.57 
   1  12  -3   14.84    0.61 
   1 -12  -3   13.82    0.58 
  -1 -12   3   13.89    0.58 
   1  12  -2    9.97    0.46 
   1  12  -2    8.53    0.45 
  -1  12   2    9.79    0.33 
  -1  12   2    9.54    0.42 
   1 -12  -2   10.08    0.50 
  -1 -12   2   10.60    0.52 
  -1  12   1    0.21    0.12 
  -1  12   1    0.27    0.17 
   1  12  -1    0.46    0.17 
   1  12  -1    0.31    0.15 
  -1 -12   1    0.17    0.17 
   1 -12  -1    0.29    0.17 
  -1  12   0    6.90    0.33 
   1  12   0    7.07    0.35 
   1  12   0    7.07    0.35 
  -1  12   0    7.25    0.38 
   1 -12   0    6.69    0.41 
  -1 -12   0    7.57    0.42 
  -1  12  -1    1.51    0.21 
   1  12   1    1.49    0.21 
  -1  12  -1    1.62    0.24 
   1  12   1    1.42    0.19 
  -1 -12  -1    1.47    0.25 
   1 -12   1    1.73    0.26 
  -1  12  -2    0.62    0.19 
  -1  12  -2    0.55    0.20 
   1  12   2    0.28    0.20 
   1  12   2    0.47    0.16 
   1 -12   2    0.42    0.19 
   1 -12   2    0.37    0.19 
  -1 -12  -2    0.62    0.18 
  -1  12  -3    0.17    0.20 
   1  12   3   -0.30    0.16 
   1  12   3   -0.02    0.18 
  -1  12  -3    0.19    0.19 
  -1 -12  -3   -0.04    0.16 
   1 -12   3   -0.17    0.17 
   1 -12   3   -0.23    0.19 
  -1  12  -4   18.23    0.73 
   1  12   4   20.05    0.54 
  -1  12  -4   19.40    0.75 
   1  12   4   19.91    0.60 
   1 -12   4   19.03    0.75 
  -1 -12  -4   19.18    0.64 
   1 -12   4   19.18    0.69 
   1  12   5    5.82    0.33 
  -1  12  -5    5.12    0.45 
  -1  12  -5    5.22    0.47 
   1  12   5    5.39    0.37 
   1 -12   5    5.32    0.46 
  -1 -12  -5    6.29    0.39 
   1 -12   5    5.69    0.42 
  -1  12  -6    3.75    0.46 
  -1  12  -6    3.66    0.46 
   1  12   6    3.60    0.35 
   1  12   6    3.80    0.29 
   1 -12   6    4.10    0.48 
   1 -12   6    4.41    0.39 
  -1  12  -7    0.65    0.28 
  -1  12  -7    1.10    0.35 
   1  12   7    0.87    0.28 
   1 -12   7    0.93    0.34 
  -1  12  -8    3.11    0.54 
   1  12   8    3.66    0.40 
   1 -12   8    4.17    0.55 
   1  12   9    0.40    0.28 
  -1  12  -9    0.63    0.36 
   1 -12   9    0.74    0.35 
  -1  13   9    2.79    0.40 
   1  13  -9    4.31    0.71 
   1  13  -9    2.23    0.47 
  -1 -13   9    2.41    0.48 
   1  13  -8    0.71    0.33 
  -1  13   8    0.43    0.26 
   1  13  -8    0.70    0.36 
  -1 -13   8    0.75    0.33 
   1  13  -7    0.67    0.28 
   1  13  -7    0.38    0.28 
  -1  13   7    0.10    0.21 
  -1 -13   7    0.26    0.26 
  -1 -13   7    0.33    0.24 
   1  13  -6    7.99    0.65 
  -1  13   6    8.62    0.49 
   1  13  -6    7.53    0.57 
  -1 -13   6    8.63    0.53 
  -1 -13   6    7.82    0.59 
   1 -13  -6    8.51    0.50 
   1  13  -5   24.34    0.92 
  -1  13   5   24.26    0.69 
   1  13  -5   23.31    0.91 
   1 -13  -5   25.46    0.82 
  -1 -13   5   25.14    0.84 
  -1 -13   5   24.72    0.92 
   1  13  -4    0.41    0.21 
  -1  13   4    0.36    0.21 
   1  13  -4    0.42    0.25 
  -1 -13   4    0.46    0.22 
   1 -13  -4    0.65    0.21 
  -1  13   3   61.32    1.16 
   1  13  -3   57.52    1.33 
   1  13  -3   61.18    1.36 
  -1 -13   3   62.41    1.37 
   1 -13  -3   61.63    1.35 
   1  13  -2    0.21    0.17 
  -1  13   2    0.17    0.12 
   1  13  -2    0.24    0.22 
  -1  13   2    0.56    0.21 
   1 -13  -2    0.17    0.18 
  -1 -13   2    0.29    0.20 
  -1  13   1   23.16    0.58 
   1  13  -1   22.07    0.66 
  -1  13   1   22.58    0.62 
   1  13  -1   23.22    0.67 
   1 -13  -1   21.19    0.73 
  -1 -13   1   23.12    0.77 
  -1  13   0    3.00    0.28 
   1  13   0    3.60    0.29 
   1  13   0    2.80    0.27 
  -1  13   0    3.56    0.26 
  -1 -13   0    3.11    0.33 
   1 -13   0    3.26    0.36 
   1  13   1   16.37    0.53 
  -1  13  -1   16.55    0.55 
   1  13   1   15.73    0.52 
  -1  13  -1   16.00    0.56 
  -1 -13  -1   15.40    0.60 
   1 -13   1   16.10    0.64 
   1  13   2  109.43    1.78 
  -1  13  -2  110.40    1.93 
  -1  13  -2  106.99    1.89 
   1  13   2  106.86    1.72 
   1 -13   2  107.14    1.97 
   1 -13   2  105.16    1.88 
  -1 -13  -2  108.02    1.93 
   1  13   3    0.47    0.18 
   1  13   3    0.50    0.20 
  -1  13  -3    0.28    0.21 
  -1  13  -3    0.53    0.23 
   1 -13   3    0.66    0.23 
   1 -13   3    0.56    0.21 
  -1 -13  -3    0.34    0.20 
  -1  13  -4    0.79    0.26 
   1  13   4    1.23    0.20 
   1  13   4    1.19    0.24 
  -1  13  -4    0.99    0.27 
   1 -13   4    0.95    0.25 
  -1 -13  -4    0.90    0.22 
   1 -13   4    1.56    0.29 
  -1  13  -5   -0.58    0.18 
  -1  13  -5   -0.15    0.24 
   1  13   5   -0.03    0.15 
   1  13   5   -0.12    0.17 
   1 -13   5    0.10    0.20 
  -1 -13  -5    0.06    0.15 
   1 -13   5   -0.30    0.21 
  -1  13  -6    2.81    0.41 
  -1  13  -6    3.01    0.44 
   1  13   6    2.01    0.29 
   1 -13   6    2.58    0.35 
   1 -13   6    2.68    0.44 
   1  13   7    5.73    0.46 
  -1  13  -7    6.28    0.64 
  -1  13  -7    6.27    0.60 
   1 -13   7    5.95    0.60 
   1  13   8    0.12    0.29 
  -1  13  -8    0.15    0.30 
   1 -13   8    0.30    0.34 
  -1  14   8    1.18    0.30 
   1  14  -8    1.61    0.44 
   1  14  -8    1.95    0.41 
   1  14  -7    0.82    0.33 
   1  14  -7    0.61    0.33 
  -1  14   7    0.48    0.25 
  -1 -14   7    0.60    0.28 
  -1 -14   7    0.44    0.32 
  -1  14   6    4.47    0.39 
   1  14  -6    3.33    0.44 
   1  14  -6    3.95    0.52 
   1 -14  -6    4.08    0.42 
  -1 -14   6    4.09    0.44 
  -1 -14   6    3.77    0.48 
   1  14  -5    9.27    0.65 
   1  14  -5    8.05    0.61 
  -1  14   5    7.87    0.45 
  -1 -14   5    9.14    0.56 
  -1 -14   5    9.24    0.64 
   1 -14  -5    9.16    0.54 
  -1  14   4   21.05    0.68 
   1  14  -4   20.53    0.85 
   1  14  -4   20.36    0.81 
   1 -14  -4   22.38    0.80 
  -1 -14   4   21.34    0.78 
   1  14  -3    6.90    0.52 
   1  14  -3    6.76    0.46 
  -1  14   3    7.17    0.45 
   1 -14  -3    6.13    0.48 
  -1 -14   3    7.43    0.50 
   1  14  -2    0.47    0.21 
  -1  14   2    0.26    0.21 
   1  14  -2    0.44    0.18 
   1 -14  -2    0.60    0.25 
  -1 -14   2    0.45    0.23 
   1  14  -1   15.71    0.59 
  -1  14   1   13.86    0.46 
   1  14  -1   14.66    0.56 
  -1  14   1   13.73    0.51 
  -1 -14   1   14.42    0.64 
   1 -14  -1   13.60    0.61 
   1  14   0    1.85    0.24 
  -1  14   0    1.99    0.28 
  -1  14   0    1.84    0.23 
   1  14   0    2.11    0.26 
   1 -14   0    1.79    0.29 
  -1 -14   0    2.30    0.32 
  -1  14  -1    0.53    0.17 
  -1  14  -1    0.30    0.21 
   1  14   1    0.57    0.18 
   1  14   1    0.23    0.19 
   1 -14   1    0.30    0.21 
  -1 -14  -1    0.58    0.21 
   1  14   2    7.21    0.38 
  -1  14  -2    7.84    0.50 
  -1  14  -2    7.43    0.45 
   1  14   2    7.28    0.44 
  -1 -14  -2    8.39    0.48 
   1 -14   2    7.92    0.46 
   1 -14   2    7.48    0.53 
  -1  14  -3   26.88    0.88 
  -1  14  -3   28.03    0.88 
   1  14   3   27.21    0.68 
   1  14   3   28.80    0.78 
  -1 -14  -3   27.07    0.85 
   1 -14   3   27.40    0.87 
   1 -14   3   27.77    0.91 
   1  14   4    2.42    0.25 
  -1  14  -4    1.74    0.31 
   1  14   4    2.23    0.30 
  -1  14  -4    2.48    0.35 
  -1 -14  -4    2.41    0.31 
   1 -14   4    1.66    0.30 
   1 -14   4    1.90    0.32 
   1  14   5   -0.16    0.20 
  -1  14  -5   -0.05    0.25 
  -1  14  -5   -0.07    0.20 
  -1 -14  -5    0.19    0.17 
   1 -14   5    0.15    0.24 
   1 -14   5    0.19    0.23 
  -1  14  -6    0.00    0.26 
  -1  14  -6    0.10    0.26 
   1  14   6   -0.21    0.23 
   1 -14   6    0.20    0.28 
   1 -14   6    0.06    0.21 
  -1  14  -7   11.27    0.82 
  -1  14  -7   10.40    0.75 
   1  14   7   11.09    0.58 
   1 -14   7   11.00    0.77 
   1  14   8    1.03    0.34 
  -1  14  -8    0.91    0.40 
   1 -14   8    0.66    0.38 
  -1  15   8   -0.27    0.27 
   1  15  -8    0.28    0.33 
   1  15  -8   -0.01    0.32 
  -1 -15   8    0.65    0.38 
  -1  15   7    2.22    0.36 
   1  15  -7    2.41    0.44 
   1  15  -7    2.53    0.46 
  -1 -15   7    1.88    0.45 
  -1 -15   7    2.00    0.37 
   1  15  -6    0.28    0.28 
   1  15  -6    0.32    0.26 
  -1  15   6   -0.18    0.22 
  -1 -15   6   -0.05    0.27 
   1 -15  -6   -0.01    0.24 
  -1 -15   6    0.46    0.27 
  -1  15   5   10.95    0.57 
   1  15  -5   11.18    0.70 
   1  15  -5   12.25    0.74 
  -1 -15   5   11.93    0.72 
   1 -15  -5   11.84    0.63 
  -1 -15   5   13.43    0.69 
  -1  15   4    0.24    0.22 
   1  15  -4   -0.20    0.20 
   1  15  -4    0.02    0.22 
   1 -15  -4   -0.08    0.20 
  -1 -15   4    0.24    0.24 
  -1  15   3   13.09    0.56 
   1  15  -3   12.83    0.67 
   1  15  -3   11.41    0.62 
  -1 -15   3   10.61    0.60 
   1 -15  -3   12.25    0.61 
  -1  15   2   26.50    0.73 
   1  15  -2   24.14    0.81 
   1  15  -2   26.28    0.83 
   1 -15  -2   25.28    0.88 
  -1 -15   2   25.86    0.88 
   1  15  -1    3.97    0.36 
  -1  15   1    3.60    0.34 
   1  15  -1    3.78    0.35 
   1 -15  -1    3.68    0.40 
  -1 -15   1    3.69    0.40 
   1  15   0    2.88    0.32 
  -1  15   0    2.98    0.32 
  -1  15   0    2.41    0.26 
   1  15   0    2.72    0.30 
   1 -15   0    2.45    0.34 
  -1 -15   0    2.47    0.33 
  -1  15  -1    1.62    0.25 
   1  15   1    1.52    0.24 
   1  15   1    1.18    0.24 
  -1  15  -1    1.85    0.28 
  -1 -15  -1    1.14    0.27 
   1 -15   1    1.33    0.29 
  -1  15  -2   15.47    0.65 
   1  15   2   16.39    0.59 
   1  15   2   16.78    0.56 
  -1  15  -2   16.72    0.65 
  -1 -15  -2   16.33    0.69 
   1 -15   2   15.76    0.63 
   1 -15   2   14.94    0.69 
  -1  15  -3    0.09    0.21 
   1  15   3   -0.01    0.20 
   1  15   3    0.24    0.17 
  -1  15  -3    0.16    0.21 
   1 -15   3    0.27    0.23 
   1 -15   3    0.24    0.21 
  -1 -15  -3    0.43    0.21 
  -1  15  -4   11.82    0.65 
  -1  15  -4   12.89    0.68 
   1  15   4   12.04    0.55 
   1 -15   4   11.44    0.65 
  -1 -15  -4   13.71    0.63 
   1 -15   4   13.04    0.68 
  -1  15  -5    2.85    0.40 
  -1  15  -5    3.72    0.46 
   1  15   5    3.61    0.36 
   1 -15   5    4.13    0.49 
   1 -15   5    4.09    0.44 
  -1 -15  -5    3.76    0.39 
   1  15   6    1.49    0.33 
  -1  15  -6    1.76    0.41 
  -1  15  -6    1.28    0.34 
   1 -15   6    1.24    0.34 
   1 -15   6    1.16    0.32 
  -1  15  -7    2.30    0.44 
  -1  15  -7    4.13    0.57 
   1  15   7    2.80    0.37 
   1 -15   7    2.89    0.48 
  -1  16   7   -0.04    0.29 
   1  16  -7    0.22    0.28 
   1  16  -7    0.05    0.28 
  -1 -16   7    0.30    0.29 
  -1 -16   7    0.10    0.28 
  -1  16   6    1.79    0.32 
   1  16  -6    2.03    0.40 
   1  16  -6    2.56    0.43 
  -1 -16   6    1.57    0.42 
  -1 -16   6    1.80    0.34 
  -1  16   5    0.84    0.27 
   1  16  -5    0.94    0.31 
   1  16  -5    1.49    0.36 
  -1 -16   5    0.65    0.31 
   1 -16  -5    0.59    0.26 
  -1 -16   5    0.75    0.31 
   1  16  -4    6.13    0.56 
   1  16  -4    5.88    0.52 
  -1  16   4    4.59    0.42 
  -1 -16   4    4.06    0.45 
  -1 -16   4    4.05    0.45 
   1 -16  -4    3.75    0.43 
   1  16  -3    4.38    0.45 
   1  16  -3    5.48    0.48 
  -1  16   3    5.04    0.42 
   1 -16  -3    4.63    0.46 
  -1 -16   3    4.63    0.47 
   1  16  -2    2.43    0.34 
  -1  16   2    2.21    0.30 
   1  16  -2    2.26    0.33 
   1 -16  -2    3.35    0.40 
  -1 -16   2    2.39    0.37 
  -1  16   1    2.80    0.32 
   1  16  -1    3.33    0.36 
   1  16  -1    2.80    0.33 
  -1 -16   1    2.25    0.35 
   1 -16  -1    3.62    0.44 
   1  16   0    5.24    0.40 
  -1  16   0    4.81    0.43 
   1  16   0    5.23    0.44 
  -1 -16   0    4.15    0.45 
   1 -16   0    4.11    0.43 
   1  16   1   13.61    0.55 
   1  16   1   13.40    0.58 
  -1  16  -1   14.08    0.58 
  -1  16  -1   13.05    0.61 
   1 -16   1   13.11    0.67 
  -1 -16  -1   12.69    0.63 
  -1  16  -2    0.18    0.20 
  -1  16  -2   -0.10    0.17 
   1  16   2   -0.16    0.14 
   1  16   2   -0.24    0.22 
   1 -16   2    0.14    0.19 
  -1 -16  -2   -0.11    0.21 
   1 -16   2   -0.25    0.21 
  -1  16  -3    0.16    0.21 
  -1  16  -3    0.36    0.22 
   1  16   3   -0.28    0.20 
   1 -16   3    0.31    0.28 
   1 -16   3    0.35    0.22 
  -1 -16  -3    0.14    0.20 
   1  16   4    1.20    0.30 
  -1  16  -4    1.84    0.35 
  -1  16  -4    1.41    0.32 
   1 -16   4    1.72    0.34 
   1 -16   4    1.13    0.31 
  -1 -16  -4    1.55    0.30 
  -1  16  -5    0.96    0.32 
  -1  16  -5    1.46    0.35 
   1  16   5    1.37    0.34 
   1 -16   5    1.33    0.35 
   1 -16   5    1.50    0.35 
  -1 -16  -5    1.70    0.32 
  -1  16  -6    0.65    0.33 
   1  16   6    0.42    0.28 
  -1  16  -6    0.97    0.34 
   1 -16   6    0.28    0.31 
   1 -16   6    0.32    0.29 
  -1  16  -7    3.24    0.52 
   1  16   7    2.08    0.36 
  -1  16  -7    2.87    0.47 
   1 -16   7    2.88    0.49 
  -1  17   6   11.66    0.67 
   1  17  -6   12.31    0.79 
   1  17  -6   10.62    0.76 
  -1 -17   6   12.55    0.73 
  -1 -17   6   11.41    0.80 
  -1  17   5    8.01    0.56 
   1  17  -5    8.16    0.64 
   1  17  -5    7.81    0.62 
  -1 -17   5    7.14    0.64 
   1 -17  -5    7.49    0.58 
  -1 -17   5    7.01    0.60 
  -1  17   4    0.10    0.24 
   1  17  -4    0.32    0.27 
   1  17  -4    0.79    0.31 
  -1 -17   4    0.31    0.26 
   1 -17  -4    0.34    0.26 
  -1 -17   4    0.54    0.27 
  -1  17   3    0.05    0.25 
   1  17  -3    0.29    0.24 
   1  17  -3    0.18    0.25 
  -1 -17   3   -0.25    0.25 
   1 -17  -3    0.04    0.21 
  -1  17   2    8.94    0.53 
   1  17  -2    9.49    0.60 
   1  17  -2    8.47    0.54 
  -1 -17   2    8.77    0.63 
   1 -17  -2   10.48    0.64 
   1  17  -1    0.71    0.23 
   1  17  -1    0.34    0.23 
  -1  17   1    0.44    0.26 
  -1 -17   1    0.65    0.31 
   1 -17  -1    0.38    0.26 
  -1  17   0    1.63    0.29 
   1  17   0    2.45    0.30 
   1  17   0    1.58    0.30 
  -1 -17   0    1.57    0.34 
   1 -17   0    1.93    0.35 
   1  17   1    1.65    0.27 
   1  17   1    1.37    0.28 
  -1  17  -1    1.88    0.32 
  -1 -17  -1    1.71    0.34 
   1 -17   1    1.70    0.37 
  -1  17  -2    0.63    0.26 
   1  17   2    0.28    0.23 
  -1  17  -2    0.59    0.25 
   1 -17   2    0.62    0.24 
   1 -17   2    0.61    0.30 
  -1 -17  -2    0.48    0.24 
  -1  17  -3    0.17    0.22 
  -1  17  -3    0.28    0.23 
   1  17   3    0.02    0.26 
  -1 -17  -3    0.09    0.22 
   1 -17   3    0.03    0.22 
   1 -17   3    0.05    0.25 
  -1  17  -4    0.26    0.24 
   1  17   4    0.24    0.29 
  -1  17  -4    0.62    0.27 
   1 -17   4    0.32    0.31 
   1 -17   4    0.93    0.29 
  -1 -17  -4    0.58    0.25 
  -1  17  -5    0.18    0.28 
  -1  17  -5    0.35    0.26 
   1  17   5   -0.04    0.27 
   1 -17   5   -0.41    0.24 
   1 -17   5   -0.09    0.27 
  -1  17  -6    0.33    0.32 
  -1  17  -6   -0.16    0.26 
   1  17   6   -0.97    0.28 
   1 -17   6   -0.03    0.31 
   1 -17   6   -0.64    0.23 
  -1  18   6    2.86    0.42 
   1  18  -6    2.20    0.44 
   1  18  -6    3.54    0.53 
  -1 -18   6    2.59    0.48 
  -1 -18   6    2.70    0.47 
  -1  18   5    1.03    0.31 
   1  18  -5    0.85    0.31 
   1  18  -5    1.05    0.35 
  -1 -18   5    1.01    0.37 
   1 -18  -5    1.11    0.32 
  -1 -18   5    0.98    0.34 
  -1  18   4    3.59    0.39 
   1  18  -4    4.71    0.53 
   1  18  -4    4.09    0.49 
   1 -18  -4    3.91    0.49 
  -1 -18   4    5.20    0.57 
  -1 -18   4    4.90    0.52 
  -1  18   3    1.11    0.28 
   1  18  -3    0.84    0.29 
   1  18  -3    0.74    0.29 
   1 -18  -3    0.87    0.29 
  -1 -18   3    0.32    0.31 
  -1  18   2    0.71    0.28 
   1  18  -2    0.76    0.26 
   1  18  -2    0.35    0.25 
  -1 -18   2    0.51    0.29 
   1 -18  -2    0.25    0.25 
   1  18  -1    3.23    0.40 
  -1  18   1    3.69    0.40 
   1  18  -1    2.96    0.37 
  -1 -18   1    2.54    0.41 
   1 -18  -1    2.38    0.39 
   1  18   0    6.99    0.56 
  -1  18   0    7.59    0.53 
   1  18   0    7.78    0.51 
  -1 -18   0    6.62    0.55 
   1 -18   0    6.88    0.62 
   1  18   1    2.69    0.37 
  -1  18  -1    2.35    0.36 
   1 -18   1    2.05    0.38 
  -1 -18  -1    2.59    0.41 
  -1  18  -2   -0.02    0.20 
   1  18   2   -0.10    0.21 
  -1 -18  -2   -0.09    0.20 
   1 -18   2   -0.20    0.22 
   1  18   3    0.01    0.25 
  -1  18  -3    0.06    0.25 
   1 -18   3   -0.16    0.27 
   1 -18   3   -0.04    0.21 
  -1 -18  -3    0.50    0.26 
  -1  18  -4    0.36    0.25 
   1  18   4    0.10    0.30 
  -1  18  -4    0.34    0.25 
   1 -18   4    0.36    0.31 
  -1 -18  -4    0.34    0.26 
   1 -18   4    0.13    0.27 
  -1  18  -5    0.99    0.33 
   1  18   5   -0.36    0.25 
  -1  18  -5    0.53    0.31 
   1 -18   5    0.51    0.30 
   1 -18   5    0.85    0.33 
   1  19  -5    2.16    0.42 
  -1  19   5    1.20    0.34 
   1  19  -5    1.91    0.42 
   1 -19  -5    2.47    0.43 
  -1 -19   5    1.58    0.42 
  -1 -19   5    1.64    0.43 
   1  19  -4   -0.08    0.23 
  -1  19   4   -0.47    0.28 
   1  19  -4    0.22    0.29 
   1 -19  -4    0.24    0.28 
  -1 -19   4    0.04    0.31 
  -1 -19   4   -0.05    0.28 
   1  19  -3    0.76    0.30 
  -1  19   3    0.39    0.30 
   1  19  -3    0.76    0.28 
  -1 -19   3    0.81    0.33 
   1 -19  -3    0.77    0.33 
  -1  19   2    0.56    0.29 
   1  19  -2    1.07    0.32 
   1  19  -2    0.78    0.28 
  -1 -19   2    1.06    0.33 
   1 -19  -2    1.13    0.33 
   1  19  -1    0.33    0.27 
  -1  19   1    0.44    0.25 
   1 -19  -1    0.52    0.30 
  -1 -19   1    0.42    0.31 
   1  19   0    0.11    0.23 
  -1  19   0    0.86    0.29 
  -1 -19   0    0.56    0.33 
   1 -19   0   -0.26    0.28 
   1  19   1    0.61    0.26 
  -1  19  -1    0.28    0.26 
   1 -19   1    0.01    0.25 
   1  19   2    0.18    0.25 
  -1  19  -2    0.70    0.27 
   1 -19   2   -0.05    0.25 
  -1 -19  -2    0.61    0.30 
   1  19   3   -0.51    0.27 
  -1  19  -3    0.28    0.28 
   1 -19   3    0.24    0.31 
  -1 -19  -3    0.14    0.23 
   1  19   4   -0.41    0.29 
  -1  19  -4    0.14    0.27 
  -1 -19  -4   -0.28    0.23 
   1 -19   4   -0.09    0.26 
   1  20  -3    0.08    0.23 
   1  20  -3   -0.24    0.23 
  -1  20   3   -0.90    0.25 
  -1 -20   3    0.21    0.32 
   1 -20  -3   -0.49    0.24 
   1  20  -2    0.40    0.28 
  -1  20   2    0.05    0.25 
   1 -20  -2    0.19    0.27 
  -1 -20   2    0.44    0.33 
  -1  20   1    7.52    0.57 
   1  20  -1    7.05    0.56 
   1 -20  -1    7.31    0.68 
  -1 -20   1    5.66    0.59 
   1  20   0    0.14    0.25 
  -1  20   0    0.36    0.26 
   1 -20   0    0.02    0.28 
  -1 -20   0    0.86    0.34 
  -1  20  -1    1.66    0.35 
   1  20   1    1.12    0.35 
  -1 -20  -1    2.00    0.43 
   1 -20   1    2.05    0.45 
  -1  20  -2    0.75    0.28 
   1  20   2    0.52    0.28 
   1 -20   2    0.82    0.36 
  -1 -20  -2    0.79    0.35 
  -1  20  -3    5.59    0.58 
   1  20   3    4.63    0.46 
   1 -20   3    5.17    0.58 
  -1 -20  -3    4.31    0.53 
  -1  21   1    0.89    0.32 
   1  21  -1    0.72    0.32 
  -1 -21   1    0.66    0.37 
   1 -21  -1    0.41    0.34 
   1  21   0    0.18    0.26 
  -1  21   0    0.72    0.28 
  -1 -21   0    0.32    0.32 
   1 -21   0    0.50    0.36 
  -1  21  -1    2.45    0.40 
   1  21   1    1.98    0.37 
  -1 -21  -1    2.06    0.44 
   1 -21   1    2.18    0.45 
  -2   0  11   -0.01    0.31 
  -2   0  11    0.01    0.28 
  -2   0  10    9.37    0.63 
  -2   0  10   11.63    0.76 
   2   0 -10   10.50    0.74 
  -2   0   9   -0.26    0.21 
   2   0  -9    0.02    0.24 
  -2   0   9   -0.16    0.18 
   2   0  -8   41.03    1.18 
  -2   0   8   40.80    1.18 
  -2   0   8   40.34    1.07 
  -2   0   7   -0.51    0.20 
   2   0  -7   -0.09    0.15 
   2   0  -7    0.10    0.24 
  -2   0   7   -0.36    0.22 
  -2   0   7   -0.20    0.15 
   2   0  -6  172.26    2.49 
  -2   0   6  168.44    2.47 
  -2   0   6  174.41    2.66 
   2   0  -6  172.10    2.66 
   2   0  -6  175.50    2.76 
  -2   0   6  169.16    2.74 
   2   0  -5    0.08    0.14 
  -2   0   5   -0.09    0.10 
   2   0  -5   -0.03    0.11 
  -2   0   5   -0.20    0.11 
  -2   0   5   -0.06    0.15 
   2   0  -5   -0.20    0.10 
  -2   0   4   44.20    0.91 
   2   0  -4   44.24    0.85 
   2   0  -4   44.46    0.83 
   2   0  -4   44.20    0.90 
  -2   0   4   44.53    0.85 
   2   0  -3    0.02    0.10 
   2   0  -3   -0.03    0.07 
  -2   0   3   -0.15    0.09 
   2   0  -3   -0.08    0.10 
  -2   0   3   -0.07    0.08 
   2   0  -1    0.15    0.09 
  -2   0   1    0.21    0.05 
   2   0  -1   -0.02    0.04 
   2   0  -1    0.05    0.05 
   2   0   0   20.31    0.33 
   2   0   0   20.03    0.40 
  -2   0   0   20.23    0.29 
   2   0   0   20.58    0.29 
   2   0   0   20.22    0.28 
  -2   0  -1    0.06    0.06 
   2   0   1    0.03    0.06 
   2   0   1    0.01    0.06 
   2   0   1    0.01    0.07 
   2   0   2    3.57    0.20 
   2   0   2    3.83    0.21 
  -2   0  -2    3.58    0.12 
   2   0   2    3.69    0.13 
  -2   0  -2    3.95    0.21 
  -2   0  -3   -0.01    0.11 
   2   0   3   -0.11    0.10 
   2   0   3    0.07    0.03 
   2   0   3    0.06    0.09 
  -2   0  -3    0.04    0.03 
   2   0   4   99.13    1.63 
  -2   0  -4   99.54    1.68 
   2   0   4   99.87    1.67 
  -2   0  -5   -0.31    0.16 
   2   0   5   -0.35    0.17 
   2   0   5    0.42    0.20 
   2   0   6   18.49    0.71 
  -2   0  -6   19.97    0.73 
   2   0   6   19.75    0.68 
  -2   0  -7    0.10    0.23 
   2   0   7    0.14    0.22 
   2   0   7    0.25    0.24 
  -2   0  -8   11.75    0.66 
   2   0   8   11.97    0.63 
   2   0   8   11.36    0.65 
  -2   0  -9   -0.08    0.28 
   2   0   9   -0.06    0.30 
   2   0   9    0.12    0.23 
   2   0  10    0.48    0.29 
   2   0  10    0.66    0.36 
  -2   1  11    3.17    0.46 
   2   1 -11    3.67    0.55 
  -2   1  11    2.71    0.50 
  -2  -1  11    2.47    0.44 
  -2  -1  11    3.47    0.54 
   2   1 -10    1.87    0.39 
  -2   1  10    1.24    0.36 
  -2   1  10    1.50    0.36 
  -2  -1  10    1.16    0.34 
  -2  -1  10    1.27    0.36 
  -2   1   9    2.07    0.34 
  -2   1   9    1.89    0.35 
   2   1  -9    1.65    0.35 
  -2  -1   9    2.18    0.38 
   2  -1  -9    1.65    0.34 
  -2  -1   9    1.85    0.32 
  -2   1   8    2.97    0.34 
   2   1  -8    3.16    0.42 
  -2   1   8    3.69    0.43 
  -2  -1   8    2.64    0.36 
   2  -1  -8    3.78    0.45 
  -2  -1   8    3.61    0.42 
  -2   1   7   71.17    1.24 
  -2   1   7   71.92    1.54 
   2   1  -7   68.89    1.54 
   2   1  -7   70.36    1.25 
  -2   1   7   70.30    1.42 
   2  -1  -7   73.07    1.26 
   2  -1  -7   71.74    1.54 
  -2  -1   7   70.17    1.54 
  -2  -1   7   73.20    1.49 
  -2  -1   7   69.96    1.23 
   2   1  -6   26.61    0.81 
  -2   1   6   26.52    0.72 
  -2   1   6   27.89    0.83 
   2   1  -6   26.59    0.76 
  -2   1   6   25.72    0.63 
   2   1  -6   25.41    0.63 
   2  -1  -6   26.00    0.63 
   2  -1  -6   26.96    0.81 
  -2  -1   6   27.32    0.76 
  -2  -1   6   25.12    0.81 
  -2  -1   6   25.06    0.63 
   2   1  -5    1.04    0.16 
   2   1  -5    1.10    0.18 
  -2   1   5    1.13    0.17 
   2   1  -5    1.36    0.22 
  -2   1   5    0.85    0.20 
   2  -1  -5    1.05    0.19 
  -2  -1   5    0.74    0.20 
   2  -1  -5    1.39    0.17 
  -2  -1   5    0.88    0.17 
  -2  -1   5    1.08    0.16 
   2  -1  -5    0.84    0.16 
  -2   1   4   53.41    1.02 
   2   1  -4   53.93    1.04 
   2   1  -4   55.06    0.97 
   2   1  -4   53.80    1.00 
  -2   1   4   55.18    0.96 
  -2  -1   4   53.45    0.95 
  -2  -1   4   53.41    1.04 
  -2  -1   4   54.34    1.00 
   2  -1  -4   54.51    0.96 
   2  -1  -4   56.55    0.97 
   2  -1  -4   53.10    1.02 
  -2   1   3   71.72    1.16 
   2   1  -3   71.77    1.18 
  -2   1   3   71.03    1.10 
   2   1  -3   70.67    1.15 
   2   1  -3   72.77    1.17 
   2  -1  -3   71.51    1.16 
   2  -1  -3   71.77    1.15 
  -2  -1   3   72.06    1.16 
   2  -1  -3   72.52    1.11 
   2   1  -2  650.98    8.19 
   2  -1  -2  648.46    8.11 
   2  -1  -2  639.06    8.18 
  -2   1   1   55.72    0.76 
   2   1  -1   56.55    0.78 
   2   1  -1   56.98    0.90 
  -2   1   1   55.82    0.74 
  -2   1   1   55.69    0.75 
   2   1  -1   54.94    0.81 
   2  -1  -1   55.41    0.76 
   2  -1  -1   54.52    0.75 
   2  -1  -1   56.12    0.89 
   2   1   0  102.75    1.34 
  -2   1   0  101.03    1.28 
   2   1   0  102.58    1.42 
   2  -1   0   99.64    1.42 
   2  -1   0  100.44    1.26 
  -2  -1   0  100.40    1.29 
   2  -1   0   99.04    1.32 
  -2   1  -1    7.57    0.22 
   2   1   1    7.58    0.22 
   2   1   1    7.62    0.21 
   2   1   1    7.52    0.21 
   2  -1   1    7.58    0.22 
   2  -1   1    7.64    0.23 
   2   1   2    9.27    0.29 
   2   1   2    8.84    0.20 
  -2   1  -2    9.12    0.30 
   2   1   2    8.94    0.29 
   2  -1   2    8.97    0.30 
  -2  -1  -2    9.37    0.20 
   2  -1   2    9.00    0.30 
  -2  -1  -2    8.93    0.20 
   2  -1   2    8.96    0.22 
   2   1   3   14.25    0.41 
  -2   1  -3   14.65    0.44 
  -2   1  -3   14.70    0.26 
   2   1   3   14.45    0.43 
   2  -1   3   14.77    0.44 
   2  -1   3   14.33    0.44 
   2  -1   3   14.83    0.28 
  -2  -1  -3   14.67    0.43 
   2   1   4    5.64    0.35 
  -2   1  -4    5.32    0.35 
  -2   1  -4    4.99    0.12 
   2   1   4    4.81    0.29 
   2  -1   4    4.44    0.34 
   2  -1   4    5.07    0.12 
  -2  -1  -4    4.86    0.32 
   2  -1   4    5.49    0.32 
   2   1   5  170.03    2.66 
  -2   1  -5  169.90    2.69 
   2   1   5  172.44    2.59 
   2  -1   5  171.07    2.63 
  -2  -1  -5  167.04    2.65 
   2  -1   5  168.58    2.68 
  -2   1  -6    6.57    0.47 
   2   1   6    5.46    0.38 
   2   1   6    4.67    0.40 
  -2  -1  -6    5.70    0.42 
   2  -1   6    5.63    0.42 
   2  -1   6    4.60    0.40 
   2   1   7    8.05    0.52 
   2   1   7    8.32    0.47 
  -2   1  -7    8.50    0.56 
   2  -1   7    8.15    0.56 
   2  -1   7    7.68    0.51 
  -2  -1  -7    7.70    0.51 
   2   1   8    0.10    0.24 
   2   1   8    0.04    0.23 
  -2   1  -8    0.02    0.23 
   2  -1   8    0.29    0.23 
   2  -1   8    0.04    0.24 
   2   1   9    0.26    0.26 
   2   1   9   -0.22    0.23 
  -2   1  -9   -0.20    0.28 
   2  -1   9    0.44    0.25 
   2  -1   9    0.16    0.28 
   2   1  10    2.23    0.38 
   2   1  10    1.99    0.41 
  -2   1 -10    1.76    0.44 
   2  -1  10    1.57    0.39 
   2  -1  10    1.88    0.45 
  -2   2  11    9.17    0.75 
   2   2 -11    9.45    0.74 
  -2   2  11    8.54    0.67 
  -2  -2  11   10.07    0.73 
  -2  -2  11    9.56    0.74 
  -2   2  10    4.47    0.46 
   2   2 -10    4.51    0.52 
  -2   2  10    4.28    0.52 
  -2  -2  10    4.45    0.50 
  -2  -2  10    4.60    0.54 
   2   2  -9    8.25    0.64 
  -2   2   9    6.87    0.50 
  -2   2   9    7.59    0.60 
  -2  -2   9    6.98    0.55 
  -2  -2   9    6.06    0.58 
   2   2  -8    2.40    0.37 
  -2   2   8    2.20    0.30 
  -2   2   8    2.15    0.35 
  -2  -2   8    2.30    0.38 
  -2  -2   8    2.86    0.37 
  -2   2   7   61.01    1.13 
  -2   2   7   62.02    1.28 
  -2   2   7   62.75    1.39 
   2   2  -7   61.98    1.45 
   2   2  -7   61.52    1.37 
   2  -2  -7   64.88    1.42 
  -2  -2   7   58.35    1.33 
  -2  -2   7   60.92    1.12 
  -2  -2   7   62.93    1.45 
   2  -2  -7   59.13    1.12 
  -2   2   6    2.56    0.26 
   2   2  -6    2.75    0.24 
   2   2  -6    2.49    0.30 
  -2   2   6    2.54    0.32 
   2   2  -6    3.09    0.32 
  -2  -2   6    2.68    0.32 
  -2  -2   6    2.72    0.30 
  -2  -2   6    2.63    0.23 
   2  -2  -6    2.85    0.24 
   2  -2  -6    1.97    0.30 
  -2   2   5    0.45    0.18 
   2   2  -5    0.23    0.13 
   2   2  -5    0.37    0.15 
  -2   2   5    0.25    0.12 
   2   2  -5    0.24    0.17 
   2  -2  -5    0.26    0.13 
  -2  -2   5    0.41    0.16 
  -2  -2   5    0.26    0.13 
   2  -2  -5    0.11    0.16 
  -2   2   4    0.12    0.11 
   2   2  -4    0.08    0.11 
  -2   2   4    0.01    0.09 
   2   2  -4    0.03    0.13 
   2   2  -4    0.04    0.10 
  -2  -2   4    0.00    0.10 
  -2  -2   4    0.09    0.11 
   2  -2  -4   -0.05    0.11 
   2  -2  -4    0.02    0.10 
   2   2  -3  190.37    2.69 
  -2   2   3  193.09    2.56 
   2   2  -3  191.44    2.67 
   2   2  -3  192.67    2.68 
  -2   2   3  191.96    2.65 
   2  -2  -3  192.81    2.66 
   2  -2  -3  196.12    2.57 
  -2  -2   3  190.98    2.65 
  -2   2   2    0.87    0.08 
   2   2  -2    0.56    0.12 
  -2   2   2    0.66    0.10 
  -2   2   2    0.78    0.08 
   2   2  -2    0.65    0.11 
   2   2  -2    0.76    0.11 
   2  -2  -2    0.85    0.08 
   2  -2  -2    0.72    0.11 
  -2  -2   2    0.85    0.14 
   2   2  -1  500.81    6.37 
  -2  -2   1  499.14    6.36 
  -2   2  -2  127.04    1.84 
   2   2   2  125.41    1.78 
   2   2   2  127.41    1.80 
  -2  -2  -2  128.86    1.68 
   2  -2   2  124.57    1.83 
   2  -2   2  129.58    1.73 
   2   2   3    0.49    0.13 
   2   2   3    0.49    0.13 
  -2   2  -3    0.43    0.12 
  -2  -2  -3    0.40    0.05 
   2  -2   3    0.41    0.13 
   2  -2   3    0.42    0.07 
  -2  -2  -3    0.47    0.05 
  -2   2  -4  123.61    2.02 
   2   2   4  124.47    1.98 
   2   2   4  125.79    1.92 
   2  -2   4  124.67    1.99 
   2  -2   4  125.72    2.02 
   2  -2   4  125.42    1.67 
   2   2   5   21.26    0.67 
  -2   2  -5   20.31    0.70 
  -2   2  -5   22.75    0.40 
   2   2   5   19.71    0.60 
   2  -2   5   19.87    0.68 
   2  -2   5   21.46    0.66 
   2  -2   5   20.38    0.36 
   2   2   6    0.31    0.23 
  -2   2  -6    0.46    0.25 
   2   2   6    0.62    0.22 
   2  -2   6    0.20    0.21 
   2  -2   6    0.48    0.20 
  -2   2  -7    0.15    0.22 
   2   2   7    0.05    0.20 
   2   2   7   -0.07    0.17 
   2  -2   7   -0.06    0.20 
   2  -2   7   -0.14    0.17 
   2   2   8   12.77    0.70 
   2   2   8   13.16    0.64 
  -2   2  -8   12.40    0.70 
   2  -2   8   13.52    0.72 
   2  -2   8   13.32    0.66 
   2   2   9    1.16    0.29 
   2   2   9    0.76    0.33 
  -2   2  -9    0.70    0.32 
   2  -2   9    0.58    0.31 
   2  -2   9    1.25    0.34 
   2   2  10    0.31    0.27 
  -2   2 -10   -0.28    0.28 
   2   2  10    0.20    0.30 
   2  -2  10    0.00    0.30 
   2  -2  10    0.12    0.27 
  -2   3  11   -0.10    0.34 
   2   3 -11    0.11    0.35 
  -2  -3  11    0.14    0.35 
  -2  -3  11   -0.24    0.25 
  -2   3  10    1.70    0.38 
   2   3 -10    1.92    0.43 
  -2   3  10    1.62    0.34 
  -2  -3  10    2.50    0.46 
  -2  -3  10    1.91    0.41 
   2   3  -9    1.28    0.33 
  -2   3   9    1.16    0.33 
  -2   3   9    2.03    0.31 
  -2  -3   9    1.19    0.33 
  -2  -3   9    1.62    0.31 
  -2   3   8   19.86    0.68 
  -2   3   8   19.64    0.78 
   2   3  -8   19.23    0.82 
   2   3  -8   19.55    0.79 
  -2  -3   8   20.00    0.80 
  -2  -3   8   19.79    0.83 
   2   3  -7    7.32    0.55 
  -2   3   7    7.13    0.42 
   2   3  -7    7.44    0.47 
  -2   3   7    5.82    0.47 
  -2  -3   7    7.21    0.49 
  -2  -3   7    6.57    0.36 
   2  -3  -7    7.21    0.37 
  -2  -3   7    6.25    0.54 
   2   3  -6    3.40    0.34 
  -2   3   6    2.82    0.26 
   2   3  -6    3.96    0.36 
  -2   3   6    2.68    0.32 
   2  -3  -6    3.99    0.27 
  -2  -3   6    3.39    0.34 
  -2  -3   6    3.65    0.26 
  -2   3   5    0.28    0.17 
   2   3  -5    0.02    0.13 
  -2   3   5   -0.03    0.11 
   2   3  -5   -0.05    0.16 
   2   3  -5    0.14    0.12 
   2  -3  -5    0.15    0.12 
  -2  -3   5    0.02    0.11 
  -2  -3   5    0.22    0.14 
   2   3  -4  135.67    2.12 
  -2   3   4  137.48    2.07 
   2   3  -4  141.15    2.16 
  -2   3   4  137.93    1.96 
   2   3  -4  141.07    2.06 
   2  -3  -4  138.51    2.04 
  -2  -3   4  136.31    2.12 
  -2  -3   4  138.93    2.04 
  -2   3   3   54.76    0.94 
   2   3  -3   56.88    0.99 
   2   3  -3   56.51    1.01 
   2   3  -3   54.99    0.99 
  -2   3   3   55.81    0.85 
   2  -3  -3   55.72    0.97 
  -2  -3   3   55.94    0.98 
  -2   3   2  190.32    2.49 
   2   3  -2  188.61    2.59 
   2   3  -2  189.60    2.56 
  -2   3   2  189.96    2.40 
   2   3  -2  189.18    2.62 
  -2   3   2  185.67    2.39 
   2  -3  -2  191.66    2.62 
  -2  -3   2  191.03    2.61 
   2   3  -1    0.01    0.07 
   2   3  -1    0.07    0.10 
  -2   3   1   -0.04    0.04 
   2   3  -1   -0.01    0.06 
   2  -3  -1    0.02    0.09 
  -2  -3   1   -0.16    0.09 
  -2   3   0  180.88    2.33 
   2   3   0  179.67    2.43 
   2   3   0  176.77    2.35 
  -2   3   0  181.69    2.30 
  -2  -3   0  181.79    2.42 
   2  -3   0  180.39    2.35 
   2  -3   0  178.68    2.30 
   2  -3   0  177.13    2.44 
   2   3   2    7.80    0.25 
   2   3   2    7.74    0.26 
  -2   3  -2    7.50    0.29 
   2  -3   2    7.68    0.29 
  -2  -3  -2    8.27    0.21 
   2  -3   2    7.77    0.25 
  -2   3  -3    3.94    0.27 
   2   3   3    4.10    0.22 
   2   3   3    4.19    0.24 
  -2  -3  -3    4.11    0.14 
   2  -3   3    4.20    0.26 
   2  -3   3    3.67    0.17 
  -2   3  -4    3.35    0.31 
   2   3   4    3.07    0.27 
   2   3   4    3.78    0.27 
  -2  -3  -4    3.65    0.10 
   2  -3   4    3.49    0.27 
  -2  -3  -4    3.44    0.09 
   2  -3   4    3.85    0.17 
   2   3   5    0.15    0.15 
   2   3   5   -0.08    0.16 
  -2   3  -5   -0.09    0.18 
   2  -3   5    0.19    0.07 
   2  -3   5   -0.22    0.17 
   2  -3   5   -0.23    0.14 
   2   3   6    0.68    0.22 
  -2   3  -6    0.76    0.24 
   2   3   6    0.89    0.23 
   2  -3   6    0.73    0.22 
   2  -3   6    0.75    0.26 
   2   3   7    2.02    0.28 
  -2   3  -7    1.77    0.34 
   2   3   7    2.09    0.32 
   2  -3   7    2.28    0.35 
   2  -3   7    2.12    0.36 
  -2   3  -8    0.68    0.32 
   2   3   8    0.35    0.22 
   2   3   8    0.48    0.27 
   2  -3   8    0.41    0.30 
   2  -3   8    0.35    0.26 
  -2   3  -9    0.95    0.38 
   2   3   9    1.09    0.29 
   2   3   9    0.93    0.31 
   2  -3   9    0.92    0.31 
   2  -3   9    0.90    0.34 
   2   3  10    2.18    0.41 
  -2   3 -10    1.51    0.41 
   2   3  10    1.82    0.38 
   2  -3  10    1.58    0.42 
   2  -3  10    1.41    0.37 
   2   4 -11    3.41    0.55 
  -2   4  11    3.79    0.52 
  -2  -4  11    3.45    0.56 
  -2  -4  11    3.44    0.50 
  -2   4  10   -0.11    0.30 
   2   4 -10   -0.02    0.27 
  -2  -4  10   -0.51    0.24 
  -2  -4  10    0.46    0.32 
  -2   4   9    2.20    0.31 
   2   4  -9    1.93    0.38 
  -2   4   9    1.52    0.32 
  -2  -4   9    1.29    0.35 
  -2  -4   9    1.94    0.38 
  -2   4   8    4.12    0.36 
   2   4  -8    5.10    0.51 
   2   4  -8    3.61    0.40 
  -2   4   8    3.60    0.41 
  -2  -4   8    4.04    0.48 
  -2  -4   8    4.20    0.43 
  -2   4   7   68.62    1.31 
   2   4  -7   69.12    1.52 
   2   4  -7   70.72    1.58 
  -2   4   7   71.05    1.49 
  -2  -4   7   68.05    1.56 
   2  -4  -7   68.90    1.25 
  -2  -4   7   70.36    1.26 
  -2  -4   7   67.36    1.51 
   2   4  -6    6.22    0.44 
  -2   4   6    6.92    0.35 
   2   4  -6    7.70    0.46 
  -2   4   6    7.15    0.44 
   2  -4  -6    7.92    0.36 
  -2  -4   6    7.46    0.45 
  -2  -4   6    7.37    0.36 
   2   4  -5   68.89    1.37 
  -2   4   5   68.38    1.14 
   2   4  -5   67.19    1.33 
  -2   4   5   68.45    1.27 
   2  -4  -5   66.91    1.19 
  -2  -4   5   66.23    1.19 
  -2  -4   5   68.61    1.33 
   2   4  -4  348.66    4.76 
  -2   4   4  341.18    4.63 
  -2   4   4  347.99    4.50 
   2   4  -4  349.75    4.75 
   2  -4  -4  352.22    4.64 
  -2  -4   4  345.21    4.63 
  -2   4   3  205.12    2.80 
   2   4  -3  206.21    2.90 
  -2   4   3  206.99    2.68 
   2   4  -3  206.86    2.92 
  -2  -4   3  208.28    2.88 
   2  -4  -3  207.45    2.88 
   2   4  -2    4.79    0.23 
   2   4  -2    4.32    0.21 
  -2   4   2    4.72    0.18 
  -2   4   2    4.85    0.10 
  -2   4   2    4.62    0.11 
  -2  -4   2    4.91    0.24 
   2  -4  -2    4.50    0.23 
  -2   4   1  124.44    1.64 
   2   4  -1  125.10    1.71 
   2   4  -1  123.79    1.76 
  -2  -4   1  126.32    1.81 
   2  -4  -1  126.69    1.82 
   2   4   0   15.69    0.35 
   2   4   0   16.73    0.34 
  -2   4   0   17.17    0.33 
  -2  -4   0   16.78    0.41 
   2  -4   0   17.46    0.32 
   2  -4   0   17.65    0.43 
  -2   4  -1  410.39    5.17 
   2   4   1  403.22    5.11 
   2   4   1  408.11    5.13 
   2  -4   1  405.52    5.22 
   2  -4   1  398.60    5.18 
  -2  -4  -1  400.18    5.18 
  -2   4  -2   40.64    0.77 
   2   4   2   39.22    0.69 
   2   4   2   40.39    0.71 
   2  -4   2   39.75    0.72 
  -2  -4  -2   41.03    0.67 
   2  -4   2   40.29    0.77 
   2   4   3   13.45    0.40 
  -2   4  -3   13.01    0.44 
   2   4   3   13.18    0.38 
   2  -4   3   13.08    0.34 
   2  -4   3   13.35    0.44 
  -2  -4  -3   13.67    0.30 
  -2   4  -4    1.35    0.21 
   2   4   4    1.26    0.17 
   2   4   4    1.31    0.19 
   2  -4   4    1.40    0.13 
   2  -4   4    1.39    0.21 
  -2  -4  -4    1.43    0.10 
  -2   4  -5    1.87    0.27 
   2   4   5    1.74    0.23 
   2   4   5    2.05    0.27 
   2  -4   5    1.59    0.24 
   2  -4   5    1.87    0.16 
   2   4   6   17.57    0.58 
   2   4   6   17.19    0.64 
  -2   4  -6   16.77    0.70 
   2  -4   6   16.18    0.65 
   2  -4   6   17.04    0.72 
   2   4   7    2.19    0.30 
   2   4   7    1.66    0.30 
  -2   4  -7    1.88    0.36 
   2  -4   7    1.47    0.30 
   2  -4   7    1.76    0.33 
   2   4   8    1.88    0.31 
  -2   4  -8    1.56    0.38 
   2   4   8    1.44    0.32 
   2  -4   8    1.66    0.36 
   2  -4   8    1.85    0.35 
   2   4   9   15.44    0.71 
  -2   4  -9   15.47    0.88 
   2   4   9   14.13    0.77 
   2  -4   9   14.61    0.76 
   2  -4   9   14.65    0.86 
  -2   4 -10    2.41    0.46 
   2   4  10    2.14    0.40 
   2   4  10    2.78    0.42 
   2  -4  10    2.71    0.46 
   2  -4  10    2.06    0.48 
  -2   5  11    0.87    0.35 
   2   5 -11    1.24    0.41 
  -2  -5  11    0.92    0.37 
  -2  -5  11    1.28    0.41 
  -2   5  10    0.08    0.30 
   2   5 -10    0.22    0.31 
  -2  -5  10   -0.01    0.24 
  -2  -5  10    0.09    0.30 
   2   5  -9   -0.08    0.28 
  -2   5   9    0.37    0.28 
  -2  -5   9    0.17    0.30 
  -2  -5   9    0.46    0.25 
   2   5  -8    0.13    0.20 
  -2   5   8    0.05    0.18 
   2   5  -8   -0.08    0.22 
  -2   5   8    0.10    0.25 
  -2  -5   8    0.03    0.25 
  -2  -5   8    0.05    0.20 
  -2   5   7    7.57    0.40 
   2   5  -7    7.09    0.51 
   2   5  -7    7.23    0.51 
  -2   5   7    6.89    0.49 
  -2  -5   7    7.37    0.38 
  -2  -5   7    7.41    0.51 
   2  -5  -7    7.35    0.38 
  -2   5   6   22.18    0.70 
  -2   5   6   22.06    0.57 
   2   5  -6   21.48    0.77 
   2   5  -6   21.20    0.75 
  -2  -5   6   20.85    0.60 
  -2  -5   6   21.87    0.75 
   2  -5  -6   21.84    0.61 
   2   5  -5    0.55    0.19 
  -2   5   5    0.49    0.13 
   2   5  -5    0.32    0.18 
  -2   5   5    0.35    0.15 
  -2  -5   5    0.42    0.19 
  -2  -5   5    0.60    0.16 
   2  -5  -5    0.38    0.14 
  -2   5   4    0.98    0.17 
  -2   5   4    1.24    0.13 
   2   5  -4    0.99    0.19 
   2   5  -4    1.25    0.19 
  -2  -5   4    1.04    0.16 
   2  -5  -4    1.22    0.17 
   2   5  -3    4.39    0.26 
   2   5  -3    4.37    0.26 
  -2   5   3    4.48    0.23 
  -2   5   3    4.25    0.14 
  -2  -5   3    3.96    0.26 
   2  -5  -3    4.28    0.25 
  -2   5   2    1.54    0.12 
  -2   5   2    1.36    0.05 
   2   5  -2    1.22    0.14 
   2   5  -2    1.37    0.16 
  -2   5   2    1.52    0.06 
   2  -5  -2    1.41    0.06 
  -2  -5   2    1.24    0.15 
   2  -5  -2    1.30    0.16 
   2   5  -1    2.97    0.18 
  -2   5   1    2.93    0.14 
  -2   5   1    2.87    0.08 
   2   5  -1    2.68    0.17 
   2  -5  -1    2.98    0.08 
  -2  -5   1    2.78    0.20 
   2  -5  -1    3.04    0.20 
   2  -5  -1    2.70    0.06 
  -2   5   0   51.71    0.78 
   2   5   0   51.74    0.80 
   2   5   0   51.84    0.83 
  -2   5   0   52.03    0.79 
   2  -5   0   51.95    0.78 
   2  -5   0   51.76    0.91 
  -2   5  -1   29.48    0.58 
   2   5   1   29.24    0.53 
   2   5   1   29.81    0.53 
  -2   5  -1   28.85    0.56 
   2  -5   1   29.65    0.62 
  -2  -5  -1   30.20    0.59 
   2  -5   1   29.55    0.57 
  -2   5  -2   -0.10    0.11 
  -2   5  -2    0.17    0.10 
  -2  -5  -2    0.05    0.08 
   2  -5   2    0.41    0.12 
   2  -5   2   -0.05    0.08 
  -2   5  -3   47.24    0.97 
   2   5   3   48.35    0.89 
   2   5   3   47.16    0.84 
  -2  -5  -3   48.31    0.79 
   2  -5   3   47.17    0.95 
   2  -5   3   48.97    0.85 
   2   5   4   27.28    0.63 
   2   5   4   27.19    0.68 
  -2   5  -4   25.77    0.75 
   2  -5   4   28.20    0.59 
   2  -5   4   28.65    0.75 
  -2  -5  -4   27.57    0.50 
  -2   5  -5   21.63    0.75 
   2   5   5   20.42    0.58 
   2   5   5   20.99    0.66 
  -2  -5  -5   20.30    0.38 
   2  -5   5   20.95    0.49 
   2  -5   5   21.47    0.71 
   2   5   6    0.23    0.19 
  -2   5  -6    0.07    0.21 
   2   5   6    0.30    0.19 
   2  -5   6    0.00    0.18 
   2   5   7    5.66    0.42 
   2   5   7    6.12    0.49 
  -2   5  -7    4.10    0.44 
   2  -5   7    5.99    0.54 
   2  -5   7    4.95    0.47 
   2   5   8    6.22    0.44 
  -2   5  -8    6.75    0.63 
   2   5   8    7.13    0.56 
   2  -5   8    6.75    0.58 
   2  -5   8    5.98    0.52 
   2   5   9    0.53    0.33 
  -2   5  -9    0.63    0.36 
   2   5   9    0.36    0.27 
   2  -5   9    0.30    0.31 
   2  -5   9    0.26    0.31 
   2   5  10    0.79    0.33 
   2   5  10    0.67    0.32 
  -2   5 -10    1.11    0.38 
   2  -5  10    0.21    0.33 
   2  -5  10    0.76    0.35 
  -2   6  10    0.61    0.30 
   2   6 -10    1.06    0.37 
  -2  -6  10    1.36    0.38 
  -2  -6  10    0.80    0.37 
  -2   6   9   -0.08    0.26 
   2   6  -9    0.37    0.29 
   2   6  -9    0.23    0.28 
  -2  -6   9    0.35    0.29 
  -2  -6   9    0.95    0.33 
  -2   6   8   -0.07    0.24 
   2   6  -8    0.35    0.25 
  -2   6   8    0.05    0.23 
   2   6  -8    0.50    0.27 
  -2  -6   8    0.50    0.27 
   2   6  -7    1.47    0.29 
  -2   6   7    1.85    0.23 
  -2   6   7    1.36    0.28 
   2   6  -7    1.94    0.34 
  -2  -6   7    1.66    0.29 
   2  -6  -7    2.09    0.24 
  -2  -6   7    1.68    0.22 
   2   6  -6    6.51    0.48 
  -2   6   6    6.70    0.32 
  -2   6   6    6.65    0.43 
   2   6  -6    6.77    0.45 
  -2  -6   6    7.26    0.46 
  -2  -6   6    6.36    0.36 
   2  -6  -6    8.02    0.38 
   2   6  -5    3.58    0.32 
  -2   6   5    4.00    0.22 
  -2   6   5    3.89    0.31 
   2   6  -5    2.82    0.30 
  -2  -6   5    3.99    0.34 
   2  -6  -5    4.22    0.29 
  -2  -6   5    3.92    0.27 
  -2   6   4   44.49    0.86 
   2   6  -4   45.39    1.00 
  -2   6   4   45.71    0.72 
   2   6  -4   44.73    1.00 
  -2  -6   4   46.04    0.93 
   2  -6  -4   46.74    0.94 
   2   6  -3   20.80    0.58 
  -2   6   3   20.72    0.34 
  -2   6   3   20.68    0.47 
   2   6  -3   20.62    0.56 
   2  -6  -3   21.19    0.56 
  -2  -6   3   20.41    0.56 
  -2   6   2    1.64    0.06 
   2   6  -2    1.58    0.18 
   2   6  -2    1.23    0.15 
  -2   6   2    1.48    0.13 
   2  -6  -2    1.45    0.08 
   2  -6  -2    1.42    0.16 
  -2  -6   2    1.22    0.16 
   2   6  -1   15.85    0.40 
  -2   6   1   15.94    0.34 
   2   6  -1   15.92    0.42 
  -2   6   1   15.47    0.27 
  -2  -6   1   15.56    0.44 
   2  -6  -1   15.21    0.25 
   2  -6  -1   16.03    0.45 
  -2   6   0  137.82    1.89 
  -2   6   0  137.95    1.87 
   2   6   0  136.74    1.93 
   2   6   0  139.13    1.90 
   2  -6   0  138.07    1.87 
  -2  -6   0  136.25    2.00 
   2  -6   0  138.88    2.03 
  -2   6  -1  236.29    3.17 
  -2   6  -1  240.21    3.16 
   2   6   1  234.45    3.09 
   2   6   1  231.81    3.10 
   2  -6   1  239.71    3.16 
   2  -6   1  234.44    3.23 
  -2  -6  -1  229.21    3.18 
   2   6   2  231.28    3.09 
  -2   6  -2  233.12    3.21 
   2   6   2  237.35    3.11 
  -2   6  -2  232.12    3.23 
  -2  -6  -2  234.52    3.13 
   2  -6   2  229.35    3.21 
   2  -6   2  228.77    3.19 
  -2   6  -3   32.65    0.78 
   2   6   3   33.02    0.66 
  -2   6  -3   33.75    0.79 
   2   6   3   32.53    0.69 
  -2  -6  -3   33.89    0.64 
   2  -6   3   32.97    0.78 
   2  -6   3   33.39    0.70 
   2   6   4   73.11    1.28 
  -2   6  -4   70.57    1.41 
   2   6   4   71.18    1.20 
   2  -6   4   71.59    1.20 
  -2  -6  -4   71.46    1.11 
   2  -6   4   71.95    1.38 
  -2   6  -5    2.08    0.33 
   2   6   5    2.06    0.26 
   2   6   5    2.43    0.25 
   2  -6   5    2.61    0.30 
  -2  -6  -5    2.50    0.16 
   2  -6   5    2.52    0.22 
  -2   6  -6   27.68    0.94 
   2   6   6   26.45    0.81 
   2   6   6   26.72    0.72 
   2  -6   6   26.90    0.88 
   2   6   7    5.57    0.44 
  -2   6  -7    6.57    0.56 
   2   6   7    5.91    0.42 
   2  -6   7    5.77    0.55 
   2  -6   7    5.68    0.51 
   2   6   8    9.69    0.54 
   2   6   8   10.37    0.64 
  -2   6  -8    9.33    0.66 
   2  -6   8    9.48    0.63 
   2  -6   8   10.51    0.73 
  -2   6  -9    0.05    0.32 
   2   6   9    0.07    0.27 
   2   6   9   -0.26    0.25 
   2  -6   9    0.26    0.31 
   2  -6   9    0.31    0.29 
  -2   6 -10    1.94    0.47 
   2   6  10    1.71    0.39 
   2   6  10    1.45    0.36 
   2  -6  10    1.71    0.40 
   2  -6  10    2.38    0.48 
   2   7 -10    3.23    0.54 
  -2   7  10    2.52    0.45 
  -2  -7  10    1.65    0.38 
  -2  -7  10    1.56    0.45 
   2   7  -9    1.30    0.36 
   2   7  -9    0.68    0.32 
  -2   7   9    0.39    0.27 
  -2  -7   9    0.65    0.32 
  -2  -7   9    0.92    0.34 
  -2   7   8   13.08    0.65 
   2   7  -8   12.99    0.72 
  -2   7   7   -0.07    0.17 
   2   7  -7    0.02    0.20 
  -2   7   7   -0.06    0.21 
   2   7  -7    0.01    0.19 
  -2  -7   7    0.06    0.18 
  -2  -7   7   -0.04    0.14 
   2  -7  -7    0.26    0.16 
   2   7  -6   11.73    0.59 
   2   7  -6   10.66    0.56 
  -2   7   6   11.52    0.38 
  -2   7   6   12.09    0.52 
  -2  -7   6   11.51    0.57 
   2  -7  -6   11.62    0.46 
  -2  -7   6   10.84    0.46 
  -2   7   5    0.24    0.15 
   2   7  -5    0.30    0.19 
  -2   7   5    0.26    0.10 
   2   7  -5    0.27    0.20 
  -2  -7   5    0.07    0.14 
   2  -7  -5    0.29    0.14 
  -2  -7   5    0.43    0.20 
   2   7  -4    4.28    0.35 
  -2   7   4    4.04    0.25 
  -2   7   4    4.43    0.17 
   2   7  -4    4.32    0.32 
   2  -7  -4    4.36    0.29 
  -2  -7   4    4.51    0.29 
  -2   7   3   53.27    0.75 
   2   7  -3   54.31    1.06 
  -2   7   3   54.30    0.91 
   2   7  -3   55.58    1.09 
  -2  -7   3   53.93    1.04 
   2  -7  -3   54.43    1.05 
  -2   7   2  168.56    2.35 
  -2   7   2  175.12    2.22 
   2   7  -2  173.63    2.54 
   2   7  -2  178.53    2.51 
   2  -7  -2  175.42    2.56 
  -2  -7   2  167.25    2.53 
   2  -7  -2  182.39    2.23 
   2   7  -1    3.52    0.23 
  -2   7   1    3.55    0.18 
   2   7  -1    3.70    0.23 
  -2   7   1    3.96    0.14 
   2  -7  -1    3.67    0.25 
  -2  -7   1    4.14    0.25 
  -2   7   0  132.35    1.84 
  -2   7   0  133.67    1.87 
   2   7   0  131.75    1.91 
   2   7   0  132.19    1.87 
   2  -7   0  135.34    2.02 
  -2  -7   0  133.25    1.99 
   2  -7   0  134.28    1.84 
   2   7   1    7.21    0.26 
   2   7   1    7.45    0.26 
  -2   7  -1    7.56    0.29 
  -2   7  -1    8.18    0.31 
  -2  -7  -1    7.84    0.31 
   2  -7   1    7.89    0.34 
   2  -7   1    7.68    0.29 
   2   7   2   19.89    0.46 
  -2   7  -2   19.71    0.54 
  -2   7  -2   19.44    0.54 
   2   7   2   19.88    0.45 
   2  -7   2   20.28    0.54 
   2  -7   2   19.39    0.54 
  -2  -7  -2   20.33    0.50 
  -2   7  -3   24.03    0.67 
   2   7   3   25.83    0.59 
   2   7   3   24.84    0.55 
  -2   7  -3   26.10    0.70 
  -2  -7  -3   25.70    0.57 
   2  -7   3   25.56    0.68 
   2  -7   3   25.33    0.62 
  -2   7  -4   25.54    0.76 
  -2   7  -4   25.76    0.75 
   2   7   4   25.50    0.60 
   2   7   4   24.90    0.64 
   2  -7   4   24.69    0.62 
  -2  -7  -4   25.58    0.56 
   2  -7   4   25.26    0.74 
  -2   7  -5   79.66    1.63 
   2   7   5   78.22    1.44 
   2   7   5   80.63    1.36 
  -2  -7  -5   76.87    1.22 
   2  -7   5   78.05    1.58 
   2  -7   5   78.49    1.34 
  -2   7  -6    0.98    0.27 
   2   7   6    0.91    0.21 
   2   7   6    0.69    0.23 
   2  -7   6    1.43    0.28 
   2   7   7   -0.13    0.20 
   2   7   7    0.04    0.21 
  -2   7  -7    0.31    0.24 
   2  -7   7    0.25    0.23 
   2   7   8    0.65    0.27 
  -2   7  -8    0.44    0.32 
   2   7   8    0.29    0.29 
   2  -7   8    0.41    0.28 
   2  -7   8    0.44    0.33 
   2   7   9    0.69    0.35 
  -2   7  -9    0.32    0.36 
   2   7   9    0.21    0.27 
   2  -7   9    0.63    0.32 
   2  -7   9    0.52    0.36 
   2   7  10    0.49    0.30 
   2   7  10    0.42    0.37 
  -2   7 -10    0.57    0.35 
   2  -7  10    0.58    0.37 
   2  -7  10    0.67    0.35 
   2   8 -10    2.61    0.49 
  -2   8  10    3.35    0.46 
  -2  -8  10    3.45    0.54 
  -2  -8  10    3.76    0.56 
   2   8  -9    9.14    0.66 
  -2   8   9    8.12    0.56 
   2   8  -9    8.87    0.72 
  -2  -8   9    8.47    0.67 
  -2   8   8    8.43    0.52 
   2   8  -8    8.67    0.61 
   2   8  -8    8.49    0.63 
  -2  -8   8    9.35    0.66 
   2   8  -7    6.57    0.54 
  -2   8   7    6.96    0.46 
   2   8  -7    7.35    0.55 
   2  -8  -7    6.99    0.40 
  -2  -8   7    8.15    0.57 
  -2  -8   7    7.82    0.43 
   2   8  -6    3.37    0.38 
   2   8  -6    2.95    0.36 
  -2   8   6    3.27    0.31 
   2  -8  -6    3.16    0.30 
  -2  -8   6    3.47    0.31 
  -2  -8   6    2.84    0.35 
  -2   8   5   26.44    0.67 
   2   8  -5   26.91    0.84 
   2   8  -5   26.05    0.82 
  -2   8   5   25.70    0.50 
   2  -8  -5   25.78    0.71 
  -2  -8   5   25.77    0.83 
  -2  -8   5   27.02    0.73 
   2   8  -4    0.04    0.15 
  -2   8   4    0.06    0.07 
  -2   8   4   -0.22    0.12 
   2   8  -4    0.03    0.14 
   2  -8  -4    0.14    0.15 
  -2  -8   4   -0.10    0.12 
   2   8  -3   30.45    0.78 
  -2   8   3   31.55    0.49 
  -2   8   3   31.74    0.63 
   2   8  -3   32.58    0.79 
  -2  -8   3   30.86    0.76 
   2  -8  -3   31.75    0.76 
   2   8  -2   61.75    1.12 
  -2   8   2   60.32    0.85 
  -2   8   2   59.68    0.98 
   2   8  -2   60.70    1.13 
  -2  -8   2   61.31    1.15 
   2  -8  -2   60.68    1.16 
   2   8  -1   49.25    0.93 
  -2   8   1   51.56    0.78 
   2   8  -1   49.68    0.91 
  -2   8   1   52.63    0.85 
  -2  -8   1   50.11    0.99 
   2  -8  -1   51.49    1.02 
   2   8   0  123.95    1.78 
  -2   8   0  124.03    1.75 
  -2   8   0  125.26    1.77 
   2   8   0  118.09    1.80 
   2  -8   0  121.03    1.73 
   2  -8   0  123.12    1.93 
  -2  -8   0  122.77    1.89 
  -2   8  -1    3.32    0.22 
   2   8   1    3.46    0.23 
   2   8   1    3.33    0.21 
  -2   8  -1    3.17    0.23 
   2  -8   1    3.16    0.26 
   2  -8   1    3.48    0.22 
  -2  -8  -1    3.63    0.24 
   2   8   2    1.35    0.15 
   2   8   2    1.46    0.15 
  -2   8  -2    1.75    0.20 
  -2   8  -2    1.33    0.18 
   2  -8   2    1.74    0.21 
   2  -8   2    1.52    0.20 
  -2  -8  -2    1.27    0.18 
  -2   8  -3    1.83    0.24 
  -2   8  -3    2.50    0.26 
   2   8   3    2.80    0.23 
   2   8   3    2.56    0.22 
  -2  -8  -3    2.55    0.22 
   2  -8   3    2.03    0.24 
   2  -8   3    2.22    0.22 
  -2   8  -4   15.63    0.60 
   2   8   4   16.13    0.47 
  -2   8  -4   16.68    0.62 
   2   8   4   15.69    0.51 
  -2  -8  -4   15.70    0.46 
   2  -8   4   15.37    0.59 
   2  -8   4   16.33    0.52 
   2   8   5   53.96    1.02 
   2   8   5   53.73    1.11 
  -2   8  -5   53.99    1.30 
  -2  -8  -5   51.18    0.94 
   2  -8   5   52.56    1.05 
   2  -8   5   52.23    1.24 
   2   8   6   -0.04    0.15 
   2   8   6   -0.21    0.17 
  -2   8  -6    0.01    0.23 
   2  -8   6   -0.01    0.20 
   2  -8   6    0.26    0.18 
   2   8   7    1.16    0.29 
  -2   8  -7    0.24    0.27 
   2   8   7    0.61    0.23 
   2  -8   7    0.24    0.23 
   2   8   8   14.22    0.72 
   2   8   8   14.81    0.62 
  -2   8  -8   13.66    0.79 
   2  -8   8   14.83    0.80 
   2   8   9    1.34    0.33 
   2   8   9    1.42    0.35 
  -2   8  -9    0.91    0.37 
   2  -8   9    1.29    0.39 
   2  -8   9    1.33    0.40 
  -2   8 -10    2.14    0.47 
   2   8  10    1.99    0.36 
   2   8  10    1.78    0.49 
   2  -8  10    1.89    0.46 
   2  -8  10    1.28    0.44 
   2   9 -10    6.63    0.70 
  -2   9  10    6.04    0.55 
   2   9 -10    7.06    0.73 
  -2  -9  10    8.60    0.74 
  -2  -9  10    6.00    0.71 
   2   9  -9    0.76    0.31 
  -2   9   9    0.33    0.27 
   2   9  -9    0.87    0.38 
  -2  -9   9    0.36    0.29 
  -2   9   8    7.50    0.53 
   2   9  -8    6.47    0.62 
   2   9  -8    6.82    0.58 
  -2  -9   8    7.95    0.64 
  -2   9   7    7.60    0.48 
   2   9  -7    8.84    0.59 
   2   9  -7    9.24    0.62 
  -2  -9   7    8.14    0.45 
  -2  -9   7    8.28    0.59 
   2   9  -6   18.04    0.75 
   2   9  -6   18.24    0.75 
  -2   9   6   18.17    0.59 
  -2  -9   6   19.00    0.76 
   2  -9  -6   18.53    0.63 
  -2  -9   6   18.62    0.63 
  -2   9   5    0.78    0.20 
   2   9  -5    1.07    0.26 
   2   9  -5    1.18    0.25 
   2  -9  -5    0.96    0.21 
  -2  -9   5    0.63    0.20 
  -2   9   4   49.61    0.93 
   2   9  -4   48.96    1.12 
   2   9  -4   47.22    1.12 
  -2   9   4   48.99    0.74 
  -2  -9   4   49.20    1.06 
   2  -9  -4   48.68    1.06 
  -2   9   3    3.19    0.14 
   2   9  -3    3.23    0.29 
  -2   9   3    2.77    0.21 
   2   9  -3    2.55    0.27 
   2  -9  -3    3.38    0.30 
  -2  -9   3    3.61    0.30 
   2   9  -2   44.25    0.94 
   2   9  -2   43.71    0.91 
  -2   9   2   43.26    0.67 
  -2   9   2   43.81    0.80 
  -2  -9   2   45.00    0.96 
   2  -9  -2   43.08    0.96 
  -2   9   1   30.86    0.62 
   2   9  -1   28.83    0.66 
  -2   9   1   30.00    0.55 
   2   9  -1   30.31    0.69 
   2  -9  -1   29.23    0.76 
  -2  -9   1   31.15    0.75 
  -2   9   0    9.50    0.31 
  -2   9   0    9.48    0.34 
   2   9   0    9.40    0.35 
   2   9   0    9.94    0.35 
   2  -9   0    9.28    0.42 
   2  -9   0    9.54    0.31 
  -2  -9   0    9.56    0.39 
  -2   9  -1    0.57    0.13 
   2   9   1    0.36    0.12 
  -2   9  -1    0.47    0.14 
   2   9   1    0.47    0.13 
   2  -9   1    0.49    0.12 
  -2  -9  -1    0.66    0.16 
   2  -9   1    0.66    0.16 
  -2   9  -2    5.30    0.32 
   2   9   2    5.17    0.25 
   2   9   2    5.20    0.27 
  -2   9  -2    5.94    0.32 
   2  -9   2    5.07    0.31 
  -2  -9  -2    5.49    0.31 
   2  -9   2    4.99    0.31 
   2   9   3   18.37    0.48 
  -2   9  -3   18.50    0.62 
  -2   9  -3   17.88    0.62 
   2   9   3   19.90    0.52 
   2  -9   3   18.24    0.61 
  -2  -9  -3   19.57    0.54 
   2  -9   3   18.25    0.59 
   2   9   4    7.25    0.35 
  -2   9  -4    7.73    0.50 
  -2   9  -4    7.66    0.47 
   2   9   4    7.78    0.38 
   2  -9   4    7.79    0.47 
  -2  -9  -4    7.44    0.34 
   2  -9   4    6.89    0.40 
   2   9   5    7.08    0.36 
  -2   9  -5    7.02    0.47 
   2   9   5    7.54    0.43 
  -2   9  -5    7.40    0.53 
   2  -9   5    7.15    0.49 
   2  -9   5    6.50    0.37 
  -2  -9  -5    6.52    0.32 
   2   9   6    1.47    0.28 
  -2   9  -6    1.79    0.34 
   2   9   6    0.89    0.20 
   2  -9   6    1.34    0.30 
   2  -9   6    1.26    0.22 
   2   9   7    0.12    0.25 
   2   9   7   -0.01    0.20 
  -2   9  -7    0.56    0.28 
   2  -9   7    0.51    0.28 
   2   9   8    8.86    0.50 
  -2   9  -8    7.96    0.70 
   2   9   8    7.74    0.55 
   2  -9   8    7.91    0.61 
   2   9   9   -0.14    0.27 
  -2   9  -9    0.06    0.31 
   2   9   9   -0.28    0.24 
   2  -9   9   -0.25    0.27 
   2  -9   9    0.61    0.34 
   2  10 -10    0.53    0.34 
   2  10 -10    0.35    0.34 
  -2  10  10    0.14    0.28 
  -2 -10  10    0.39    0.32 
   2  10  -9    3.04    0.52 
   2  10  -9    2.91    0.49 
  -2  10   9    2.61    0.37 
  -2 -10   9    5.08    0.60 
   2  10  -8    0.13    0.29 
  -2  10   8   -0.07    0.21 
   2  10  -8    0.08    0.25 
  -2 -10   8   -0.27    0.26 
   2  10  -7    2.50    0.38 
   2  10  -7    2.21    0.37 
  -2  10   7    2.26    0.31 
  -2 -10   7    2.81    0.33 
  -2 -10   7    2.99    0.42 
  -2  10   6    5.72    0.36 
   2  10  -6    5.24    0.46 
   2  10  -6    5.83    0.48 
  -2 -10   6    4.70    0.46 
   2 -10  -6    5.41    0.38 
  -2 -10   6    5.25    0.41 
   2  10  -5   30.48    0.96 
   2  10  -5   31.49    0.97 
  -2  10   5   30.89    0.73 
  -2 -10   5   30.18    0.83 
   2 -10  -5   31.25    0.85 
  -2  10   4    0.67    0.17 
   2  10  -4    0.75    0.23 
   2  10  -4    0.66    0.21 
   2 -10  -4    0.91    0.20 
  -2 -10   4    0.75    0.19 
  -2  10   3   14.06    0.31 
   2  10  -3   13.56    0.56 
   2  10  -3   12.77    0.54 
  -2  10   3   14.19    0.44 
   2 -10  -3   13.24    0.52 
  -2 -10   3   13.83    0.54 
   2  10  -2    0.18    0.16 
  -2  10   2    0.24    0.15 
   2  10  -2    0.02    0.17 
  -2  10   2    0.10    0.07 
   2 -10  -2    0.32    0.16 
  -2 -10   2    0.10    0.15 
   2  10  -1   98.78    1.57 
  -2  10   1   97.12    1.48 
  -2  10   1   93.80    1.40 
   2  10  -1   94.60    1.59 
   2 -10  -1   95.90    1.69 
  -2 -10   1   95.77    1.67 
   2  10   0   -0.07    0.09 
   2  10   0    0.28    0.13 
  -2  10   0   -0.16    0.11 
  -2  10   0   -0.07    0.09 
  -2 -10   0    0.05    0.13 
   2 -10   0   -0.14    0.12 
   2  10   1   15.38    0.45 
  -2  10  -1   15.24    0.47 
  -2  10  -1   16.46    0.50 
   2  10   1   16.19    0.46 
   2 -10   1   16.11    0.48 
   2 -10   1   16.77    0.57 
  -2 -10  -1   16.21    0.54 
  -2  10  -2    6.27    0.38 
   2  10   2    5.78    0.30 
   2  10   2    6.14    0.33 
  -2  10  -2    5.72    0.34 
   2 -10   2    5.45    0.34 
   2 -10   2    5.87    0.36 
  -2 -10  -2    5.65    0.33 
  -2  10  -3   10.35    0.49 
   2  10   3   10.90    0.40 
  -2  10  -3   12.01    0.53 
   2  10   3   10.41    0.40 
  -2 -10  -3   10.58    0.43 
   2 -10   3   11.24    0.50 
   2 -10   3   10.79    0.49 
   2  10   4    2.84    0.25 
   2  10   4    3.44    0.31 
  -2  10  -4    2.19    0.33 
  -2  10  -4    2.64    0.32 
  -2 -10  -4    3.15    0.28 
   2 -10   4    2.73    0.34 
   2 -10   4    3.89    0.32 
   2  10   5    6.55    0.38 
  -2  10  -5    6.47    0.48 
   2  10   5    6.30    0.34 
  -2  10  -5    6.34    0.48 
   2 -10   5    6.97    0.40 
  -2 -10  -5    6.52    0.33 
   2 -10   5    6.48    0.49 
   2  10   6    0.12    0.19 
  -2  10  -6    0.11    0.21 
   2  10   6   -0.06    0.17 
   2 -10   6    0.35    0.18 
   2 -10   6    0.04    0.23 
   2  10   7    2.57    0.36 
   2  10   7    3.41    0.33 
  -2  10  -7    3.31    0.45 
   2 -10   7    3.50    0.42 
  -2  10  -8    0.74    0.35 
   2  10   8    0.88    0.27 
   2  10   8    0.23    0.26 
   2 -10   8    1.33    0.38 
   2  10   9   -0.17    0.28 
   2  10   9   -0.17    0.31 
  -2  10  -9    0.48    0.37 
   2 -10   9    0.24    0.34 
   2 -10   9    0.13    0.37 
   2  11  -9    0.02    0.26 
  -2  11   9    0.03    0.28 
   2  11  -9    0.52    0.36 
  -2 -11   9    0.38    0.31 
   2  11  -8    0.51    0.33 
   2  11  -8    0.33    0.28 
  -2  11   8    0.06    0.22 
  -2 -11   8    0.27    0.31 
   2  11  -7    3.38    0.44 
  -2  11   7    2.71    0.31 
   2  11  -7    3.32    0.46 
  -2 -11   7    3.40    0.38 
  -2 -11   7    3.32    0.44 
  -2  11   6    0.28    0.20 
   2  11  -6   -0.21    0.18 
   2  11  -6   -0.03    0.24 
   2 -11  -6    0.09    0.17 
  -2 -11   6    0.00    0.20 
  -2 -11   6    0.22    0.18 
  -2  11   5    2.20    0.26 
   2  11  -5    2.06    0.32 
   2  11  -5    1.94    0.34 
   2 -11  -5    2.38    0.30 
  -2 -11   5    2.74    0.32 
   2  11  -4    0.10    0.18 
   2  11  -4   -0.10    0.16 
  -2  11   4   -0.16    0.13 
  -2 -11   4    0.17    0.18 
   2 -11  -4    0.25    0.17 
   2  11  -3    9.37    0.50 
   2  11  -3    9.23    0.48 
  -2  11   3    9.64    0.39 
  -2 -11   3   10.04    0.50 
   2 -11  -3    9.62    0.48 
  -2  11   2    1.31    0.13 
   2  11  -2    0.87    0.21 
   2  11  -2    0.75    0.20 
  -2  11   2    0.93    0.17 
   2 -11  -2    0.78    0.21 
  -2 -11   2    0.89    0.21 
  -2  11   1    3.89    0.21 
   2  11  -1    4.41    0.31 
   2  11  -1    4.14    0.29 
  -2  11   1    4.40    0.28 
   2 -11  -1    3.66    0.33 
  -2 -11   1    4.27    0.34 
   2  11   0   12.23    0.44 
  -2  11   0   13.37    0.46 
  -2  11   0   12.46    0.40 
   2  11   0   13.77    0.46 
   2 -11   0   13.13    0.53 
  -2 -11   0   12.69    0.51 
   2  11   1   32.64    0.73 
  -2  11  -1   31.68    0.77 
  -2  11  -1   32.02    0.74 
   2  11   1   31.77    0.72 
  -2 -11  -1   30.80    0.81 
   2 -11   1   31.02    0.73 
   2 -11   1   31.58    0.85 
  -2  11  -2    5.54    0.39 
   2  11   2    5.48    0.35 
  -2  11  -2    6.20    0.36 
   2  11   2    5.52    0.31 
  -2 -11  -2    5.53    0.36 
   2 -11   2    5.83    0.38 
   2 -11   2    5.75    0.35 
  -2  11  -3  134.67    2.29 
  -2  11  -3  133.99    2.25 
   2  11   3  133.82    2.06 
   2  11   3  134.54    2.02 
   2 -11   3  138.66    2.27 
  -2 -11  -3  133.88    2.16 
   2 -11   3  135.64    2.25 
  -2  11  -4   17.61    0.73 
  -2  11  -4   17.30    0.69 
   2  11   4   18.41    0.53 
   2  11   4   17.39    0.55 
   2 -11   4   17.49    0.69 
   2 -11   4   18.29    0.65 
  -2 -11  -4   17.67    0.58 
   2  11   5   23.47    0.68 
  -2  11  -5   24.94    0.87 
   2  11   5   23.02    0.62 
  -2  11  -5   23.52    0.88 
   2 -11   5   24.78    0.75 
  -2 -11  -5   21.79    0.64 
   2 -11   5   23.36    0.85 
  -2  11  -6    9.87    0.66 
   2  11   6   10.40    0.45 
   2  11   6   10.01    0.49 
   2 -11   6   10.05    0.63 
   2 -11   6   10.20    0.50 
   2  11   7    2.78    0.31 
  -2  11  -7    3.19    0.44 
   2  11   7    1.92    0.31 
   2 -11   7    2.02    0.38 
   2  11   8    7.47    0.50 
   2  11   8    7.09    0.53 
  -2  11  -8    5.27    0.60 
   2 -11   8    7.58    0.63 
   2  11   9    0.35    0.33 
  -2  11  -9    1.53    0.40 
   2 -11   9    1.83    0.44 
   2  12  -9    4.53    0.61 
   2  12  -9    2.79    0.49 
  -2  12   9    3.33    0.40 
  -2 -12   9    2.87    0.49 
   2  12  -8    5.20    0.61 
   2  12  -8    4.87    0.58 
  -2  12   8    5.98    0.50 
  -2 -12   8    5.18    0.60 
   2  12  -7    0.16    0.28 
  -2  12   7    0.44    0.22 
   2  12  -7    0.32    0.28 
  -2 -12   7    0.49    0.24 
  -2 -12   7    0.25    0.28 
  -2  12   6   -0.14    0.16 
   2  12  -6    0.26    0.24 
   2  12  -6   -0.28    0.22 
   2 -12  -6    0.01    0.17 
  -2 -12   6    0.04    0.19 
  -2 -12   6   -0.02    0.23 
  -2  12   5    7.55    0.39 
   2  12  -5    8.06    0.53 
   2  12  -5    6.67    0.52 
   2 -12  -5    8.14    0.49 
  -2 -12   5    7.95    0.48 
   2  12  -4   14.12    0.65 
  -2  12   4   14.11    0.48 
   2  12  -4   13.75    0.63 
   2 -12  -4   13.95    0.61 
  -2 -12   4   13.99    0.62 
   2  12  -3    0.80    0.23 
   2  12  -3    0.66    0.24 
  -2  12   3    0.40    0.17 
  -2 -12   3    0.37    0.20 
   2 -12  -3    0.53    0.21 
   2  12  -2   26.88    0.77 
   2  12  -2   25.00    0.73 
  -2  12   2   25.12    0.64 
  -2 -12   2   26.18    0.80 
   2 -12  -2   25.26    0.79 
  -2  12   1    2.13    0.23 
   2  12  -1    2.17    0.26 
  -2  12   1    2.52    0.20 
   2  12  -1    2.13    0.25 
   2 -12  -1    2.45    0.32 
  -2 -12   1    2.18    0.29 
   2  12   0    0.48    0.18 
   2  12   0    0.31    0.16 
  -2  12   0    0.50    0.14 
  -2  12   0    0.53    0.19 
   2 -12   0    0.13    0.18 
  -2 -12   0    0.34    0.18 
   2  12   1   19.78    0.57 
  -2  12  -1   20.88    0.64 
   2  12   1   20.53    0.57 
  -2  12  -1   20.64    0.60 
   2 -12   1   20.83    0.60 
  -2 -12  -1   19.60    0.65 
   2 -12   1   20.83    0.70 
   2  12   2    7.64    0.39 
   2  12   2    7.11    0.37 
  -2  12  -2    7.90    0.44 
  -2  12  -2    7.58    0.42 
  -2 -12  -2    7.80    0.43 
   2 -12   2    8.11    0.47 
   2 -12   2    7.67    0.41 
  -2  12  -3   34.28    0.95 
  -2  12  -3   33.24    0.91 
   2  12   3   33.77    0.76 
   2  12   3   31.74    0.78 
  -2 -12  -3   32.15    0.85 
   2 -12   3   34.08    0.92 
   2 -12   3   32.13    0.90 
  -2  12  -4    2.30    0.32 
   2  12   4    2.04    0.27 
  -2  12  -4    2.35    0.33 
   2  12   4    2.19    0.24 
  -2 -12  -4    2.81    0.29 
   2 -12   4    3.00    0.34 
   2 -12   4    1.99    0.30 
   2  12   5    0.27    0.18 
   2  12   5   -0.05    0.18 
  -2  12  -5    0.17    0.22 
  -2  12  -5    0.08    0.21 
   2 -12   5    0.23    0.23 
   2 -12   5    0.21    0.20 
  -2 -12  -5    0.27    0.17 
   2  12   6    5.01    0.35 
  -2  12  -6    4.23    0.46 
  -2  12  -6    4.91    0.50 
   2  12   6    5.55    0.45 
   2 -12   6    4.31    0.47 
   2 -12   6    5.76    0.43 
   2  12   7    1.22    0.31 
  -2  12  -7    1.69    0.36 
   2  12   7    1.78    0.27 
   2 -12   7    1.77    0.38 
   2  12   8    9.11    0.61 
  -2  12  -8    8.48    0.72 
   2 -12   8    8.52    0.73 
   2  13  -9    1.26    0.46 
  -2  13   9    1.42    0.36 
   2  13  -8    3.76    0.52 
  -2  13   8    3.51    0.40 
   2  13  -8    3.66    0.53 
  -2 -13   8    3.92    0.52 
  -2  13   7    5.62    0.46 
   2  13  -7    4.98    0.55 
   2  13  -7    4.90    0.54 
  -2 -13   7    4.89    0.54 
  -2 -13   7    5.43    0.49 
   2  13  -6    5.12    0.54 
   2  13  -6    4.64    0.52 
  -2  13   6    5.00    0.41 
   2 -13  -6    4.72    0.44 
  -2 -13   6    4.27    0.42 
  -2 -13   6    4.35    0.51 
  -2  13   5    0.78    0.23 
   2  13  -5    0.54    0.26 
   2  13  -5    0.52    0.27 
  -2 -13   5    0.63    0.26 
   2 -13  -5    0.65    0.25 
   2  13  -4   39.03    1.11 
   2  13  -4   37.22    1.07 
  -2  13   4   38.61    0.88 
  -2 -13   4   36.00    1.01 
   2 -13  -4   35.53    1.02 
   2  13  -3    5.45    0.42 
  -2  13   3    6.17    0.36 
   2  13  -3    5.79    0.41 
   2 -13  -3    6.01    0.46 
  -2 -13   3    5.55    0.47 
  -2  13   2    6.44    0.36 
   2  13  -2    6.90    0.41 
   2  13  -2    7.15    0.46 
   2 -13  -2    6.87    0.47 
  -2 -13   2    6.38    0.45 
   2  13  -1   18.71    0.62 
   2  13  -1   20.19    0.65 
  -2  13   1   21.01    0.60 
  -2 -13   1   20.44    0.71 
   2 -13  -1   20.41    0.74 
   2  13   0   26.66    0.72 
   2  13   0   26.11    0.71 
  -2  13   0   27.65    0.73 
  -2  13   0   26.47    0.66 
  -2 -13   0   27.45    0.83 
   2 -13   0   26.72    0.84 
  -2  13  -1    6.75    0.37 
   2  13   1    6.33    0.34 
  -2  13  -1    6.32    0.40 
   2  13   1    6.00    0.36 
   2 -13   1    6.39    0.37 
  -2 -13  -1    6.25    0.43 
   2 -13   1    6.63    0.45 
  -2  13  -2   -0.11    0.19 
   2  13   2    0.29    0.19 
  -2  13  -2    0.23    0.17 
   2  13   2   -0.03    0.16 
   2 -13   2    0.22    0.18 
   2 -13   2   -0.34    0.18 
  -2 -13  -2    0.32    0.19 
   2  13   3    8.27    0.42 
   2  13   3    8.27    0.40 
  -2  13  -3    6.81    0.45 
  -2  13  -3    7.35    0.50 
   2 -13   3    7.40    0.47 
  -2 -13  -3    8.32    0.45 
   2 -13   3    6.82    0.48 
   2  13   4    1.01    0.21 
   2  13   4    0.92    0.24 
  -2  13  -4    1.02    0.28 
  -2  13  -4    0.93    0.26 
   2 -13   4    0.79    0.23 
  -2 -13  -4    0.91    0.23 
   2 -13   4    0.83    0.26 
   2  13   5    0.87    0.21 
  -2  13  -5    0.57    0.26 
   2  13   5    0.91    0.24 
  -2  13  -5    1.12    0.31 
   2 -13   5    1.02    0.29 
   2 -13   5    0.73    0.25 
  -2 -13  -5    0.56    0.30 
   2  13   6    2.07    0.27 
   2  13   6    1.59    0.28 
  -2  13  -6    1.25    0.33 
  -2  13  -6    1.91    0.40 
   2 -13   6    1.78    0.38 
   2 -13   6    1.84    0.30 
   2  13   7    0.09    0.24 
  -2  13  -7    0.41    0.29 
   2 -13   7    0.12    0.29 
  -2  13  -8    1.87    0.43 
   2  13   8    2.11    0.38 
   2 -13   8    2.18    0.47 
   2  14  -8    1.23    0.42 
  -2  14   8    0.83    0.31 
   2  14  -8    0.85    0.36 
  -2 -14   8    0.86    0.38 
   2  14  -7    0.70    0.31 
   2  14  -7    0.77    0.33 
  -2  14   7    0.69    0.27 
  -2 -14   7    0.43    0.29 
  -2 -14   7    1.36    0.33 
   2  14  -6    0.22    0.26 
   2  14  -6    0.15    0.27 
  -2  14   6    0.13    0.23 
  -2 -14   6    0.11    0.21 
   2 -14  -6   -0.08    0.21 
  -2 -14   6    0.35    0.30 
  -2  14   5   -0.15    0.18 
   2  14  -5   -0.33    0.22 
   2  14  -5    0.40    0.24 
   2 -14  -5   -0.15    0.20 
  -2 -14   5    0.20    0.23 
  -2  14   4   17.16    0.61 
   2  14  -4   16.41    0.76 
   2  14  -4   16.48    0.74 
  -2 -14   4   15.74    0.73 
   2 -14  -4   16.31    0.70 
   2  14  -3   -0.10    0.16 
   2  14  -3   -0.09    0.20 
  -2  14   3    0.01    0.21 
  -2 -14   3   -0.41    0.22 
   2 -14  -3   -0.07    0.19 
  -2  14   2    9.97    0.46 
   2  14  -2    9.31    0.50 
   2  14  -2   10.08    0.52 
  -2 -14   2    9.88    0.58 
   2 -14  -2    9.68    0.57 
  -2  14   1    9.43    0.45 
   2  14  -1    8.38    0.47 
   2  14  -1    8.52    0.46 
  -2 -14   1    8.40    0.50 
   2 -14  -1    8.59    0.51 
  -2  14   0    1.70    0.27 
   2  14   0    1.44    0.25 
   2  14   0    1.84    0.26 
   2 -14   0    1.89    0.30 
  -2 -14   0    1.14    0.25 
  -2  14  -1   11.21    0.48 
   2  14   1   10.71    0.47 
   2  14   1   10.15    0.46 
  -2  14  -1   10.83    0.50 
   2 -14   1   11.09    0.47 
  -2 -14  -1   10.36    0.55 
   2 -14   1    9.53    0.55 
   2  14   2   15.77    0.54 
  -2  14  -2   15.74    0.61 
   2  14   2   15.42    0.55 
  -2  14  -2   16.18    0.64 
   2 -14   2   15.29    0.60 
   2 -14   2   14.81    0.67 
  -2 -14  -2   15.40    0.62 
   2  14   3    0.35    0.18 
  -2  14  -3    0.03    0.22 
  -2  14  -3    0.13    0.18 
   2  14   3    0.00    0.19 
   2 -14   3   -0.03    0.18 
   2 -14   3   -0.26    0.22 
  -2 -14  -3    0.24    0.17 
  -2  14  -4    4.19    0.43 
   2  14   4    5.19    0.37 
  -2  14  -4    4.29    0.44 
   2  14   4    4.66    0.42 
   2 -14   4    4.14    0.43 
  -2 -14  -4    4.21    0.39 
  -2  14  -5    0.36    0.22 
   2  14   5    0.37    0.20 
   2  14   5    0.00    0.24 
  -2  14  -5    0.05    0.25 
   2 -14   5    0.55    0.25 
   2 -14   5    0.05    0.23 
  -2  14  -6    0.25    0.25 
   2  14   6   -0.48    0.20 
  -2  14  -6   -0.31    0.21 
   2 -14   6    0.19    0.23 
   2 -14   6   -0.16    0.21 
   2  14   7   -0.09    0.25 
  -2  14  -7    0.49    0.30 
   2 -14   7    0.12    0.27 
   2  14   8    2.64    0.48 
  -2  14  -8    3.28    0.54 
   2 -14   8    4.14    0.58 
   2  15  -8    2.79    0.53 
  -2  15   8    2.09    0.35 
   2  15  -8    2.14    0.47 
  -2 -15   8    2.61    0.50 
  -2  15   7   -0.65    0.24 
   2  15  -7   -0.16    0.26 
   2  15  -7    0.44    0.31 
  -2 -15   7   -0.27    0.23 
  -2 -15   7   -0.12    0.27 
  -2  15   6    1.39    0.30 
   2  15  -6    1.59    0.37 
   2  15  -6    2.05    0.40 
   2 -15  -6    1.79    0.34 
  -2 -15   6    1.46    0.38 
  -2 -15   6    2.05    0.36 
  -2  15   5    5.47    0.42 
   2  15  -5    6.72    0.58 
   2  15  -5    6.55    0.59 
   2 -15  -5    5.88    0.52 
  -2 -15   5    5.96    0.50 
   2  15  -4   29.84    1.02 
   2  15  -4   32.46    1.05 
  -2  15   4   32.06    0.86 
  -2 -15   4   32.77    1.05 
   2 -15  -4   33.00    1.04 
   2  15  -3    3.74    0.39 
  -2  15   3    3.28    0.34 
   2  15  -3    3.91    0.44 
  -2 -15   3    3.07    0.39 
   2 -15  -3    3.98    0.45 
   2  15  -2   32.17    0.93 
  -2  15   2   32.18    0.82 
   2  15  -2   33.70    0.96 
  -2 -15   2   32.67    1.00 
   2 -15  -2   32.38    1.01 
  -2  15   1    1.05    0.23 
   2  15  -1    1.46    0.27 
   2  15  -1    1.92    0.30 
  -2 -15   1    1.69    0.32 
   2 -15  -1    1.63    0.33 
  -2  15   0    1.96    0.27 
   2  15   0    2.48    0.30 
   2  15   0    2.75    0.31 
  -2 -15   0    2.33    0.35 
   2 -15   0    2.82    0.37 
   2  15   1   16.76    0.59 
  -2  15  -1   16.10    0.62 
   2  15   1   15.88    0.58 
  -2 -15  -1   14.74    0.67 
   2 -15   1   15.43    0.70 
   2 -15   1   16.21    0.59 
  -2  15  -2    1.18    0.25 
   2  15   2    1.54    0.28 
  -2  15  -2    1.31    0.28 
   2  15   2    1.45    0.24 
  -2 -15  -2    1.55    0.30 
   2 -15   2    1.31    0.26 
   2 -15   2    1.41    0.33 
   2  15   3    7.33    0.48 
  -2  15  -3    6.79    0.47 
   2  15   3    7.25    0.42 
  -2  15  -3    5.99    0.48 
   2 -15   3    7.30    0.48 
   2 -15   3    5.92    0.49 
  -2 -15  -3    7.06    0.48 
   2  15   4    1.15    0.27 
  -2  15  -4    1.22    0.29 
  -2  15  -4    0.58    0.26 
   2  15   4    1.04    0.23 
  -2 -15  -4    1.00    0.26 
   2 -15   4    1.16    0.32 
   2 -15   4    1.29    0.29 
  -2  15  -5    0.90    0.30 
   2  15   5   -0.11    0.23 
  -2  15  -5    0.56    0.27 
   2 -15   5    0.69    0.28 
   2 -15   5    0.41    0.27 
  -2  15  -6    0.55    0.31 
  -2  15  -6    0.24    0.28 
   2  15   6   -0.03    0.24 
   2 -15   6    0.10    0.25 
   2 -15   6    0.12    0.29 
   2  15   7   -0.21    0.24 
  -2  15  -7    0.25    0.29 
   2 -15   7   -0.47    0.26 
   2  16  -7    1.61    0.41 
   2  16  -7    1.57    0.41 
  -2  16   7    1.49    0.34 
  -2 -16   7    1.88    0.39 
  -2 -16   7    2.49    0.48 
   2  16  -6    1.91    0.39 
   2  16  -6    1.33    0.35 
  -2  16   6    1.41    0.32 
  -2 -16   6    1.09    0.34 
  -2 -16   6    1.65    0.35 
   2 -16  -6    0.99    0.32 
   2  16  -5    4.38    0.49 
   2  16  -5    5.73    0.58 
  -2  16   5    4.13    0.40 
  -2 -16   5    4.43    0.50 
  -2 -16   5    5.18    0.51 
   2 -16  -5    4.71    0.49 
   2  16  -4    1.19    0.30 
   2  16  -4    0.84    0.32 
  -2  16   4    1.08    0.28 
  -2 -16   4    0.51    0.27 
   2 -16  -4    0.82    0.30 
   2  16  -3    0.37    0.24 
   2  16  -3    0.45    0.23 
  -2  16   3    0.19    0.25 
   2 -16  -3    0.49    0.25 
  -2 -16   3    0.48    0.25 
  -2  16   2   35.47    0.89 
   2  16  -2   33.47    1.01 
   2  16  -2   36.67    1.04 
   2 -16  -2   37.19    1.14 
  -2 -16   2   34.36    1.06 
   2  16  -1    0.40    0.24 
   2  16  -1    0.17    0.20 
  -2  16   1    0.31    0.23 
  -2 -16   1    0.38    0.24 
   2 -16  -1    0.21    0.25 
   2  16   0    5.70    0.42 
   2  16   0    5.39    0.41 
  -2  16   0    3.95    0.37 
   2 -16   0    5.33    0.51 
  -2 -16   0    5.17    0.49 
   2  16   1    0.54    0.20 
  -2  16  -1    0.10    0.23 
   2  16   1    0.06    0.22 
   2 -16   1    0.62    0.25 
  -2 -16  -1    0.31    0.24 
   2  16   2    0.01    0.17 
  -2  16  -2    0.39    0.23 
   2  16   2   -0.25    0.18 
   2 -16   2   -0.06    0.22 
  -2 -16  -2   -0.15    0.20 
   2 -16   2    0.05    0.18 
  -2  16  -3    4.20    0.42 
  -2  16  -3    4.87    0.49 
   2  16   3    4.04    0.39 
   2  16   3    3.90    0.35 
  -2 -16  -3    4.25    0.43 
   2 -16   3    3.99    0.41 
   2 -16   3    4.02    0.47 
  -2  16  -4    1.59    0.32 
   2  16   4    1.57    0.32 
  -2  16  -4    1.93    0.34 
   2 -16   4    1.62    0.36 
   2 -16   4    2.05    0.35 
  -2 -16  -4    1.61    0.31 
  -2  16  -5    0.75    0.28 
  -2  16  -5   -0.10    0.24 
   2  16   5    0.06    0.29 
   2 -16   5   -0.01    0.26 
   2 -16   5    0.30    0.27 
   2  16   6    0.34    0.32 
  -2  16  -6    0.61    0.32 
  -2  16  -6    0.57    0.31 
   2 -16   6    0.71    0.35 
   2 -16   6    0.93    0.32 
   2  17  -6    0.48    0.29 
  -2 -17   6    0.32    0.27 
  -2 -17   6    0.57    0.32 
   2 -17  -6    0.61    0.30 
   2  17  -5    0.02    0.22 
   2  17  -5   -0.14    0.24 
  -2  17   5   -0.25    0.25 
   2 -17  -5    0.11    0.26 
  -2 -17   5    0.19    0.30 
  -2 -17   5   -0.05    0.27 
   2  17  -4    0.66    0.30 
   2  17  -4    0.68    0.28 
  -2  17   4    1.02    0.27 
  -2 -17   4    0.24    0.29 
   2 -17  -4    0.96    0.31 
  -2  17   3    0.03    0.21 
   2  17  -3    0.36    0.26 
   2  17  -3    0.78    0.27 
  -2 -17   3    0.22    0.24 
   2 -17  -3    0.36    0.27 
   2  17  -2   13.26    0.66 
  -2  17   2   12.88    0.57 
   2  17  -2   13.75    0.66 
   2 -17  -2   12.91    0.74 
  -2 -17   2   14.02    0.71 
   2  17  -1    1.20    0.29 
  -2  17   1    0.93    0.28 
   2  17  -1    1.18    0.29 
   2 -17  -1    1.12    0.32 
  -2 -17   1    0.70    0.28 
   2  17   0    0.48    0.21 
   2  17   0    0.74    0.25 
  -2  17   0    0.38    0.25 
   2 -17   0    0.27    0.26 
  -2 -17   0    0.34    0.28 
   2  17   1    0.82    0.23 
  -2  17  -1    1.13    0.27 
   2  17   1    0.99    0.26 
   2 -17   1    0.98    0.34 
  -2 -17  -1    1.01    0.29 
  -2  17  -2    0.01    0.22 
   2  17   2   -0.02    0.22 
   2  17   2   -0.07    0.18 
  -2 -17  -2   -0.14    0.18 
   2 -17   2    0.21    0.25 
   2  17   3    4.82    0.44 
  -2  17  -3    4.12    0.47 
   2 -17   3    4.69    0.52 
  -2 -17  -3    4.27    0.46 
   2 -17   3    4.27    0.65 
  -2  17  -4    0.30    0.26 
  -2  17  -4    0.76    0.27 
   2  17   4   -0.31    0.27 
   2 -17   4   -0.09    0.24 
   2 -17   4   -0.54    0.24 
  -2 -17  -4    0.06    0.21 
   2  17   5    4.95    0.46 
  -2  17  -5    4.96    0.55 
  -2  17  -5    5.48    0.54 
   2 -17   5    5.50    0.54 
   2 -17   5    5.39    0.53 
  -2  17  -6    3.22    0.51 
   2  17   6    2.24    0.38 
  -2  17  -6    1.90    0.41 
   2 -17   6    2.36    0.40 
   2 -17   6    2.71    0.46 
   2  18  -6    0.06    0.28 
  -2  18   6   -0.23    0.30 
   2  18  -6    0.36    0.31 
  -2 -18   6   -0.13    0.25 
  -2 -18   6   -0.15    0.31 
   2 -18  -6    0.41    0.50 
  -2  18   5    0.88    0.32 
   2  18  -5    0.44    0.28 
   2  18  -5    1.29    0.34 
  -2 -18   5    0.67    0.31 
   2 -18  -5    0.21    0.28 
  -2 -18   5    0.57    0.31 
   2  18  -4    1.09    0.31 
  -2  18   4    0.86    0.28 
   2  18  -4    1.51    0.35 
   2 -18  -4    1.83    0.36 
  -2 -18   4    1.44    0.38 
  -2  18   3   -0.31    0.24 
   2  18  -3    0.19    0.23 
   2  18  -3   -0.01    0.20 
  -2 -18   3    0.10    0.29 
   2 -18  -3   -0.04    0.25 
   2  18  -2    5.94    0.51 
  -2  18   2    5.21    0.43 
   2  18  -2    6.89    0.56 
   2 -18  -2    5.79    0.60 
  -2 -18   2    6.42    0.56 
  -2  18   1    4.83    0.44 
   2  18  -1    4.00    0.43 
   2  18  -1    4.23    0.43 
  -2 -18   1    3.54    0.45 
   2 -18  -1    3.99    0.49 
   2  18   0    0.44    0.22 
  -2  18   0    0.50    0.23 
   2  18   0    0.30    0.24 
   2 -18   0    0.21    0.30 
  -2 -18   0    0.40    0.30 
   2  18   1    0.30    0.27 
  -2  18  -1    0.43    0.25 
   2  18   1    0.41    0.22 
   2 -18   1   -0.03    0.23 
  -2 -18  -1    0.18    0.27 
  -2  18  -2    2.45    0.38 
   2  18   2    2.04    0.32 
   2 -18   2    2.10    0.38 
  -2 -18  -2    1.62    0.34 
  -2  18  -3    0.64    0.29 
   2  18   3    0.47    0.30 
  -2 -18  -3    0.83    0.30 
   2 -18   3    1.02    0.34 
  -2  18  -4    0.52    0.30 
   2  18   4   -0.37    0.29 
  -2 -18  -4    0.79    0.27 
   2 -18   4    0.83    0.35 
   2  18   5   -0.06    0.27 
  -2  18  -5    0.38    0.31 
   2 -18   5    0.14    0.29 
   2 -18   5    0.17    0.28 
   2  19  -5    0.42    0.34 
  -2  19   5   -0.49    0.29 
   2  19  -5    0.36    0.28 
   2 -19  -5   -0.27    0.26 
  -2 -19   5   -0.03    0.32 
  -2 -19   5   -0.30    0.24 
   2  19  -4    1.11    0.34 
   2  19  -4    1.09    0.33 
  -2  19   4    0.69    0.32 
   2 -19  -4    0.80    0.34 
  -2 -19   4    0.61    0.35 
  -2  19   3    0.60    0.29 
   2  19  -3    1.30    0.32 
   2  19  -3   -0.02    0.24 
  -2 -19   3    0.89    0.35 
   2 -19  -3    1.28    0.37 
   2  19  -2    0.05    0.22 
   2  19  -2    0.16    0.25 
  -2  19   2    0.16    0.23 
   2 -19  -2    0.14    0.28 
  -2 -19   2   -0.13    0.26 
   2  19  -1    9.25    0.58 
  -2  19   1    8.40    0.53 
   2  19  -1    8.35    0.56 
   2 -19  -1    9.06    0.71 
  -2 -19   1    7.69    0.63 
   2  19   0    4.99    0.46 
   2  19   0    3.68    0.40 
  -2  19   0    5.11    0.48 
   2 -19   0    4.56    0.57 
  -2 -19   0    4.08    0.49 
   2  19   1    0.46    0.26 
  -2  19  -1    0.23    0.26 
  -2 -19  -1    0.21    0.27 
   2 -19   1   -0.26    0.25 
  -2  19  -2    0.62    0.27 
   2  19   2   -0.40    0.23 
  -2 -19  -2    0.16    0.27 
   2 -19   2    0.45    0.30 
   2  19   3    4.86    0.46 
  -2  19  -3    5.06    0.52 
  -2 -19  -3    5.33    0.53 
   2 -19   3    5.53    0.59 
   2  19   4    0.05    0.29 
  -2  19  -4    0.40    0.28 
   2 -19   4    0.12    0.31 
  -2 -19  -4   -0.04    0.24 
   2  20  -3    0.22    0.24 
  -2  20   3   -0.15    0.23 
   2  20  -3    0.12    0.26 
  -2 -20   3    0.16    0.33 
   2 -20  -3   -0.35    0.27 
  -2  20   2   -0.28    0.26 
   2  20  -2   -0.31    0.21 
   2  20  -2    0.03    0.22 
   2 -20  -2   -0.13    0.31 
  -2 -20   2   -0.45    0.24 
  -2  20   1   -0.26    0.21 
   2  20  -1    0.17    0.36 
   2  20  -1    0.78    0.31 
  -2 -20   1    0.40    0.31 
   2 -20  -1   -0.06    0.32 
   2  20   0    0.10    0.25 
  -2  20   0    0.18    0.24 
   2 -20   0    0.38    0.30 
  -2 -20   0    0.02    0.27 
   2  20   1    2.47    0.41 
  -2  20  -1    2.16    0.38 
   2 -20   1    2.42    0.45 
  -2 -20  -1    1.55    0.37 
  -2  20  -2    1.70    0.36 
   2  20   2    0.90    0.31 
  -2 -20  -2    1.46    0.36 
   2 -20   2    1.82    0.40 
   2  20   3    0.90    0.36 
  -2  20  -3    1.68    0.37 
   2 -20   3    0.79    0.34 
  -2 -20  -3    1.41    0.37 
   2  21  -1    1.09    0.35 
  -2  21   1    0.97    0.31 
   2 -21  -1    0.70    0.35 
  -2 -21   1    0.86    0.36 
  -2  21   0    1.79    0.36 
   2  21   0    1.53    0.37 
  -2 -21   0    0.65    0.37 
   2 -21   0    1.18    0.41 
  -3   0  11    0.38    0.30 
  -3   0  11   -0.41    0.25 
  -3   0  10    1.97    0.37 
   3   0 -10    1.21    0.39 
  -3   0  10    0.97    0.36 
   3   0  -9   -0.08    0.22 
  -3   0   9   -0.01    0.24 
  -3   0   9   -0.32    0.19 
   3   0  -8   21.76    0.84 
  -3   0   8   19.49    0.79 
  -3   0   8   22.16    0.77 
   3   0  -7   -0.14    0.21 
   3   0  -7    0.14    0.29 
  -3   0   7    0.35    0.23 
  -3   0   7   -0.71    0.20 
  -3   0   7   -0.11    0.30 
   3   0  -7    0.33    0.23 
  -3   0   6  186.89    2.94 
  -3   0   6  190.08    2.79 
   3   0  -6  190.56    2.87 
  -3   0   6  191.15    2.86 
   3   0  -6  188.88    2.80 
   3   0  -6  187.39    2.94 
   3   0  -5   -0.03    0.12 
  -3   0   5    0.13    0.16 
   3   0  -5   -0.09    0.16 
   3   0  -5    0.64    0.17 
  -3   0   5   -0.01    0.12 
  -3   0   4    1.47    0.17 
   3   0  -4    1.68    0.18 
   3   0  -4    1.36    0.18 
  -3   0   4    1.38    0.19 
   3   0  -4    1.34    0.19 
   3   0  -3    0.10    0.11 
   3   0  -3    0.02    0.07 
  -3   0   3   -0.16    0.08 
   3   0  -3   -0.14    0.08 
   3   0  -2  141.89    2.09 
  -3   0   2  142.26    1.93 
   3   0  -2  145.07    1.93 
   3   0  -2  142.40    1.94 
   3   0  -1   -0.13    0.11 
   3   0  -1   -0.16    0.05 
   3   0  -1   -0.08    0.04 
  -3   0   1   -0.11    0.04 
   3   0   0   27.47    0.40 
  -3   0   0   27.20    0.40 
   3   0   0   27.22    0.37 
   3   0   0   26.55    0.45 
   3   0   0   26.75    0.56 
   3   0   1   -0.18    0.06 
   3   0   1   -0.28    0.08 
   3   0   1   -0.06    0.06 
   3   0   2   56.69    0.88 
  -3   0  -2   54.75    0.93 
   3   0   2   57.09    0.94 
   3   0   2   55.34    0.94 
   3   0   3    0.07    0.06 
   3   0   3    0.01    0.11 
  -3   0  -3    0.04    0.12 
   3   0   3    0.16    0.12 
  -3   0  -4    8.17    0.17 
   3   0   4    7.85    0.37 
  -3   0  -4    8.46    0.39 
   3   0   4    8.15    0.17 
   3   0   4    8.81    0.40 
  -3   0  -4    8.25    0.16 
  -3   0  -5   -0.19    0.18 
   3   0   5   -0.30    0.19 
   3   0   5   -0.11    0.16 
   3   0   6   11.93    0.59 
  -3   0  -6   13.43    0.62 
   3   0   6   12.47    0.55 
   3   0   7    0.14    0.24 
   3   0   7    0.16    0.22 
  -3   0  -7    0.11    0.21 
   3   0   8    0.16    0.26 
   3   0   8   -0.16    0.25 
  -3   0  -8    0.48    0.28 
   3   0   9   -0.07    0.28 
   3   0   9   -0.28    0.26 
   3   0  10    3.86    0.55 
   3   0  10    5.12    0.54 
  -3   1  11    1.37    0.38 
   3   1 -11    1.53    0.43 
  -3  -1  11    2.09    0.45 
  -3  -1  11    1.57    0.39 
  -3   1  10    1.34    0.35 
  -3   1  10    1.37    0.34 
   3   1 -10    1.69    0.39 
  -3  -1  10    1.96    0.42 
  -3  -1  10    1.93    0.37 
  -3   1   9    1.32    0.34 
  -3   1   9    1.54    0.30 
   3   1  -9    1.78    0.34 
  -3  -1   9    1.17    0.28 
   3  -1  -9    1.36    0.35 
  -3  -1   9    1.24    0.31 
   3   1  -8    0.08    0.19 
   3   1  -8    0.15    0.25 
  -3   1   8    0.29    0.20 
  -3   1   8   -0.05    0.19 
  -3  -1   8    0.12    0.21 
   3  -1  -8    0.05    0.22 
  -3  -1   8    0.22    0.23 
   3   1  -7  188.93    3.01 
   3   1  -7  191.52    2.85 
  -3   1   7  188.38    3.05 
  -3   1   7  192.06    2.84 
  -3   1   7  195.55    2.95 
   3   1  -7  187.33    3.09 
  -3  -1   7  189.81    3.10 
   3  -1  -7  191.14    2.85 
   3  -1  -7  186.89    3.05 
  -3  -1   7  190.61    2.84 
  -3  -1   7  192.74    3.01 
  -3   1   6    0.66    0.19 
   3   1  -6    0.05    0.18 
   3   1  -6    0.71    0.21 
   3   1  -6    0.47    0.22 
  -3   1   6   -0.20    0.21 
  -3  -1   6    0.08    0.24 
  -3  -1   6    0.70    0.21 
   3  -1  -6    0.02    0.22 
   3  -1  -6    0.51    0.18 
   3  -1  -6    0.40    0.18 
  -3  -1   6    0.16    0.19 
   3   1  -5   36.21    0.82 
   3   1  -5   36.71    0.84 
   3   1  -5   37.08    0.89 
  -3   1   5   36.97    0.80 
  -3   1   5   37.48    0.87 
  -3  -1   5   36.97    0.89 
  -3  -1   5   36.88    0.84 
   3  -1  -5   37.63    0.81 
  -3  -1   5   34.94    0.81 
   3  -1  -5   38.60    0.84 
   3  -1  -5   38.40    0.88 
  -3   1   4  182.85    2.57 
  -3   1   4  183.89    2.64 
   3   1  -4  185.99    2.68 
   3   1  -4  185.60    2.64 
   3   1  -4  184.04    2.67 
  -3  -1   4  180.78    2.66 
   3  -1  -4  183.92    2.58 
   3  -1  -4  182.32    2.64 
   3  -1  -4  184.93    2.66 
  -3  -1   4  181.96    2.66 
   3   1  -3    5.20    0.25 
   3   1  -3    4.59    0.23 
   3   1  -3    5.17    0.29 
  -3   1   3    4.92    0.23 
   3  -1  -3    4.60    0.27 
   3  -1  -3    5.00    0.21 
   3  -1  -3    4.95    0.23 
   3   1  -2    4.88    0.19 
   3   1  -2    5.20    0.20 
  -3   1   2    4.61    0.17 
   3   1  -2    4.42    0.25 
   3  -1  -2    4.66    0.18 
   3  -1  -2    4.66    0.25 
   3  -1  -2    4.72    0.17 
   3   1  -1  287.39    3.61 
   3   1  -1  290.35    3.84 
   3  -1  -1  282.64    3.82 
   3   1   0  128.35    1.74 
   3   1   0  132.13    1.88 
   3  -1   0  133.06    1.64 
   3  -1   0  128.53    1.87 
  -3  -1   0  136.15    1.70 
   3  -1   0  128.46    1.72 
   3  -1   0  128.26    1.63 
  -3   1  -1  206.86    2.69 
   3   1   1  202.84    2.71 
   3   1   1  207.86    2.76 
   3   1   1  208.56    2.67 
   3  -1   1  203.61    2.77 
   3  -1   1  203.63    2.72 
   3  -1   1  206.39    2.69 
   3   1   2  101.70    1.50 
   3   1   2  102.05    1.44 
   3   1   2  101.07    1.51 
  -3   1  -2  102.53    1.52 
   3  -1   2  102.05    1.52 
   3  -1   2  101.19    1.52 
   3  -1   2   99.60    1.45 
   3   1   3   63.56    1.12 
   3   1   3   64.06    1.11 
   3   1   3   63.54    0.92 
  -3   1  -3   64.57    1.15 
   3  -1   3   64.69    0.96 
  -3  -1  -3   62.39    0.91 
   3  -1   3   64.09    1.14 
   3  -1   3   64.40    1.14 
   3   1   4   12.26    0.46 
   3   1   4   12.85    0.47 
  -3   1  -4   12.79    0.48 
  -3  -1  -4   12.50    0.46 
   3  -1   4   12.73    0.27 
   3  -1   4   12.91    0.48 
   3  -1   4   12.93    0.48 
   3   1   5   54.61    1.13 
  -3   1  -5   53.93    1.19 
   3   1   5   54.67    1.19 
  -3  -1  -5   56.71    1.20 
   3  -1   5   54.02    1.15 
   3  -1   5   52.51    1.18 
  -3   1  -6    3.29    0.37 
   3   1   6    2.73    0.34 
   3   1   6    3.36    0.35 
   3  -1   6    3.60    0.36 
   3  -1   6    3.31    0.37 
   3   1   7    0.73    0.25 
  -3   1  -7    0.46    0.24 
   3   1   7    0.73    0.26 
   3  -1   7    0.73    0.24 
   3  -1   7    0.35    0.24 
   3   1   8    4.13    0.42 
  -3   1  -8    3.87    0.45 
   3   1   8    4.15    0.46 
   3  -1   8    4.72    0.50 
   3  -1   8    4.48    0.47 
   3   1   9    1.82    0.38 
  -3   1  -9    1.17    0.37 
   3   1   9    1.73    0.35 
   3  -1   9    1.62    0.40 
   3  -1   9    1.61    0.37 
   3   1  10   -0.07    0.29 
   3   1  10   -0.13    0.28 
   3  -1  10    0.28    0.32 
   3  -1  10    0.01    0.34 
  -3   2  11    1.99    0.42 
   3   2 -11    1.48    0.44 
  -3  -2  11    1.71    0.39 
  -3  -2  11    2.24    0.46 
   3   2 -10    0.36    0.30 
  -3   2  10    0.61    0.34 
  -3   2  10    0.10    0.27 
  -3  -2  10    0.52    0.32 
  -3  -2  10    0.31    0.27 
  -3   2   9    2.36    0.34 
  -3   2   9    2.21    0.36 
   3   2  -9    1.99    0.36 
  -3  -2   9    2.81    0.43 
  -3  -2   9    2.43    0.38 
  -3   2   8    0.57    0.26 
   3   2  -8    0.44    0.24 
  -3   2   8    0.15    0.18 
   3   2  -8    0.48    0.18 
   3   2  -8    0.59    0.23 
  -3  -2   8    0.65    0.26 
  -3  -2   8    0.61    0.24 
  -3   2   7    1.74    0.26 
  -3   2   7    2.18    0.35 
   3   2  -7    1.84    0.33 
   3   2  -7    1.69    0.28 
   3   2  -7    1.87    0.26 
  -3  -2   7    2.03    0.30 
  -3  -2   7    2.18    0.28 
  -3  -2   7    1.28    0.34 
   3  -2  -7    2.38    0.27 
   3  -2  -7    1.34    0.33 
   3   2  -6   49.15    1.10 
  -3   2   6   48.87    1.01 
   3   2  -6   49.57    1.03 
  -3   2   6   49.50    1.12 
   3   2  -6   46.96    1.13 
   3  -2  -6   49.08    1.02 
  -3  -2   6   49.81    1.03 
  -3  -2   6   48.54    1.10 
  -3  -2   6   47.29    1.13 
   3  -2  -6   47.75    1.10 
  -3   2   5   98.67    1.57 
  -3   2   5  100.05    1.68 
   3   2  -5   98.96    1.72 
   3   2  -5   98.93    1.69 
   3   2  -5   98.17    1.64 
  -3  -2   5   96.11    1.67 
   3  -2  -5   98.29    1.66 
   3  -2  -5   99.99    1.58 
   3  -2  -5   96.82    1.63 
  -3  -2   5   98.29    1.63 
  -3   2   4    1.99    0.18 
   3   2  -4    2.60    0.21 
   3   2  -4    1.75    0.22 
   3   2  -4    1.79    0.21 
  -3   2   4    2.00    0.20 
  -3  -2   4    1.99    0.23 
   3  -2  -4    2.34    0.22 
   3  -2  -4    1.86    0.19 
   3  -2  -4    2.41    0.18 
   3   2  -3  179.59    2.54 
  -3   2   3  178.49    2.41 
   3   2  -3  178.85    2.61 
  -3   2   3  182.82    2.48 
   3   2  -3  181.76    2.54 
   3  -2  -3  181.04    2.60 
  -3  -2   3  180.48    2.59 
   3  -2  -3  181.41    2.42 
   3   2  -2  193.31    2.73 
   3   2  -2  198.07    2.59 
   3   2  -2  192.13    2.62 
  -3   2   2  192.17    2.51 
  -3  -2   2  192.85    2.72 
   3  -2  -2  191.48    2.49 
   3  -2  -2  193.12    2.72 
  -3   2   1    9.88    0.16 
   3   2  -1    9.50    0.27 
   3   2  -1    9.97    0.34 
   3   2  -1    9.45    0.22 
  -3   2   1    9.95    0.19 
   3  -2  -1    9.76    0.19 
  -3  -2   1    9.90    0.33 
   3  -2  -1    9.38    0.19 
   3  -2  -1    9.72    0.33 
   3   2   0  352.53    4.49 
   3   2   0  359.41    4.62 
   3  -2   0  348.98    4.62 
  -3  -2   0  352.18    4.60 
   3  -2   0  350.12    4.44 
   3   2   1   37.52    0.68 
   3   2   1   37.08    0.64 
  -3   2  -1   37.54    0.63 
   3   2   1   38.07    0.60 
  -3  -2  -1   37.23    0.67 
   3  -2   1   37.98    0.70 
   3  -2   1   37.47    0.65 
   3   2   2    9.22    0.27 
  -3   2  -2    8.37    0.31 
   3   2   2    8.69    0.29 
   3   2   2    8.54    0.28 
  -3  -2  -2    8.78    0.25 
   3  -2   2    8.53    0.30 
   3  -2   2    8.73    0.27 
   3   2   3    3.41    0.23 
  -3   2  -3    3.20    0.25 
   3   2   3    3.61    0.23 
  -3  -2  -3    3.24    0.14 
   3  -2   3    3.28    0.26 
   3  -2   3    3.53    0.18 
   3  -2   3    3.34    0.24 
   3   2   4    9.57    0.42 
   3   2   4    9.21    0.40 
  -3   2  -4    9.03    0.43 
   3  -2   4    9.06    0.43 
   3  -2   4   10.17    0.44 
   3  -2   4    9.28    0.26 
  -3   2  -5   77.71    1.54 
   3   2   5   79.15    1.44 
   3   2   5   77.58    1.48 
   3  -2   5   79.88    1.55 
   3  -2   5   79.75    1.50 
   3   2   6    0.43    0.24 
  -3   2  -6    0.53    0.25 
   3   2   6    0.37    0.22 
   3  -2   6    0.53    0.24 
   3  -2   6    0.76    0.24 
   3   2   7   10.31    0.53 
  -3   2  -7   11.81    0.66 
   3   2   7   11.55    0.62 
   3  -2   7   12.46    0.62 
   3  -2   7   11.55    0.66 
   3   2   8    0.35    0.23 
   3   2   8    0.38    0.28 
  -3   2  -8    0.36    0.27 
   3  -2   8    0.29    0.27 
   3  -2   8   -0.09    0.24 
   3   2   9   -0.24    0.30 
  -3   2  -9   -0.20    0.29 
   3   2   9    0.46    0.28 
   3  -2   9   -0.18    0.30 
   3  -2   9    0.14    0.26 
   3   2  10    0.75    0.36 
  -3   2 -10    1.12    0.39 
   3   2  10    0.99    0.34 
   3  -2  10    1.54    0.44 
   3  -2  10    0.43    0.30 
  -3   3  11    2.28    0.44 
   3   3 -11    2.63    0.51 
  -3  -3  11    2.67    0.51 
  -3   3  10   11.95    0.75 
   3   3 -10   12.13    0.77 
  -3  -3  10   12.17    0.75 
  -3  -3  10   12.90    0.82 
   3   3  -9    0.25    0.29 
  -3   3   9    0.28    0.28 
  -3   3   9   -0.01    0.20 
  -3  -3   9   -0.03    0.28 
  -3  -3   9    0.15    0.24 
  -3   3   8    0.14    0.17 
   3   3  -8    0.34    0.26 
  -3   3   8   -0.46    0.17 
   3   3  -8   -0.07    0.18 
  -3  -3   8   -0.07    0.21 
  -3  -3   8    0.45    0.24 
  -3   3   7    3.39    0.38 
   3   3  -7    3.33    0.38 
   3   3  -7    3.71    0.33 
  -3   3   7    3.24    0.30 
   3   3  -7    3.73    0.40 
  -3  -3   7    3.01    0.38 
  -3  -3   7    3.66    0.31 
  -3  -3   7    2.87    0.34 
   3  -3  -7    3.89    0.33 
  -3   3   6   55.70    1.18 
   3   3  -6   53.50    1.21 
   3   3  -6   56.74    1.27 
   3   3  -6   53.46    1.11 
  -3   3   6   53.55    1.05 
  -3  -3   6   53.73    1.10 
  -3  -3   6   53.78    1.20 
   3  -3  -6   53.65    1.10 
   3   3  -5   24.78    0.69 
  -3   3   5   24.98    0.58 
  -3   3   5   23.51    0.65 
   3   3  -5   24.94    0.67 
   3   3  -5   24.54    0.72 
   3  -3  -5   24.90    0.66 
  -3  -3   5   23.43    0.65 
  -3  -3   5   24.85    0.69 
   3   3  -4    0.46    0.16 
  -3   3   4    0.30    0.13 
   3   3  -4    0.35    0.14 
  -3   3   4    0.49    0.10 
   3   3  -4    0.38    0.13 
  -3  -3   4    0.21    0.15 
   3  -3  -4    0.35    0.10 
   3  -3  -4    0.26    0.13 
   3   3  -3    8.56    0.33 
  -3   3   3    8.20    0.27 
   3   3  -3    8.05    0.36 
   3   3  -3    8.71    0.32 
  -3   3   3    8.28    0.23 
  -3  -3   3    8.01    0.35 
   3  -3  -3    8.61    0.36 
   3  -3  -3    8.48    0.23 
  -3   3   2   26.70    0.38 
   3   3  -2   26.52    0.63 
   3   3  -2   26.77    0.53 
  -3   3   2   27.19    0.46 
   3   3  -2   26.55    0.56 
  -3  -3   2   26.96    0.62 
   3  -3  -2   26.93    0.41 
   3  -3  -2   26.73    0.62 
   3   3  -1    3.65    0.18 
   3   3  -1    3.96    0.16 
  -3   3   1    4.27    0.12 
  -3   3   1    3.95    0.12 
   3   3  -1    3.97    0.23 
   3  -3  -1    4.19    0.10 
   3  -3  -1    3.75    0.24 
  -3  -3   1    3.72    0.22 
   3   3   0  202.47    2.65 
   3   3   0  199.11    2.76 
  -3   3   0  203.03    2.57 
   3  -3   0  199.11    2.58 
  -3  -3   0  199.12    2.75 
   3  -3   0  201.27    2.78 
   3   3   1   10.57    0.32 
  -3   3  -1   10.35    0.29 
   3   3   1   10.24    0.25 
   3   3   1    9.89    0.28 
   3  -3   1   10.32    0.29 
  -3  -3  -1   10.34    0.31 
   3  -3   1   10.86    0.34 
  -3   3  -2   14.19    0.41 
   3   3   2   14.40    0.38 
   3   3   2   14.38    0.37 
   3  -3   2   14.82    0.41 
   3  -3   2   14.74    0.39 
  -3  -3  -2   14.65    0.35 
   3   3   3   37.12    0.74 
   3   3   3   36.74    0.75 
  -3   3  -3   36.73    0.81 
   3  -3   3   38.00    0.69 
  -3  -3  -3   36.63    0.61 
   3  -3   3   37.21    0.81 
   3   3   4   34.87    0.80 
   3   3   4   33.89    0.77 
  -3   3  -4   34.54    0.86 
   3  -3   4   34.32    0.85 
   3  -3   4   33.59    0.82 
  -3  -3  -4   35.80    0.58 
   3  -3   4   34.73    0.63 
  -3  -3  -4   32.98    0.52 
   3   3   5    1.52    0.23 
   3   3   5    1.04    0.22 
  -3   3  -5    1.11    0.24 
   3  -3   5    1.10    0.23 
   3  -3   5    0.88    0.25 
   3  -3   5    1.04    0.12 
   3   3   6   28.33    0.79 
   3   3   6   29.41    0.87 
  -3   3  -6   31.11    0.95 
   3  -3   6   27.53    0.89 
   3  -3   6   28.71    0.86 
   3   3   7    4.12    0.42 
  -3   3  -7    4.11    0.43 
   3   3   7    4.45    0.41 
   3  -3   7    4.91    0.46 
   3  -3   7    4.06    0.43 
  -3   3  -8    1.56    0.37 
   3   3   8    1.67    0.30 
   3   3   8    1.59    0.34 
   3  -3   8    1.23    0.31 
   3  -3   8    1.81    0.39 
   3   3   9    0.05    0.26 
  -3   3  -9    0.04    0.27 
   3   3   9    0.23    0.25 
   3  -3   9    0.36    0.31 
   3  -3   9   -0.07    0.24 
  -3   3 -10    0.97    0.37 
   3   3  10    0.85    0.34 
   3   3  10    0.25    0.33 
   3  -3  10    0.03    0.31 
   3  -3  10    0.42    0.33 
   3   4 -11    1.82    0.46 
  -3   4  11    1.90    0.42 
  -3  -4  11    1.44    0.38 
  -3  -4  11    2.11    0.48 
   3   4 -10    6.73    0.66 
  -3   4  10    6.11    0.59 
  -3  -4  10    5.93    0.61 
  -3  -4  10    6.80    0.66 
   3   4  -9    2.36    0.40 
  -3   4   9    1.81    0.34 
   3   4  -9    2.37    0.43 
  -3  -4   9    2.07    0.38 
  -3  -4   9    2.33    0.42 
  -3   4   8   13.93    0.55 
  -3   4   8   14.63    0.67 
   3   4  -8   13.42    0.70 
   3   4  -8   14.31    0.67 
  -3  -4   8   13.42    0.66 
  -3  -4   8   13.20    0.69 
  -3   4   7    7.06    0.39 
  -3   4   7    6.68    0.45 
   3   4  -7    6.91    0.46 
   3   4  -7    6.91    0.53 
  -3  -4   7    7.63    0.51 
   3  -4  -7    7.27    0.40 
  -3  -4   7    7.00    0.39 
   3   4  -6   -0.15    0.19 
  -3   4   6   -0.51    0.17 
   3   4  -6   -0.50    0.15 
   3   4  -6    0.11    0.16 
  -3   4   6   -0.17    0.13 
  -3  -4   6    0.00    0.16 
   3  -4  -6    0.30    0.16 
  -3  -4   6    0.22    0.17 
  -3   4   5    9.34    0.40 
  -3   4   5    9.43    0.33 
   3   4  -5    9.80    0.47 
   3   4  -5    9.22    0.45 
   3   4  -5   10.10    0.44 
  -3  -4   5    9.03    0.40 
   3  -4  -5   10.64    0.44 
   3   4  -4    2.46    0.24 
   3   4  -4    2.03    0.22 
  -3   4   4    2.57    0.16 
  -3   4   4    2.39    0.21 
   3   4  -4    2.68    0.26 
  -3  -4   4    2.79    0.25 
   3  -4  -4    2.25    0.23 
  -3   4   3    8.91    0.21 
   3   4  -3    8.72    0.35 
   3   4  -3    8.71    0.34 
   3   4  -3    9.12    0.38 
  -3   4   3    9.09    0.28 
  -3  -4   3    9.19    0.38 
   3  -4  -3    9.39    0.39 
  -3   4   2   71.57    1.01 
   3   4  -2   70.32    1.17 
   3   4  -2   70.52    1.12 
   3   4  -2   70.54    1.23 
  -3  -4   2   73.35    1.23 
   3  -4  -2   71.72    1.24 
   3   4  -1  101.51    1.50 
  -3   4   1   99.72    1.31 
   3   4  -1  103.51    1.43 
   3   4  -1  102.10    1.59 
  -3   4   1  103.09    1.35 
   3  -4  -1  102.09    1.60 
  -3  -4   1  102.15    1.58 
   3  -4  -1  100.31    1.29 
   3   4   0    4.05    0.18 
   3   4   0    4.13    0.24 
   3   4   0    3.79    0.16 
  -3   4   0    3.80    0.16 
   3  -4   0    3.52    0.14 
   3  -4   0    3.72    0.23 
  -3  -4   0    3.76    0.22 
  -3   4  -1   19.01    0.42 
   3   4   1   18.23    0.37 
   3  -4   1   18.70    0.42 
  -3  -4  -1   18.57    0.45 
   3  -4   1   18.34    0.47 
   3   4   2  102.58    1.49 
  -3   4  -2  102.59    1.57 
   3   4   2  100.42    1.50 
  -3  -4  -2  102.21    1.48 
   3  -4   2  100.64    1.54 
   3  -4   2  102.49    1.58 
   3   4   3   22.18    0.54 
  -3   4  -3   21.23    0.60 
   3   4   3   21.35    0.52 
   3  -4   3   21.99    0.59 
   3  -4   3   22.23    0.51 
  -3  -4  -3   21.99    0.44 
   3   4   4    5.77    0.33 
   3   4   4    5.51    0.30 
  -3   4  -4    6.16    0.39 
   3  -4   4    5.70    0.26 
  -3  -4  -4    5.67    0.18 
   3  -4   4    5.74    0.36 
  -3   4  -5   42.29    1.07 
   3   4   5   41.19    0.92 
   3   4   5   41.21    0.96 
   3  -4   5   43.00    1.03 
   3  -4   5   43.10    0.76 
   3  -4   5   41.49    1.06 
   3   4   6    0.38    0.22 
   3   4   6    0.42    0.19 
  -3   4  -6   -0.08    0.22 
   3  -4   6    0.24    0.21 
   3  -4   6    0.38    0.22 
   3   4   7   24.63    0.79 
  -3   4  -7   25.26    0.93 
   3   4   7   25.40    0.86 
   3  -4   7   23.92    0.85 
   3  -4   7   24.17    0.91 
   3   4   8   -0.03    0.23 
   3   4   8   -0.10    0.21 
  -3   4  -8    0.29    0.30 
   3  -4   8    0.42    0.31 
   3  -4   8   -0.17    0.23 
   3   4   9    3.07    0.39 
   3   4   9    3.90    0.45 
  -3   4  -9    2.50    0.46 
   3  -4   9    2.78    0.49 
   3  -4   9    3.34    0.45 
  -3   4 -10   -0.30    0.28 
   3   4  10    0.06    0.29 
   3   4  10    0.06    0.34 
   3  -4  10    0.12    0.31 
   3  -4  10    0.33    0.30 
  -3   5  10    4.31    0.50 
   3   5 -10    4.22    0.57 
  -3  -5  10    3.69    0.50 
  -3  -5  10    5.15    0.60 
   3   5  -9    0.74    0.33 
  -3   5   9    0.70    0.29 
   3   5  -9    0.83    0.30 
  -3  -5   9    0.52    0.32 
  -3  -5   9    0.95    0.29 
   3   5  -8    6.85    0.52 
  -3   5   8    8.67    0.52 
   3   5  -8    7.82    0.61 
  -3  -5   8    8.43    0.54 
  -3  -5   8    7.46    0.53 
  -3  -5   8    7.68    0.60 
  -3   5   7   33.03    0.92 
   3   5  -7   32.36    0.99 
   3   5  -7   31.69    1.00 
  -3   5   7   33.15    0.77 
   3  -5  -7   33.36    0.86 
  -3  -5   7   32.66    0.83 
  -3  -5   7   33.24    1.01 
   3   5  -6    0.09    0.20 
  -3   5   6   -0.24    0.12 
   3   5  -6   -0.11    0.14 
  -3   5   6   -0.42    0.14 
  -3  -5   6   -0.09    0.16 
   3  -5  -6    0.07    0.15 
  -3  -5   6    0.09    0.17 
   3   5  -5   14.27    0.58 
  -3   5   5   15.25    0.50 
  -3   5   5   14.95    0.39 
   3   5  -5   15.98    0.58 
  -3  -5   5   15.72    0.53 
   3  -5  -5   14.94    0.52 
  -3   5   4    0.79    0.14 
   3   5  -4    0.64    0.18 
  -3   5   4    0.96    0.10 
   3   5  -4    0.88    0.17 
  -3  -5   4    1.04    0.18 
   3  -5  -4    0.84    0.17 
   3   5  -3  143.13    2.17 
  -3   5   3  143.87    1.82 
   3   5  -3  143.44    2.13 
  -3   5   3  142.59    1.98 
  -3   5   3  144.11    1.81 
   3   5  -3  145.93    2.21 
  -3  -5   3  139.17    2.17 
   3  -5  -3  141.78    2.19 
   3   5  -2    0.32    0.10 
  -3   5   2    0.21    0.07 
   3   5  -2    0.32    0.13 
   3   5  -2    0.20    0.10 
   3  -5  -2    0.34    0.13 
  -3  -5   2    0.30    0.13 
   3   5  -1   79.46    1.19 
   3   5  -1   81.33    1.26 
  -3   5   1   81.03    1.11 
   3  -5  -1   79.47    1.35 
   3  -5  -1   78.16    1.02 
   3   5   0  142.68    2.01 
  -3   5   0  143.55    1.93 
   3   5   0  144.07    1.95 
   3  -5   0  144.11    2.13 
  -3  -5   0  144.31    2.10 
   3  -5   0  143.18    1.91 
  -3   5  -1    0.49    0.11 
   3   5   1    0.57    0.10 
   3   5   1    0.74    0.13 
  -3  -5  -1    0.62    0.14 
   3  -5   1    0.44    0.14 
   3  -5   1    0.63    0.12 
   3   5   2  268.13    3.48 
  -3   5  -2  262.75    3.58 
   3   5   2  262.62    3.49 
   3  -5   2  255.21    3.56 
  -3  -5  -2  262.47    3.49 
   3  -5   2  264.80    3.59 
   3   5   3    1.39    0.18 
   3   5   3    1.19    0.16 
  -3   5  -3    0.98    0.17 
   3  -5   3    1.33    0.20 
  -3  -5  -3    1.64    0.14 
   3  -5   3    1.33    0.16 
   3   5   4   15.42    0.52 
  -3   5  -4   15.84    0.59 
   3   5   4   16.02    0.48 
   3  -5   4   15.52    0.44 
   3  -5   4   15.51    0.56 
  -3  -5  -4   15.38    0.35 
   3   5   5    2.65    0.29 
  -3   5  -5    2.60    0.32 
   3   5   5    3.12    0.30 
   3  -5   5    3.20    0.23 
   3  -5   5    2.91    0.34 
  -3   5  -6   12.03    0.62 
   3   5   6   12.41    0.55 
   3   5   6   12.11    0.50 
   3  -5   6   11.02    0.56 
   3  -5   6   12.86    0.65 
   3   5   7    2.66    0.34 
  -3   5  -7    3.07    0.43 
   3   5   7    2.92    0.34 
   3  -5   7    2.84    0.42 
   3  -5   7    3.47    0.40 
  -3   5  -8   -0.14    0.29 
   3   5   8    0.39    0.27 
   3   5   8    0.20    0.24 
   3  -5   8    0.04    0.30 
   3  -5   8    0.11    0.25 
   3   5   9    0.67    0.33 
   3   5   9    0.17    0.24 
  -3   5  -9   -0.11    0.29 
   3  -5   9    0.26    0.30 
   3  -5   9   -0.47    0.26 
  -3   5 -10   -0.71    0.31 
   3   5  10    0.05    0.33 
   3   5  10   -0.74    0.26 
   3  -5  10   -0.88    0.32 
   3  -5  10    0.00    0.33 
   3   6 -10    5.56    0.63 
  -3   6  10    4.84    0.49 
   3   6 -10    5.52    0.61 
  -3  -6  10    5.80    0.62 
  -3  -6  10    5.05    0.62 
   3   6  -9   -0.03    0.28 
  -3   6   9    0.09    0.23 
   3   6  -9   -0.22    0.24 
  -3  -6   9   -0.02    0.28 
  -3  -6   9    0.05    0.24 
   3   6  -8    6.65    0.58 
  -3   6   8    6.40    0.46 
   3   6  -8    6.17    0.50 
  -3  -6   8    6.83    0.44 
  -3  -6   8    4.84    0.48 
   3   6  -7    1.39    0.28 
  -3   6   7    1.29    0.26 
   3   6  -7    2.25    0.36 
  -3  -6   7    1.44    0.29 
   3  -6  -7    1.06    0.22 
  -3  -6   7    1.59    0.25 
  -3   6   6   27.93    0.61 
  -3   6   6   28.09    0.77 
   3   6  -6   28.96    0.89 
   3   6  -6   28.63    0.89 
  -3  -6   6   27.48    0.76 
   3  -6  -6   27.52    0.77 
  -3  -6   6   29.47    0.88 
  -3   6   5    0.29    0.10 
   3   6  -5    0.20    0.17 
   3   6  -5    0.15    0.16 
  -3   6   5    0.35    0.14 
   3  -6  -5    0.34    0.16 
  -3  -6   5    0.32    0.17 
  -3   6   4   36.77    0.74 
  -3   6   4   36.77    0.57 
   3   6  -4   36.45    0.88 
   3   6  -4   37.47    0.88 
   3  -6  -4   36.61    0.86 
  -3  -6   4   37.83    0.87 
  -3   6   3   11.88    0.33 
   3   6  -3   12.45    0.45 
   3   6  -3   12.12    0.44 
  -3  -6   3   11.25    0.44 
   3  -6  -3   11.69    0.45 
  -3   6   2    8.02    0.23 
   3   6  -2    7.96    0.31 
   3   6  -2    8.42    0.34 
   3  -6  -2    8.20    0.37 
  -3  -6   2    7.93    0.35 
   3   6  -1   30.48    0.60 
  -3   6   1   31.11    0.54 
   3   6  -1   29.68    0.64 
  -3  -6   1   31.13    0.70 
  -3   6   0  413.04    5.29 
   3   6   0  409.12    5.37 
  -3  -6   0  415.38    5.47 
   3  -6   0  419.69    5.53 
   3  -6   0  417.83    5.26 
  -3   6  -1  100.92    1.53 
   3   6   1  102.67    1.51 
   3   6   1  104.23    1.47 
  -3  -6  -1  100.25    1.57 
   3  -6   1  102.78    1.52 
   3  -6   1  102.13    1.63 
   3   6   2  266.68    3.56 
  -3   6  -2  266.24    3.66 
   3   6   2  270.23    3.53 
   3  -6   2  265.21    3.65 
  -3  -6  -2  264.74    3.58 
   3  -6   2  266.26    3.66 
   3   6   3    5.58    0.29 
   3   6   3    6.43    0.31 
  -3   6  -3    5.09    0.32 
  -3  -6  -3    5.89    0.25 
   3  -6   3    5.75    0.29 
   3  -6   3    5.13    0.31 
   3   6   4    1.51    0.21 
  -3   6  -4    1.66    0.26 
   3   6   4    1.75    0.21 
   3  -6   4    1.79    0.26 
  -3  -6  -4    1.81    0.16 
   3  -6   4    1.76    0.20 
  -3   6  -5   37.80    1.05 
   3   6   5   38.90    0.85 
   3   6   5   37.41    0.90 
   3  -6   5   36.82    0.99 
   3  -6   5   38.45    0.79 
  -3   6  -6    1.68    0.30 
   3   6   6    1.88    0.27 
   3   6   6    1.78    0.28 
   3  -6   6    1.99    0.31 
  -3   6  -7    3.50    0.45 
   3   6   7    3.92    0.37 
   3   6   7    3.47    0.40 
   3  -6   7    4.49    0.50 
   3  -6   7    3.80    0.42 
  -3   6  -8    0.40    0.29 
   3   6   8    0.58    0.30 
   3   6   8    0.49    0.26 
   3  -6   8    0.73    0.32 
   3  -6   8    0.34    0.30 
   3   6   9    0.08    0.27 
   3   6   9    0.01    0.28 
  -3   6  -9    0.85    0.36 
   3  -6   9    0.66    0.36 
   3  -6   9   -0.04    0.29 
   3   6  10    0.11    0.34 
  -3   6 -10    0.17    0.32 
   3   6  10    0.44    0.31 
   3  -6  10   -0.33    0.34 
   3  -6  10   -0.14    0.33 
   3   7 -10    1.47    0.42 
  -3   7  10    1.31    0.34 
   3   7 -10    0.59    0.31 
  -3  -7  10    1.23    0.41 
  -3  -7  10    1.38    0.36 
   3   7  -9    3.79    0.47 
   3   7  -9    3.99    0.52 
  -3   7   9    4.16    0.45 
  -3  -7   9    3.87    0.48 
  -3  -7   9    3.87    0.53 
  -3   7   8   -0.03    0.22 
   3   7  -8   -0.04    0.21 
   3   7  -8    0.35    0.24 
  -3  -7   8    0.17    0.19 
  -3  -7   8    0.16    0.23 
  -3   7   7   11.45    0.54 
   3   7  -7   10.53    0.62 
   3   7  -7   10.89    0.61 
  -3  -7   7   10.68    0.62 
   3  -7  -7   11.39    0.52 
  -3  -7   7   11.08    0.50 
  -3   7   6    0.53    0.18 
   3   7  -6    0.41    0.22 
   3   7  -6    0.33    0.20 
  -3  -7   6    0.30    0.17 
  -3  -7   6    0.50    0.24 
   3  -7  -6    0.50    0.19 
  -3   7   5   21.90    0.50 
   3   7  -5   20.27    0.71 
  -3   7   5   21.57    0.59 
   3   7  -5   20.77    0.71 
  -3  -7   5   20.83    0.65 
   3  -7  -5   22.08    0.68 
   3   7  -4   10.70    0.47 
  -3   7   4   10.72    0.21 
  -3   7   4   10.96    0.37 
   3   7  -4    9.76    0.45 
  -3  -7   4   10.39    0.45 
   3  -7  -4   10.47    0.46 
   3   7  -3  251.73    3.60 
  -3   7   3  250.54    3.34 
   3   7  -3  257.06    3.56 
   3  -7  -3  256.21    3.63 
  -3  -7   3  248.51    3.60 
  -3   7   2    2.10    0.16 
   3   7  -2    2.30    0.21 
   3   7  -2    1.73    0.18 
   3  -7  -2    2.15    0.24 
  -3  -7   2    1.85    0.22 
   3   7  -1   22.91    0.56 
   3   7  -1   22.89    0.53 
  -3   7   1   23.14    0.46 
   3  -7  -1   22.64    0.62 
   3  -7  -1   23.11    0.36 
   3  -7  -1   23.59    0.34 
  -3  -7   1   24.84    0.63 
  -3   7   0   76.51    1.18 
   3   7   0   77.79    1.24 
   3   7   0   78.71    1.19 
   3  -7   0   76.28    1.36 
   3  -7   0   77.68    1.14 
  -3  -7   0   77.01    1.32 
   3   7   1   46.72    0.84 
  -3   7  -1   47.28    0.86 
   3   7   1   45.79    0.80 
   3  -7   1   46.41    0.84 
   3  -7   1   45.54    0.94 
  -3  -7  -1   46.64    0.90 
   3   7   2   63.92    1.05 
   3   7   2   63.62    1.06 
  -3   7  -2   63.96    1.16 
  -3  -7  -2   64.10    1.11 
   3  -7   2   65.13    1.15 
   3  -7   2   63.60    1.17 
   3   7   3    1.90    0.19 
   3   7   3    2.10    0.21 
  -3   7  -3    1.78    0.24 
  -3  -7  -3    2.19    0.19 
   3  -7   3    1.73    0.20 
   3  -7   3    1.88    0.22 
  -3   7  -4   14.04    0.57 
   3   7   4   15.20    0.50 
   3   7   4   14.96    0.48 
  -3  -7  -4   14.46    0.41 
   3  -7   4   15.42    0.49 
   3  -7   4   14.70    0.58 
   3   7   5   28.56    0.72 
   3   7   5   27.64    0.75 
  -3   7  -5   28.08    0.91 
   3  -7   5   28.37    0.69 
   3  -7   5   28.22    0.87 
   3   7   6   18.70    0.66 
  -3   7  -6   18.05    0.79 
   3   7   6   18.22    0.61 
   3  -7   6   17.99    0.73 
  -3   7  -7    0.25    0.25 
   3   7   7   -0.09    0.19 
   3   7   7    0.37    0.23 
   3  -7   7    0.35    0.28 
   3  -7   7    0.00    0.27 
  -3   7  -8    2.99    0.45 
   3   7   8    4.32    0.46 
   3   7   8    3.43    0.37 
   3  -7   8    4.45    0.52 
   3  -7   8    3.27    0.47 
   3   7   9    0.18    0.32 
   3   7   9    0.10    0.28 
  -3   7  -9    0.55    0.37 
   3  -7   9    1.21    0.40 
   3  -7   9    0.67    0.39 
   3   8 -10    0.16    0.31 
   3   8 -10   -0.02    0.33 
  -3   8  10    0.04    0.30 
  -3  -8  10   -0.15    0.31 
  -3  -8  10   -0.15    0.33 
   3   8  -9    5.52    0.59 
  -3   8   9    4.25    0.44 
   3   8  -9    4.57    0.55 
  -3  -8   9    5.05    0.57 
  -3   8   8    0.30    0.22 
   3   8  -8    0.70    0.28 
   3   8  -8    0.52    0.27 
  -3  -8   8    0.15    0.20 
  -3  -8   8    0.31    0.26 
   3   8  -7    5.27    0.50 
   3   8  -7    5.16    0.50 
  -3   8   7    5.27    0.38 
  -3  -8   7    4.25    0.47 
  -3  -8   7    4.77    0.38 
   3  -8  -7    4.32    0.36 
   3   8  -6    0.37    0.24 
  -3   8   6    0.15    0.18 
   3   8  -6    0.21    0.19 
  -3  -8   6    0.25    0.20 
  -3  -8   6    0.01    0.18 
   3  -8  -6    0.39    0.18 
   3   8  -5    7.80    0.46 
  -3   8   5    8.10    0.37 
   3   8  -5    7.64    0.46 
   3  -8  -5    8.12    0.44 
  -3  -8   5    7.99    0.44 
  -3   8   4   -0.03    0.12 
   3   8  -4   -0.01    0.17 
   3   8  -4    0.08    0.14 
   3  -8  -4    0.21    0.15 
  -3  -8   4   -0.03    0.17 
   3   8  -3   64.40    1.22 
  -3   8   3   63.94    1.04 
   3   8  -3   62.80    1.25 
   3  -8  -3   65.15    1.28 
  -3  -8   3   63.67    1.25 
  -3   8   2    2.11    0.18 
   3   8  -2    1.85    0.20 
   3   8  -2    2.27    0.22 
  -3  -8   2    2.22    0.24 
   3  -8  -2    2.21    0.24 
   3   8  -1    2.82    0.23 
  -3   8   1    2.32    0.18 
   3   8  -1    1.98    0.20 
  -3  -8   1    2.08    0.22 
   3  -8  -1    2.31    0.11 
   3  -8  -1    2.49    0.14 
   3  -8  -1    2.21    0.24 
   3   8   0    0.00    0.10 
  -3   8   0    0.01    0.10 
   3   8   0    0.09    0.11 
   3  -8   0    0.05    0.07 
  -3  -8   0   -0.08    0.11 
   3  -8   0    0.11    0.13 
  -3   8  -1   26.57    0.62 
   3   8   1   26.99    0.61 
   3   8   1   26.33    0.57 
  -3  -8  -1   26.34    0.65 
   3  -8   1   25.97    0.59 
   3  -8   1   26.26    0.69 
  -3   8  -2   12.54    0.46 
   3   8   2   12.46    0.39 
   3   8   2   12.23    0.39 
  -3  -8  -2   12.51    0.43 
   3  -8   2   12.62    0.44 
   3  -8   2   12.19    0.47 
   3   8   3    0.00    0.13 
  -3   8  -3    0.03    0.17 
   3   8   3    0.08    0.13 
  -3  -8  -3    0.22    0.12 
   3  -8   3    0.14    0.14 
   3  -8   3    0.14    0.15 
   3   8   4   54.95    1.03 
  -3   8  -4   55.73    1.25 
   3   8   4   55.63    1.07 
   3  -8   4   53.67    1.09 
   3  -8   4   55.13    1.21 
  -3  -8  -4   53.22    0.99 
   3   8   5    6.42    0.42 
   3   8   5    6.27    0.38 
  -3   8  -5    7.01    0.48 
   3  -8   5    6.16    0.44 
   3  -8   5    5.86    0.36 
  -3   8  -6    2.10    0.34 
   3   8   6    1.90    0.28 
   3   8   6    2.09    0.28 
   3  -8   6    2.23    0.36 
   3   8   7    8.20    0.51 
   3   8   7    7.82    0.47 
  -3   8  -7    7.62    0.63 
   3  -8   7    8.07    0.60 
  -3   8  -8    9.58    0.73 
   3   8   8    7.12    0.47 
   3   8   8    8.47    0.57 
   3  -8   8    9.50    0.69 
   3  -8   8    8.98    0.68 
   3   8   9   17.32    0.73 
   3   8   9   18.18    0.85 
  -3   8  -9   16.64    0.94 
   3  -8   9   15.52    0.91 
   3  -8   9   15.71    0.85 
  -3   9  10    2.90    0.42 
   3   9 -10    2.35    0.48 
   3   9 -10    2.10    0.49 
  -3  -9  10    1.81    0.47 
  -3  -9  10    2.93    0.51 
   3   9  -9   -0.03    0.30 
  -3   9   9    0.00    0.23 
   3   9  -9    0.21    0.28 
  -3  -9   9   -0.07    0.27 
  -3   9   8    2.58    0.34 
   3   9  -8    2.71    0.44 
   3   9  -8    2.53    0.41 
  -3  -9   8    3.17    0.35 
  -3  -9   8    2.71    0.42 
   3   9  -7    0.86    0.27 
   3   9  -7    1.49    0.34 
  -3   9   7    1.13    0.25 
  -3  -9   7    1.56    0.28 
  -3  -9   7    1.10    0.30 
   3  -9  -7    1.55    0.26 
  -3   9   6    6.53    0.36 
   3   9  -6    6.08    0.48 
   3   9  -6    7.49    0.53 
  -3  -9   6    6.33    0.43 
   3  -9  -6    6.04    0.43 
  -3  -9   6    6.52    0.51 
   3   9  -5    0.50    0.22 
   3   9  -5    0.55    0.20 
  -3   9   5    0.60    0.18 
   3  -9  -5    0.66    0.21 
  -3  -9   5    0.69    0.22 
   3   9  -4    1.77    0.27 
  -3   9   4    1.96    0.20 
   3   9  -4    2.12    0.28 
  -3  -9   4    2.02    0.26 
   3  -9  -4    2.89    0.31 
   3   9  -3    1.14    0.23 
   3   9  -3    0.61    0.20 
  -3   9   3    1.13    0.16 
   3  -9  -3    1.12    0.23 
  -3  -9   3    0.88    0.21 
   3   9  -2    0.18    0.14 
   3   9  -2    0.29    0.17 
  -3   9   2    0.16    0.13 
   3  -9  -2    0.11    0.15 
  -3  -9   2    0.33    0.16 
  -3   9   1   18.33    0.36 
   3   9  -1   18.17    0.50 
   3   9  -1   18.12    0.53 
  -3   9   1   18.25    0.45 
   3  -9  -1   18.31    0.61 
   3  -9  -1   17.49    0.35 
  -3  -9   1   17.11    0.56 
  -3   9   0    0.77    0.12 
   3   9   0    0.70    0.16 
   3   9   0    0.88    0.16 
  -3   9   0    0.49    0.14 
   3  -9   0    0.70    0.11 
  -3  -9   0    0.68    0.16 
   3  -9   0    1.13    0.22 
  -3   9  -1   11.53    0.40 
  -3   9  -1   11.93    0.42 
   3   9   1   10.43    0.39 
   3   9   1   11.68    0.39 
   3  -9   1   11.35    0.39 
  -3  -9  -1   12.07    0.44 
   3  -9   1   11.71    0.47 
  -3   9  -2   20.07    0.61 
  -3   9  -2   20.20    0.59 
   3   9   2   21.62    0.54 
   3   9   2   20.31    0.53 
   3  -9   2   20.78    0.64 
  -3  -9  -2   20.17    0.58 
   3  -9   2   20.76    0.59 
   3   9   3    1.81    0.22 
   3   9   3    2.13    0.23 
  -3   9  -3    2.20    0.27 
   3  -9   3    2.03    0.25 
  -3  -9  -3    2.15    0.23 
   3  -9   3    1.96    0.25 
   3   9   4   84.88    1.42 
   3   9   4   85.09    1.45 
  -3   9  -4   85.54    1.68 
   3  -9   4   80.41    1.60 
  -3  -9  -4   81.61    1.40 
   3  -9   4   84.43    1.53 
   3   9   5   15.21    0.55 
   3   9   5   15.37    0.52 
  -3   9  -5   15.22    0.69 
   3  -9   5   13.87    0.64 
   3  -9   5   15.29    0.55 
   3   9   6   21.76    0.66 
   3   9   6   20.94    0.69 
  -3   9  -6   21.27    0.85 
   3  -9   6   22.71    0.85 
   3   9   7    2.29    0.31 
  -3   9  -7    2.81    0.42 
   3   9   7    2.52    0.34 
   3  -9   7    2.61    0.39 
  -3   9  -8    1.74    0.38 
   3   9   8    2.72    0.35 
   3   9   8    2.36    0.36 
   3  -9   8    2.27    0.43 
   3  -9   8    2.91    0.49 
   3   9   9    0.29    0.27 
   3   9   9    0.41    0.33 
  -3   9  -9    0.92    0.38 
   3  -9   9    0.17    0.33 
   3  -9   9    0.05    0.34 
   3  10  -9    3.88    0.54 
   3  10  -9    3.32    0.49 
  -3  10   9    3.81    0.42 
  -3 -10   9    3.65    0.51 
  -3  10   8   12.89    0.61 
   3  10  -8   11.98    0.77 
   3  10  -8   12.06    0.73 
  -3 -10   8   11.64    0.76 
  -3 -10   8   13.31    0.61 
   3  10  -7    8.82    0.60 
  -3  10   7    8.52    0.45 
   3  10  -7    9.95    0.65 
   3 -10  -7    9.99    0.52 
  -3 -10   7   10.97    0.68 
  -3 -10   7    8.55    0.51 
  -3  10   6    1.15    0.22 
   3  10  -6    1.56    0.33 
   3  10  -6    1.09    0.28 
   3 -10  -6    2.14    0.31 
  -3 -10   6    1.49    0.26 
  -3 -10   6    1.75    0.33 
  -3  10   5    0.33    0.16 
   3  10  -5    0.13    0.21 
   3  10  -5    0.13    0.20 
   3 -10  -5    0.54    0.21 
  -3 -10   5    0.57    0.23 
   3  10  -4    1.34    0.25 
  -3  10   4    1.87    0.21 
   3  10  -4    1.32    0.25 
  -3 -10   4    2.04    0.29 
   3 -10  -4    1.89    0.27 
  -3  10   3    7.51    0.31 
   3  10  -3    7.41    0.42 
   3  10  -3    8.11    0.45 
   3 -10  -3    7.53    0.45 
  -3 -10   3    7.55    0.43 
   3  10  -2   20.74    0.63 
  -3  10   2   21.55    0.52 
   3  10  -2   18.79    0.60 
   3 -10  -2   20.95    0.69 
  -3 -10   2   21.05    0.67 
  -3  10   1    1.77    0.19 
  -3  10   1    1.79    0.14 
   3  10  -1    2.02    0.23 
   3  10  -1    1.33    0.20 
   3 -10  -1    1.74    0.14 
  -3 -10   1    1.79    0.25 
   3 -10  -1    1.72    0.25 
   3  10   0   20.39    0.54 
  -3  10   0   20.25    0.53 
   3  10   0   19.95    0.57 
  -3  10   0   19.69    0.48 
   3 -10   0   19.65    0.47 
  -3 -10   0   19.76    0.62 
   3 -10   0   19.65    0.65 
   3  10   1    0.19    0.15 
  -3  10  -1    0.21    0.12 
   3  10   1    0.07    0.13 
  -3  10  -1    0.13    0.15 
   3 -10   1    0.31    0.12 
  -3 -10  -1    0.92    0.20 
   3 -10   1    0.10    0.16 
  -3  10  -2   10.00    0.46 
  -3  10  -2   11.27    0.45 
   3  10   2   11.79    0.43 
   3  10   2   11.79    0.43 
  -3 -10  -2   11.35    0.46 
   3 -10   2   11.12    0.49 
   3 -10   2   11.59    0.45 
   3  10   3   44.88    0.92 
   3  10   3   46.00    0.92 
  -3  10  -3   45.52    1.08 
   3 -10   3   45.25    1.04 
   3 -10   3   44.85    1.05 
  -3 -10  -3   44.67    0.95 
   3  10   4    0.12    0.19 
  -3  10  -4    0.07    0.18 
   3  10   4    0.41    0.17 
  -3 -10  -4   -0.01    0.13 
   3 -10   4    0.04    0.17 
   3 -10   4   -0.08    0.19 
   3  10   5    0.82    0.19 
   3  10   5    0.81    0.21 
  -3  10  -5    0.76    0.24 
   3 -10   5    1.16    0.23 
   3 -10   5    0.49    0.22 
   3  10   6    0.78    0.23 
   3  10   6    0.81    0.24 
  -3  10  -6    0.99    0.31 
   3 -10   6    0.85    0.29 
   3  10   7    1.25    0.28 
   3  10   7    1.32    0.28 
  -3  10  -7    1.53    0.36 
   3 -10   7    2.01    0.38 
  -3  10  -8    0.54    0.30 
   3  10   8    0.63    0.27 
   3  10   8    0.78    0.29 
   3 -10   8    0.87    0.37 
  -3  10  -9    5.62    0.66 
   3  10   9    5.45    0.53 
   3  10   9    6.42    0.52 
   3 -10   9    6.07    0.68 
   3 -10   9    7.00    0.68 
  -3  11   9    5.00    0.47 
   3  11  -9    5.57    0.62 
   3  11  -9    5.75    0.64 
  -3 -11   9    5.24    0.59 
   3  11  -8   -0.11    0.26 
  -3  11   8    0.26    0.25 
   3  11  -8    0.05    0.28 
  -3 -11   8    0.12    0.29 
  -3 -11   8    0.63    0.25 
   3  11  -7    2.95    0.45 
   3  11  -7    2.38    0.41 
  -3  11   7    2.39    0.31 
  -3 -11   7    2.55    0.43 
   3 -11  -7    2.62    0.34 
  -3 -11   7    2.80    0.37 
  -3  11   6    0.13    0.16 
   3  11  -6   -0.08    0.22 
   3  11  -6    0.22    0.21 
  -3 -11   6    0.59    0.26 
  -3 -11   6    0.23    0.21 
   3 -11  -6    0.04    0.18 
   3  11  -5   32.92    1.03 
  -3  11   5   34.09    0.78 
   3  11  -5   33.23    1.02 
  -3 -11   5   33.68    0.94 
   3 -11  -5   33.10    0.95 
  -3  11   4    6.12    0.32 
   3  11  -4    4.86    0.44 
   3  11  -4    5.11    0.42 
  -3 -11   4    5.90    0.42 
   3 -11  -4    5.59    0.44 
   3  11  -3   51.36    1.16 
  -3  11   3   52.22    0.97 
   3  11  -3   50.80    1.16 
   3 -11  -3   50.88    1.19 
  -3 -11   3   51.18    1.18 
   3  11  -2   20.00    0.63 
  -3  11   2   20.75    0.53 
   3  11  -2   21.33    0.66 
  -3 -11   2   20.91    0.69 
   3 -11  -2   21.60    0.71 
  -3  11   1   41.51    0.81 
   3  11  -1   41.84    0.94 
   3  11  -1   41.44    0.89 
   3 -11  -1   40.20    1.01 
  -3 -11   1   41.77    1.00 
   3 -11  -1   41.13    0.71 
  -3  11   0   18.97    0.53 
   3  11   0   19.79    0.56 
  -3  11   0   18.47    0.49 
   3  11   0   19.29    0.58 
  -3 -11   0   18.80    0.63 
   3 -11   0   19.82    0.68 
   3 -11   0   18.76    0.48 
  -3  11  -1    7.57    0.38 
  -3  11  -1    7.95    0.36 
   3  11   1    7.98    0.37 
   3  11   1    8.94    0.38 
  -3 -11  -1    7.95    0.43 
   3 -11   1    8.69    0.37 
   3 -11   1    8.70    0.46 
   3  11   2    2.89    0.27 
  -3  11  -2    3.89    0.35 
  -3  11  -2    3.49    0.29 
   3  11   2    2.78    0.26 
   3 -11   2    2.93    0.27 
   3 -11   2    3.04    0.33 
  -3 -11  -2    3.77    0.32 
  -3  11  -3   26.22    0.81 
   3  11   3   26.63    0.68 
   3  11   3   25.05    0.66 
  -3  11  -3   25.37    0.78 
   3 -11   3   26.37    0.80 
   3 -11   3   25.77    0.77 
  -3 -11  -3   25.74    0.71 
  -3  11  -4    6.92    0.47 
   3  11   4    7.64    0.42 
   3  11   4    7.54    0.36 
   3 -11   4    6.63    0.46 
  -3 -11  -4    6.94    0.38 
   3 -11   4    7.85    0.45 
   3  11   5    7.19    0.37 
   3  11   5    6.83    0.40 
  -3  11  -5    6.02    0.49 
   3 -11   5    7.30    0.46 
   3 -11   5    7.46    0.52 
   3  11   6    0.24    0.19 
   3  11   6    0.05    0.21 
  -3  11  -6    0.69    0.29 
   3 -11   6    0.59    0.27 
   3  11   7   -0.18    0.21 
   3  11   7   -0.56    0.22 
  -3  11  -7    0.09    0.25 
   3 -11   7    0.11    0.27 
  -3  11  -8    4.02    0.56 
   3  11   8    3.90    0.45 
   3  11   8    4.56    0.42 
   3 -11   8    4.29    0.55 
  -3  12   9   -0.10    0.27 
   3  12  -9    0.11    0.33 
   3  12  -9    0.28    0.29 
  -3 -12   9   -0.10    0.27 
  -3  12   8    7.32    0.51 
   3  12  -8    8.17    0.70 
   3  12  -8    5.57    0.60 
  -3 -12   8    6.96    0.53 
  -3 -12   8    7.42    0.64 
  -3  12   7   -0.21    0.20 
   3  12  -7    0.14    0.23 
   3  12  -7    0.05    0.26 
   3 -12  -7   -0.05    0.20 
  -3 -12   7   -0.25    0.22 
  -3 -12   7    0.06    0.23 
   3  12  -6    0.33    0.27 
   3  12  -6    0.02    0.19 
  -3  12   6    0.10    0.19 
  -3 -12   6    0.04    0.20 
  -3 -12   6    0.14    0.23 
   3 -12  -6    0.12    0.21 
  -3  12   5    5.92    0.38 
   3  12  -5    6.21    0.53 
   3  12  -5    6.20    0.52 
   3 -12  -5    6.66    0.49 
  -3 -12   5    5.73    0.44 
   3  12  -4   41.38    1.12 
  -3  12   4   40.86    0.87 
   3  12  -4   42.08    1.13 
   3 -12  -4   40.19    1.08 
  -3 -12   4   40.97    1.07 
   3  12  -3    9.08    0.52 
   3  12  -3    9.12    0.51 
  -3  12   3    9.50    0.42 
  -3 -12   3    8.12    0.50 
   3 -12  -3    8.76    0.54 
   3  12  -2    0.05    0.17 
  -3  12   2   -0.06    0.16 
   3  12  -2    0.20    0.16 
  -3 -12   2   -0.20    0.18 
   3 -12  -2    0.17    0.19 
  -3  12   1    2.98    0.26 
   3  12  -1    3.36    0.31 
   3  12  -1    3.10    0.31 
   3 -12  -1    3.24    0.35 
  -3 -12   1    3.06    0.33 
   3  12   0   33.28    0.78 
  -3  12   0   34.27    0.74 
   3  12   0   32.51    0.81 
  -3  12   0   33.30    0.77 
   3 -12   0   31.71    0.70 
   3 -12   0   32.23    0.92 
  -3 -12   0   32.61    0.88 
  -3  12  -1    5.83    0.33 
   3  12   1    5.37    0.35 
  -3  12  -1    6.14    0.39 
   3  12   1    4.87    0.33 
   3 -12   1    5.22    0.32 
  -3 -12  -1    6.42    0.42 
   3 -12   1    6.22    0.46 
   3  12   2    8.54    0.43 
  -3  12  -2   10.24    0.50 
   3  12   2    9.11    0.42 
  -3  12  -2    9.28    0.45 
  -3 -12  -2    8.68    0.45 
   3 -12   2    9.45    0.44 
   3 -12   2    9.58    0.54 
   3  12   3    7.33    0.39 
   3  12   3    7.36    0.39 
  -3  12  -3    7.07    0.44 
  -3  12  -3    7.33    0.48 
   3 -12   3    7.07    0.45 
   3 -12   3    6.97    0.44 
  -3 -12  -3    7.12    0.41 
   3  12   4    3.07    0.29 
   3  12   4    2.54    0.27 
  -3  12  -4    2.18    0.32 
   3 -12   4    2.86    0.35 
   3 -12   4    3.32    0.34 
  -3 -12  -4    2.94    0.30 
   3  12   5    0.28    0.19 
   3  12   5    0.02    0.21 
  -3  12  -5    0.31    0.24 
   3 -12   5    0.00    0.18 
   3 -12   5    0.13    0.22 
   3  12   6   -0.01    0.20 
  -3  12  -6    0.30    0.25 
   3  12   6    0.12    0.20 
   3 -12   6    0.00    0.24 
   3  12   7    1.11    0.31 
   3  12   7    1.06    0.28 
  -3  12  -7    1.54    0.39 
   3 -12   7    1.11    0.34 
  -3  12  -8    0.32    0.30 
   3  12   8    0.88    0.28 
   3 -12   8    0.37    0.31 
   3  13  -8    0.22    0.32 
   3  13  -8    0.09    0.29 
  -3  13   8   -0.06    0.22 
  -3 -13   8    0.16    0.32 
  -3 -13   8   -0.05    0.23 
  -3  13   7    2.25    0.32 
   3  13  -7    2.16    0.40 
   3  13  -7    1.80    0.37 
  -3 -13   7    1.80    0.38 
  -3 -13   7    2.41    0.38 
   3 -13  -7    2.64    0.44 
   3  13  -6    1.46    0.32 
   3  13  -6    1.21    0.33 
  -3  13   6    1.01    0.23 
  -3 -13   6    1.81    0.35 
  -3 -13   6    1.14    0.32 
   3 -13  -6    1.78    0.33 
  -3  13   5    1.72    0.26 
   3  13  -5    1.37    0.33 
   3  13  -5    1.34    0.32 
   3 -13  -5    1.18    0.28 
  -3 -13   5    1.94    0.33 
   3  13  -4    5.90    0.47 
   3  13  -4    5.38    0.46 
  -3  13   4    5.94    0.40 
   3 -13  -4    5.05    0.45 
  -3 -13   4    5.68    0.46 
  -3  13   3   42.55    0.91 
   3  13  -3   41.33    1.09 
   3  13  -3   43.13    1.11 
  -3 -13   3   41.71    1.10 
   3 -13  -3   40.40    1.11 
   3  13  -2    2.34    0.31 
   3  13  -2    2.43    0.32 
  -3  13   2    1.72    0.24 
   3 -13  -2    1.90    0.30 
  -3 -13   2    1.80    0.30 
   3  13  -1   -0.05    0.16 
   3  13  -1   -0.16    0.13 
  -3  13   1   -0.18    0.14 
  -3 -13   1    0.07    0.21 
   3 -13  -1   -0.36    0.19 
  -3  13   0   15.29    0.54 
   3  13   0   16.20    0.54 
   3  13   0   16.11    0.58 
  -3 -13   0   15.96    0.65 
   3 -13   0   15.60    0.66 
   3  13   1    3.59    0.31 
  -3  13  -1    3.79    0.35 
   3  13   1    3.48    0.30 
  -3  13  -1    3.87    0.31 
   3 -13   1    3.62    0.30 
  -3 -13  -1    3.94    0.38 
   3 -13   1    3.13    0.36 
  -3  13  -2    0.36    0.18 
   3  13   2    0.61    0.22 
   3  13   2    0.64    0.22 
  -3  13  -2    0.67    0.22 
   3 -13   2    0.83    0.27 
   3 -13   2    0.42    0.18 
  -3 -13  -2    0.54    0.20 
  -3  13  -3    0.44    0.23 
   3  13   3    0.89    0.24 
  -3  13  -3    0.89    0.23 
   3  13   3    0.38    0.19 
   3 -13   3    0.50    0.21 
   3 -13   3    0.49    0.22 
  -3 -13  -3    0.69    0.20 
  -3  13  -4    1.00    0.28 
   3  13   4    0.85    0.23 
   3  13   4    1.11    0.23 
   3 -13   4    0.79    0.23 
  -3 -13  -4    1.03    0.23 
   3 -13   4    0.56    0.24 
   3  13   5    1.20    0.25 
   3  13   5    1.34    0.28 
  -3  13  -5    1.46    0.32 
   3 -13   5    1.38    0.31 
   3 -13   5    1.44    0.30 
   3  13   6    2.29    0.33 
  -3  13  -6    2.91    0.44 
   3  13   6    2.88    0.32 
   3 -13   6    2.34    0.39 
  -3  13  -7    4.26    0.54 
   3  13   7    3.91    0.38 
   3  13   7    4.11    0.44 
   3 -13   7    3.71    0.48 
  -3  13  -8   -0.03    0.31 
   3  13   8   -0.58    0.27 
   3 -13   8    0.08    0.32 
  -3  14   8   -0.55    0.24 
   3  14  -8   -0.02    0.29 
   3  14  -8    0.47    0.36 
  -3 -14   8   -0.07    0.31 
  -3 -14   8   -0.09    0.25 
  -3  14   7    6.03    0.47 
   3  14  -7    4.67    0.56 
   3  14  -7    5.77    0.59 
  -3 -14   7    5.83    0.53 
  -3 -14   7    4.85    0.56 
   3  14  -6    0.21    0.28 
  -3  14   6   -0.32    0.21 
   3  14  -6    0.11    0.25 
  -3 -14   6    0.16    0.27 
   3 -14  -6    0.01    0.22 
  -3 -14   6    0.23    0.26 
   3  14  -5    5.34    0.52 
  -3  14   5    6.00    0.39 
   3  14  -5    6.54    0.53 
   3 -14  -5    5.83    0.49 
  -3 -14   5    6.38    0.49 
  -3  14   4    5.42    0.40 
   3  14  -4    4.46    0.45 
   3  14  -4    5.50    0.51 
  -3 -14   4    4.98    0.48 
   3 -14  -4    5.02    0.49 
  -3  14   3    4.37    0.37 
   3  14  -3    4.59    0.44 
   3  14  -3    4.52    0.43 
   3 -14  -3    4.27    0.44 
  -3 -14   3    4.35    0.45 
   3  14  -2    2.98    0.33 
   3  14  -2    2.85    0.35 
  -3  14   2    2.77    0.29 
   3 -14  -2    2.86    0.39 
  -3 -14   2    3.11    0.38 
  -3  14   1    2.57    0.27 
   3  14  -1    2.20    0.28 
   3  14  -1    3.10    0.32 
   3 -14  -1    2.66    0.36 
  -3 -14   1    2.27    0.32 
   3  14   0    9.07    0.47 
   3  14   0    8.80    0.44 
  -3  14   0    9.18    0.46 
  -3 -14   0    8.59    0.51 
   3 -14   0    8.67    0.54 
  -3  14  -1   -0.23    0.18 
   3  14   1    0.19    0.19 
   3  14   1    0.13    0.17 
  -3 -14  -1   -0.26    0.18 
   3 -14   1    0.15    0.23 
  -3  14  -2    9.41    0.48 
   3  14   2   10.61    0.48 
  -3  14  -2    9.50    0.51 
   3  14   2    9.84    0.46 
   3 -14   2    8.87    0.55 
   3 -14   2   10.44    0.50 
  -3 -14  -2    9.67    0.53 
  -3  14  -3    0.34    0.21 
   3  14   3    0.39    0.20 
   3  14   3   -0.05    0.20 
  -3  14  -3   -0.07    0.17 
   3 -14   3    0.11    0.19 
   3 -14   3    0.06    0.23 
  -3 -14  -3    0.21    0.19 
  -3  14  -4    0.29    0.23 
  -3  14  -4    0.31    0.25 
   3  14   4    0.14    0.24 
   3  14   4    0.09    0.20 
   3 -14   4    0.20    0.21 
   3 -14   4   -0.06    0.22 
  -3 -14  -4   -0.12    0.18 
   3  14   5    5.53    0.39 
  -3  14  -5    5.81    0.56 
   3  14   5    6.54    0.49 
   3 -14   5    6.15    0.50 
   3 -14   5    5.92    0.52 
  -3  14  -6    0.02    0.24 
   3  14   6    0.01    0.26 
   3  14   6    0.15    0.23 
   3 -14   6    0.27    0.27 
   3  14   7    0.90    0.33 
  -3  14  -7    1.35    0.39 
   3 -14   7    0.78    0.34 
   3  15  -7    1.90    0.42 
  -3  15   7    1.61    0.33 
   3  15  -7    2.30    0.42 
  -3 -15   7    2.39    0.39 
  -3 -15   7    2.82    0.48 
   3  15  -6   -0.01    0.26 
   3  15  -6    0.16    0.24 
  -3  15   6   -0.30    0.20 
  -3 -15   6   -0.04    0.26 
  -3 -15   6    0.03    0.27 
   3 -15  -6   -0.12    0.20 
   3  15  -5    1.75    0.34 
  -3  15   5    1.36    0.26 
   3  15  -5    1.81    0.37 
  -3 -15   5    1.21    0.31 
   3 -15  -5    2.00    0.37 
   3  15  -4    2.41    0.37 
  -3  15   4    2.39    0.30 
   3  15  -4    2.14    0.38 
   3 -15  -4    2.10    0.37 
  -3 -15   4    2.04    0.35 
  -3  15   3    8.96    0.47 
   3  15  -3    8.07    0.52 
   3  15  -3    8.86    0.57 
  -3 -15   3    9.36    0.61 
   3 -15  -3    8.04    0.55 
   3  15  -2    1.63    0.30 
  -3  15   2    1.48    0.26 
   3  15  -2    1.72    0.32 
   3 -15  -2    1.28    0.31 
  -3 -15   2    1.61    0.33 
   3  15  -1    6.31    0.42 
  -3  15   1    6.54    0.40 
   3  15  -1    7.05    0.46 
   3 -15  -1    6.12    0.50 
  -3 -15   1    6.60    0.49 
  -3  15   0    8.76    0.45 
   3  15   0    9.77    0.50 
   3  15   0    8.70    0.46 
  -3 -15   0    9.35    0.55 
   3 -15   0    8.25    0.59 
  -3  15  -1    4.86    0.42 
   3  15   1    4.99    0.39 
   3  15   1    4.82    0.37 
  -3 -15  -1    4.96    0.43 
   3 -15   1    5.44    0.47 
   3  15   2   14.39    0.59 
  -3  15  -2   15.21    0.67 
   3  15   2   14.06    0.57 
   3 -15   2   14.42    0.72 
  -3 -15  -2   13.36    0.64 
  -3  15  -3    0.98    0.26 
   3  15   3    1.03    0.24 
  -3  15  -3    1.10    0.29 
   3  15   3    0.82    0.24 
   3 -15   3    0.57    0.26 
   3 -15   3    1.32    0.27 
  -3 -15  -3    1.08    0.27 
  -3  15  -4    5.17    0.48 
   3  15   4    4.89    0.38 
  -3  15  -4    4.80    0.49 
   3  15   4    5.28    0.44 
   3 -15   4    4.30    0.45 
   3 -15   4    4.79    0.45 
  -3 -15  -4    4.19    0.41 
   3  15   5    0.30    0.22 
   3  15   5   -0.64    0.21 
  -3  15  -5    0.05    0.26 
   3 -15   5    0.01    0.22 
   3 -15   5   -0.05    0.23 
  -3  15  -6    3.21    0.48 
   3  15   6    2.64    0.36 
   3 -15   6    3.25    0.45 
  -3  15  -7    1.05    0.36 
   3  15   7    0.15    0.31 
  -3  16   7    1.38    0.33 
   3  16  -7    1.26    0.39 
   3  16  -7    2.44    0.47 
  -3 -16   7    1.78    0.44 
  -3 -16   7    1.17    0.34 
   3  16  -6    2.47    0.44 
  -3  16   6    1.39    0.32 
   3  16  -6    2.69    0.45 
  -3 -16   6    2.16    0.41 
   3 -16  -6    2.04    0.40 
  -3 -16   6    1.92    0.41 
   3  16  -5   -0.03    0.24 
  -3  16   5   -0.11    0.24 
   3  16  -5    0.14    0.26 
   3 -16  -5    0.54    0.28 
  -3 -16   5   -0.14    0.24 
   3  16  -4    6.14    0.51 
  -3  16   4    5.08    0.40 
   3  16  -4    6.09    0.56 
  -3 -16   4    5.83    0.53 
   3 -16  -4    6.45    0.57 
  -3  16   3    1.11    0.24 
   3  16  -3    1.72    0.33 
  -3 -16   3    1.20    0.35 
   3 -16  -3    1.63    0.34 
  -3  16   2    9.76    0.50 
   3  16  -2    9.13    0.58 
   3  16  -2    9.53    0.57 
  -3 -16   2    8.76    0.63 
   3 -16  -2    8.78    0.61 
   3  16  -1   -0.21    0.21 
  -3  16   1    0.21    0.19 
   3  16  -1    0.10    0.20 
   3 -16  -1    0.08    0.27 
  -3 -16   1    0.23    0.24 
   3  16   0   19.10    0.68 
  -3  16   0   20.09    0.68 
   3  16   0   20.23    0.73 
   3 -16   0   21.25    0.86 
  -3 -16   0   20.27    0.82 
   3  16   1   -0.03    0.20 
  -3  16  -1   -0.03    0.21 
   3  16   1    0.26    0.23 
  -3 -16  -1    0.05    0.24 
   3 -16   1    0.14    0.26 
   3  16   2    0.57    0.22 
  -3  16  -2    0.82    0.26 
   3  16   2    0.49    0.23 
   3 -16   2    0.12    0.27 
  -3 -16  -2    0.27    0.23 
  -3  16  -3    1.87    0.35 
   3  16   3    1.72    0.30 
   3  16   3    2.05    0.30 
   3 -16   3    1.32    0.32 
  -3 -16  -3    1.97    0.33 
   3  16   4    3.55    0.38 
  -3  16  -4    2.69    0.40 
   3  16   4    3.74    0.36 
   3 -16   4    3.48    0.45 
  -3 -16  -4    3.38    0.40 
   3 -16   4    3.63    0.41 
   3  16   5    0.55    0.32 
  -3  16  -5    0.78    0.32 
   3 -16   5    0.72    0.30 
   3 -16   5    0.66    0.31 
  -3  16  -6    3.61    0.53 
   3  16   6    3.77    0.45 
   3 -16   6    3.65    0.48 
   3  17  -6    0.10    0.30 
  -3  17   6   -0.70    0.25 
   3  17  -6    0.44    0.30 
   3 -17  -6   -0.04    0.27 
  -3 -17   6    0.47    0.29 
  -3 -17   6    0.18    0.31 
   3  17  -5    7.34    0.63 
   3  17  -5    6.99    0.60 
  -3  17   5    6.83    0.51 
  -3 -17   5    7.95    0.61 
   3 -17  -5    8.01    0.61 
  -3  17   4   -0.20    0.23 
   3  17  -4    0.21    0.25 
   3  17  -4    0.33    0.24 
  -3 -17   4   -0.18    0.28 
   3 -17  -4    0.36    0.29 
  -3  17   3    3.03    0.36 
   3  17  -3    3.78    0.43 
   3  17  -3    3.19    0.40 
  -3 -17   3    4.08    0.50 
   3 -17  -3    3.47    0.45 
  -3  17   2    1.55    0.29 
   3  17  -2    1.40    0.30 
   3  17  -2    1.96    0.33 
   3 -17  -2    1.82    0.40 
  -3 -17   2    1.97    0.39 
   3  17  -1   14.01    0.68 
   3  17  -1   14.93    0.65 
  -3  17   1   14.58    0.62 
  -3 -17   1   17.67    0.81 
   3 -17  -1   15.62    0.78 
   3  17   0    1.87    0.31 
   3  17   0    1.66    0.30 
  -3  17   0    1.61    0.30 
   3 -17   0    1.74    0.36 
  -3 -17   0    1.97    0.36 
   3  17   1    1.10    0.26 
  -3  17  -1    1.90    0.33 
   3  17   1    1.25    0.28 
  -3 -17  -1    1.95    0.36 
   3 -17   1    1.19    0.34 
   3  17   2    2.72    0.34 
  -3  17  -2    3.41    0.41 
   3  17   2    3.80    0.37 
  -3 -17  -2    3.45    0.44 
   3 -17   2    3.66    0.48 
   3  17   3    0.40    0.22 
  -3  17  -3    0.39    0.25 
   3  17   3    0.33    0.28 
   3 -17   3   -0.29    0.26 
  -3 -17  -3    0.39    0.23 
  -3  17  -4    1.54    0.35 
   3  17   4    1.03    0.29 
  -3 -17  -4    1.19    0.31 
   3 -17   4    1.80    0.39 
   3  17   5   -0.12    0.27 
  -3  17  -5    0.37    0.31 
   3 -17   5    0.26    0.28 
  -3  18   5    0.53    0.30 
   3  18  -5    0.48    0.28 
   3  18  -5    0.71    0.33 
   3 -18  -5    0.59    0.31 
  -3 -18   5    0.49    0.34 
   3  18  -4    4.85    0.52 
  -3  18   4    4.43    0.40 
   3  18  -4    3.99    0.49 
  -3 -18   4    3.97    0.50 
   3 -18  -4    5.20    0.59 
   3  18  -3    1.19    0.31 
   3  18  -3    0.80    0.30 
  -3  18   3    0.66    0.24 
   3 -18  -3    0.68    0.32 
  -3 -18   3    0.61    0.30 
   3  18  -2    0.52    0.26 
   3  18  -2    1.31    0.34 
  -3  18   2    0.65    0.24 
  -3 -18   2    0.89    0.32 
   3 -18  -2    0.86    0.33 
  -3  18   1    6.08    0.48 
   3  18  -1    6.63    0.53 
   3  18  -1    6.03    0.52 
  -3 -18   1    5.18    0.53 
   3 -18  -1    4.41    0.51 
   3  18   0    1.65    0.33 
  -3  18   0    1.41    0.31 
   3  18   0    1.70    0.32 
  -3 -18   0    0.86    0.33 
   3 -18   0    0.94    0.32 
   3  18   1    0.32    0.23 
   3  18   1    0.76    0.29 
  -3  18  -1    0.69    0.26 
  -3 -18  -1    0.74    0.31 
   3 -18   1    0.64    0.30 
   3  18   2   -0.15    0.23 
  -3  18  -2    0.15    0.20 
   3  18   2    0.22    0.23 
  -3 -18  -2    0.89    0.34 
   3 -18   2    0.05    0.25 
   3  18   3    1.12    0.31 
  -3  18  -3    0.98    0.30 
  -3 -18  -3    0.73    0.28 
   3 -18   3    0.67    0.33 
  -3  18  -4    0.02    0.24 
   3  18   4    0.06    0.28 
   3 -18   4    0.53    0.32 
   3  18   5    2.61    0.46 
  -3  18  -5    3.04    0.50 
   3 -18   5    2.79    0.44 
   3  19  -4    0.43    0.27 
   3  19  -4   -0.28    0.22 
  -3  19   4   -0.40    0.26 
  -3 -19   4   -0.07    0.27 
   3 -19  -4    0.03    0.27 
   3  19  -3    1.34    0.32 
  -3  19   3    1.41    0.32 
   3  19  -3    1.32    0.35 
  -3 -19   3    1.77    0.42 
   3 -19  -3    1.63    0.38 
   3  19  -2    0.24    0.26 
   3  19  -2   -0.15    0.24 
  -3  19   2    0.03    0.25 
  -3 -19   2   -0.01    0.30 
   3 -19  -2   -0.05    0.27 
   3  19  -1   10.55    0.63 
   3  19  -1    8.89    0.60 
  -3  19   1    8.65    0.56 
  -3 -19   1    9.76    0.72 
   3 -19  -1    8.16    0.67 
   3  19   0    0.21    0.27 
  -3  19   0   -0.02    0.24 
   3  19   0   -0.03    0.23 
   3 -19   0    0.44    0.31 
  -3 -19   0   -0.10    0.28 
   3  19   1    0.35    0.24 
  -3  19  -1    0.67    0.25 
   3  19   1    0.53    0.27 
  -3 -19  -1    0.65    0.32 
   3 -19   1   -0.05    0.29 
  -3  19  -2    0.17    0.22 
   3  19   2   -0.22    0.24 
   3 -19   2    0.61    0.34 
  -3 -19  -2   -0.13    0.25 
   3  19   3    2.14    0.41 
  -3  19  -3    2.63    0.42 
  -3 -19  -3    2.16    0.39 
   3 -19   3    2.33    0.45 
   3  20  -3    1.00    0.34 
   3  20  -3    0.95    0.34 
  -3  20   3    1.01    0.31 
   3 -20  -3    1.17    0.37 
  -3 -20   3    1.13    0.37 
   3  20  -2    0.17    0.24 
  -3  20   2    0.60    0.28 
   3  20  -2    0.10    0.23 
  -3 -20   2   -0.24    0.26 
   3 -20  -2    0.01    0.29 
   3  20  -1    2.99    0.44 
   3  20  -1    3.46    0.43 
  -3  20   1    2.81    0.39 
   3 -20  -1    3.83    0.55 
  -3 -20   1    2.92    0.50 
   3  20   0    0.41    0.27 
  -3  20   0    0.57    0.26 
   3  20   0    0.08    0.27 
   3 -20   0    0.12    0.33 
  -3 -20   0    0.01    0.32 
  -3  20  -1    0.27    0.26 
   3  20   1    0.07    0.30 
  -3 -20  -1   -0.16    0.28 
   3 -20   1   -0.15    0.28 
   3  20   2    2.55    0.39 
  -3  20  -2    3.51    0.46 
   3 -20   2    2.29    0.44 
  -3 -20  -2    2.09    0.39 
  -4   0  11    0.25    0.33 
  -4   0  10   33.93    1.10 
   4   0 -10   35.48    1.22 
  -4   0  10   35.59    1.22 
   4   0  -9    0.07    0.26 
  -4   0   9   -0.01    0.26 
  -4   0   9   -0.22    0.19 
  -4   0   8    9.66    0.49 
  -4   0   8   10.35    0.60 
   4   0  -8   10.37    0.50 
   4   0  -8   10.75    0.56 
  -4   0   8   10.21    0.54 
   4   0  -8   10.12    0.57 
  -4   0   7    0.09    0.17 
   4   0  -7   -0.08    0.17 
   4   0  -7   -0.07    0.17 
  -4   0   7    0.07    0.17 
   4   0  -7    0.07    0.17 
  -4   0   7   -0.09    0.20 
  -4   0   6   48.53    1.11 
  -4   0   6   49.32    1.09 
   4   0  -6   47.24    1.10 
   4   0  -6   46.51    1.08 
  -4   0   6   47.50    1.04 
   4   0  -6   49.02    1.06 
  -4   0   5    0.02    0.12 
   4   0  -5   -0.14    0.15 
   4   0  -5   -0.01    0.11 
  -4   0   5   -0.13    0.14 
   4   0  -5   -0.03    0.15 
   4   0  -4   61.61    1.09 
  -4   0   4   60.44    1.09 
   4   0  -4   59.43    1.06 
   4   0  -4   58.02    1.17 
   4   0  -3    0.00    0.12 
   4   0  -3   -0.11    0.07 
  -4   0   3    0.00    0.09 
   4   0  -3    0.02    0.09 
   4   0  -2    7.47    0.24 
  -4   0   2    7.41    0.21 
   4   0  -2    7.63    0.34 
   4   0  -2    7.53    0.22 
   4   0  -1   -0.11    0.11 
   4   0  -1   -0.09    0.05 
   4   0   0   37.93    0.54 
   4   0   0   38.36    0.63 
   4   0   0   38.32    0.51 
   4   0   0   37.74    0.77 
   4   0   1    0.02    0.09 
   4   0   1   -0.18    0.09 
   4   0   1   -0.05    0.06 
   4   0   2   21.32    0.51 
   4   0   2   21.92    0.49 
   4   0   2   21.78    0.50 
  -4   0  -3    0.04    0.11 
   4   0   3   -0.01    0.08 
   4   0   3   -0.06    0.12 
   4   0   3    0.04    0.13 
   4   0   4   43.94    0.95 
   4   0   4   43.11    0.93 
   4   0   4   42.06    0.69 
  -4   0  -4   41.60    0.69 
  -4   0  -4   42.48    0.94 
   4   0   5   -0.11    0.18 
   4   0   5    0.06    0.17 
  -4   0  -5    0.30    0.20 
  -4   0  -6   13.04    0.61 
   4   0   6   13.43    0.59 
   4   0   6   12.74    0.59 
   4   0   7   -0.07    0.23 
   4   0   7    0.17    0.23 
   4   0   8   25.19    0.95 
   4   0   8   26.25    0.93 
   4   0   9   -0.10    0.27 
   4   0   9   -0.47    0.27 
   4   0  10    1.57    0.39 
   4   0  10    1.02    0.37 
  -4   1  11    4.04    0.54 
   4   1 -11    4.68    0.57 
  -4  -1  11    4.03    0.66 
  -4  -1  11    4.26    0.56 
   4   1 -10    0.21    0.30 
  -4   1  10    0.19    0.33 
  -4  -1  10   -0.38    0.24 
  -4  -1  10   -0.05    0.31 
   4   1  -9    5.94    0.52 
  -4   1   9    6.54    0.48 
  -4   1   9    6.36    0.52 
   4  -1  -9    6.15    0.55 
  -4  -1   9    5.26    0.53 
  -4  -1   9    6.69    0.52 
   4   1  -8    0.32    0.23 
  -4   1   8    0.33    0.24 
   4   1  -8    0.41    0.20 
   4   1  -8    0.52    0.24 
  -4   1   8    0.24    0.20 
  -4   1   8    0.40    0.21 
   4  -1  -8    0.61    0.22 
  -4  -1   8    0.54    0.20 
  -4  -1   8    0.36    0.22 
  -4  -1   8    0.07    0.21 
   4  -1  -8    0.58    0.27 
  -4   1   7    9.30    0.46 
  -4   1   7    8.41    0.46 
  -4   1   7    8.40    0.48 
   4   1  -7    8.31    0.48 
   4   1  -7    9.19    0.47 
   4   1  -7    9.21    0.54 
   4  -1  -7    8.73    0.51 
  -4  -1   7    9.35    0.54 
  -4  -1   7    7.96    0.47 
   4  -1  -7    8.67    0.48 
  -4  -1   7    8.66    0.46 
   4  -1  -7    9.37    0.48 
   4   1  -6   24.10    0.74 
   4   1  -6   23.45    0.77 
   4   1  -6   24.16    0.72 
  -4   1   6   25.16    0.69 
  -4   1   6   24.66    0.75 
  -4  -1   6   24.46    0.73 
  -4  -1   6   22.65    0.76 
  -4  -1   6   23.52    0.71 
   4  -1  -6   24.78    0.69 
   4  -1  -6   24.18    0.75 
   4  -1  -6   23.45    0.74 
  -4   1   5   40.37    0.91 
   4   1  -5   42.70    0.95 
   4   1  -5   42.37    0.96 
  -4   1   5   42.99    0.87 
   4   1  -5   41.47    0.91 
  -4  -1   5   41.78    0.94 
   4  -1  -5   42.60    0.92 
  -4  -1   5   41.78    0.91 
  -4  -1   5   41.48    0.95 
   4  -1  -5   41.21    0.95 
   4  -1  -5   41.84    0.87 
   4   1  -4   18.12    0.51 
  -4   1   4   17.05    0.49 
   4   1  -4   17.14    0.56 
   4   1  -4   16.90    0.50 
  -4  -1   4   17.58    0.51 
   4  -1  -4   18.03    0.49 
   4  -1  -4   17.36    0.56 
   4  -1  -4   17.19    0.46 
   4   1  -3   13.16    0.38 
   4   1  -3   12.87    0.38 
   4   1  -3   12.57    0.46 
  -4   1   3   13.17    0.35 
   4  -1  -3   12.46    0.46 
   4  -1  -3   13.13    0.35 
   4  -1  -3   13.57    0.36 
   4   1  -2   11.78    0.33 
   4   1  -2   11.37    0.28 
   4   1  -2   11.93    0.44 
  -4   1   2   11.40    0.25 
   4  -1  -2   11.61    0.29 
   4  -1  -2   11.58    0.42 
   4   1  -1   70.38    1.05 
   4   1  -1   68.80    0.95 
   4   1  -1   71.14    1.23 
   4  -1  -1   68.42    1.21 
   4  -1  -1   70.99    1.00 
   4   1   0   36.58    0.52 
   4   1   0   36.41    0.76 
   4   1   0   36.81    0.62 
   4  -1   0   36.32    0.60 
   4  -1   0   36.84    0.76 
   4   1   1   53.98    0.96 
   4   1   1   55.17    0.81 
  -4   1  -1   55.16    0.83 
   4   1   1   54.06    0.88 
   4  -1   1   54.40    0.97 
   4  -1   1   54.18    0.89 
   4  -1   1   54.39    0.83 
   4   1   2    2.11    0.19 
   4   1   2    2.15    0.18 
  -4   1  -2    2.09    0.18 
   4   1   2    1.99    0.16 
   4  -1   2    2.13    0.19 
   4  -1   2    1.73    0.16 
   4  -1   2    2.08    0.18 
  -4   1  -3    8.20    0.36 
   4   1   3    8.39    0.34 
   4   1   3    8.05    0.34 
   4   1   3    8.85    0.28 
   4  -1   3    7.97    0.35 
   4  -1   3    8.14    0.29 
   4  -1   3    8.00    0.35 
  -4  -1  -3    8.02    0.27 
   4   1   4    4.28    0.18 
  -4   1  -4    4.92    0.33 
   4   1   4    4.51    0.33 
   4  -1   4    4.30    0.34 
   4  -1   4    5.02    0.21 
  -4  -1  -4    4.45    0.18 
   4  -1   4    4.43    0.33 
   4   1   5    4.68    0.39 
  -4   1  -5    4.11    0.38 
   4   1   5    4.45    0.35 
   4  -1   5    4.76    0.39 
   4  -1   5    4.25    0.37 
  -4   1  -6    2.39    0.34 
   4   1   6    2.95    0.34 
   4   1   6    2.70    0.33 
   4  -1   6    2.33    0.34 
   4  -1   6    2.70    0.34 
  -4   1  -7    8.19    0.57 
   4   1   7    8.39    0.57 
   4   1   7    7.89    0.49 
   4  -1   7    7.11    0.49 
   4  -1   7    8.56    0.58 
   4   1   8    0.76    0.30 
   4   1   8    0.33    0.30 
  -4   1  -8    0.07    0.29 
   4  -1   8    0.18    0.25 
   4  -1   8    0.57    0.32 
   4   1   9   -0.46    0.24 
   4   1   9   -0.08    0.25 
   4  -1   9    0.59    0.29 
   4  -1   9   -0.32    0.27 
   4   1  10    0.73    0.36 
   4   1  10    0.68    0.38 
   4  -1  10    1.01    0.34 
   4  -1  10    0.39    0.37 
   4   2 -11    1.26    0.40 
  -4   2  11    0.81    0.37 
  -4  -2  11    0.83    0.33 
  -4  -2  11    1.02    0.39 
  -4   2  10   10.01    0.71 
   4   2 -10   10.68    0.72 
  -4  -2  10   10.00    0.67 
  -4  -2  10   10.37    0.71 
   4   2  -9    0.03    0.24 
  -4   2   9   -0.28    0.24 
   4   2  -9    0.00    0.22 
  -4  -2   9   -0.17    0.21 
  -4  -2   9    0.30    0.28 
   4   2  -8   -0.23    0.17 
  -4   2   8    0.02    0.18 
   4   2  -8    0.28    0.23 
  -4   2   8   -0.01    0.21 
  -4   2   8   -0.04    0.23 
   4   2  -8    0.05    0.20 
   4  -2  -8    0.20    0.18 
  -4  -2   8    0.10    0.21 
  -4  -2   8    0.05    0.20 
  -4  -2   8    0.10    0.18 
  -4   2   7    2.93    0.30 
   4   2  -7    3.27    0.38 
   4   2  -7    3.17    0.33 
   4   2  -7    3.25    0.33 
  -4   2   7    3.02    0.33 
   4  -2  -7    3.23    0.32 
  -4  -2   7    2.66    0.31 
  -4  -2   7    3.00    0.34 
  -4  -2   7    3.61    0.40 
  -4   2   6  146.67    2.27 
   4   2  -6  148.61    2.45 
  -4   2   6  151.67    2.40 
   4   2  -6  144.46    2.38 
   4   2  -6  146.88    2.41 
   4  -2  -6  149.54    2.39 
  -4  -2   6  147.95    2.41 
   4  -2  -6  148.02    2.28 
  -4  -2   6  145.92    2.36 
   4  -2  -6  147.43    2.39 
  -4  -2   6  148.07    2.46 
  -4   2   5   51.44    1.05 
  -4   2   5   52.70    0.99 
   4   2  -5   51.96    1.09 
   4   2  -5   54.65    1.14 
   4   2  -5   52.61    1.11 
   4  -2  -5   53.60    1.13 
   4  -2  -5   54.01    1.06 
   4  -2  -5   51.74    0.98 
  -4  -2   5   52.02    1.10 
   4   2  -4   62.07    1.15 
   4   2  -4   62.91    1.16 
   4   2  -4   64.48    1.25 
  -4   2   4   64.37    1.11 
  -4   2   4   64.09    1.05 
   4  -2  -4   64.52    1.24 
   4  -2  -4   63.71    1.06 
  -4  -2   4   63.96    1.23 
  -4   2   3  136.14    1.89 
   4   2  -3  136.56    2.14 
   4   2  -3  135.67    2.01 
   4   2  -3  136.00    1.97 
   4  -2  -3  134.39    1.88 
   4  -2  -3  134.41    2.12 
  -4  -2   3  136.58    2.12 
   4   2  -2    0.05    0.07 
   4   2  -2   -0.05    0.12 
   4   2  -2    0.07    0.07 
  -4   2   2    0.10    0.05 
   4  -2  -2   -0.01    0.05 
  -4  -2   2    0.10    0.13 
   4  -2  -2    0.16    0.13 
   4   2  -1  267.43    3.44 
   4   2  -1  277.71    3.75 
   4   2  -1  269.09    3.55 
  -4  -2   1  271.26    3.73 
   4  -2  -1  269.17    3.74 
   4   2   0    0.93    0.12 
   4   2   0    1.06    0.09 
  -4   2   0    0.79    0.07 
   4   2   0    0.74    0.14 
  -4  -2   0    0.80    0.14 
   4  -2   0    0.81    0.15 
   4  -2   0    1.04    0.05 
   4  -2   0    0.91    0.07 
   4  -2   0    0.82    0.09 
   4   2   1   70.11    1.17 
   4   2   1   69.65    1.08 
  -4   2  -1   69.33    1.04 
   4   2   1   70.09    1.00 
   4  -2   1   69.53    1.18 
   4  -2   1   69.86    1.04 
   4  -2   1   68.89    1.08 
  -4  -2  -1   70.16    1.16 
  -4   2  -2   19.32    0.48 
   4   2   2   18.00    0.47 
   4   2   2   19.92    0.47 
   4   2   2   19.42    0.44 
   4  -2   2   19.54    0.48 
  -4  -2  -2   20.20    0.47 
   4  -2   2   19.15    0.49 
   4  -2   2   19.62    0.49 
  -4   2  -3   47.46    0.95 
   4   2   3   47.39    0.80 
   4   2   3   46.35    0.91 
   4   2   3   47.10    0.90 
   4  -2   3   47.08    0.84 
  -4  -2  -3   48.32    0.80 
   4  -2   3   47.36    0.95 
   4  -2   3   49.01    0.95 
   4   2   4    0.51    0.17 
   4   2   4    0.45    0.15 
  -4   2  -4    0.78    0.19 
   4  -2   4    0.81    0.12 
   4  -2   4    0.50    0.19 
   4  -2   4    1.52    0.24 
  -4  -2  -4    0.80    0.09 
   4   2   5   11.97    0.50 
   4   2   5   12.72    0.54 
  -4   2  -5   12.57    0.56 
   4  -2   5   13.30    0.57 
   4  -2   5   11.29    0.54 
   4   2   6    0.28    0.19 
  -4   2  -6   -0.01    0.19 
   4   2   6   -0.14    0.20 
   4  -2   6    0.14    0.19 
   4  -2   6   -0.11    0.19 
  -4   2  -7    0.62    0.25 
   4   2   7    0.47    0.24 
   4   2   7    0.62    0.24 
   4  -2   7    0.47    0.26 
   4  -2   7    0.60    0.24 
  -4   2  -8    3.93    0.46 
   4   2   8    4.13    0.47 
   4   2   8    4.17    0.42 
   4  -2   8    4.13    0.46 
   4  -2   8    4.53    0.48 
  -4   2  -9    0.61    0.31 
   4   2   9    0.49    0.29 
   4   2   9    0.28    0.28 
   4  -2   9    0.00    0.28 
   4  -2   9    0.37    0.27 
   4   2  10    0.63    0.34 
   4   2  10   -0.04    0.29 
   4  -2  10    0.10    0.31 
   4  -2  10   -0.13    0.34 
   4   3 -11    2.15    0.43 
  -4   3  11    1.71    0.41 
  -4  -3  11    1.55    0.42 
  -4  -3  11    1.43    0.40 
   4   3 -10    0.10    0.32 
  -4   3  10   -0.35    0.28 
  -4  -3  10    0.19    0.29 
  -4  -3  10    0.36    0.31 
   4   3  -9    4.21    0.50 
  -4   3   9    3.70    0.44 
   4   3  -9    4.06    0.46 
  -4  -3   9    4.43    0.51 
  -4  -3   9    3.78    0.45 
  -4   3   8    0.27    0.22 
  -4   3   8    0.06    0.21 
   4   3  -8   -0.03    0.20 
   4   3  -8   -0.18    0.17 
   4   3  -8    0.14    0.25 
  -4  -3   8   -0.17    0.16 
  -4  -3   8    0.32    0.26 
  -4  -3   8    0.08    0.18 
   4  -3  -8   -0.05    0.18 
  -4   3   7   14.23    0.52 
   4   3  -7   14.71    0.58 
  -4   3   7   13.56    0.58 
   4   3  -7   13.43    0.65 
   4   3  -7   13.61    0.60 
  -4  -3   7   12.75    0.60 
  -4  -3   7   12.80    0.55 
   4  -3  -7   13.97    0.57 
  -4  -3   7   14.17    0.64 
   4   3  -6  216.79    3.36 
   4   3  -6  217.03    3.37 
  -4   3   6  223.16    3.14 
  -4   3   6  222.92    3.28 
   4   3  -6  215.10    3.30 
  -4  -3   6  223.56    3.36 
  -4  -3   6  222.00    3.30 
   4  -3  -6  222.34    3.31 
   4   3  -5    0.41    0.18 
  -4   3   5    0.58    0.14 
   4   3  -5    0.36    0.17 
  -4   3   5    0.44    0.17 
   4   3  -5    0.54    0.19 
   4  -3  -5    0.50    0.19 
   4  -3  -5    0.41    0.13 
  -4  -3   5    0.63    0.20 
  -4   3   4    9.74    0.34 
   4   3  -4    9.77    0.41 
  -4   3   4   10.22    0.31 
   4   3  -4   10.40    0.40 
   4   3  -4    9.97    0.44 
   4  -3  -4    9.87    0.31 
  -4  -3   4    9.99    0.43 
   4  -3  -4   10.47    0.46 
   4   3  -3   13.37    0.49 
   4   3  -3   13.72    0.41 
  -4   3   3   13.23    0.33 
   4  -3  -3   14.19    0.50 
   4  -3  -3   13.90    0.31 
  -4  -3   3   13.69    0.48 
   4   3  -2   18.84    0.47 
   4   3  -2   19.11    0.42 
  -4   3   2   18.97    0.32 
   4   3  -2   18.67    0.56 
   4  -3  -2   19.12    0.57 
   4  -3  -2   19.17    0.34 
  -4  -3   2   17.94    0.54 
   4   3  -1    8.19    0.38 
   4   3  -1    9.29    0.30 
  -4   3   1    8.97    0.17 
   4   3  -1    9.19    0.24 
   4  -3  -1    8.83    0.20 
  -4  -3   1    8.61    0.36 
   4  -3  -1    8.73    0.19 
   4  -3  -1    8.34    0.36 
  -4   3   0   29.64    0.48 
   4   3   0   29.70    0.50 
   4   3   0   29.12    0.57 
   4   3   0   30.67    0.69 
   4  -3   0   33.98    0.47 
  -4  -3   0   29.18    0.66 
   4  -3   0   29.54    0.51 
   4  -3   0   29.14    0.69 
   4   3   1   61.31    1.06 
   4   3   1   60.39    0.98 
   4   3   1   61.53    0.90 
  -4   3  -1   60.02    0.95 
   4  -3   1   60.86    0.98 
   4  -3   1   59.68    1.09 
  -4  -3  -1   61.57    1.05 
   4   3   2   39.76    0.75 
   4   3   2   39.53    0.75 
   4   3   2   40.61    0.72 
  -4   3  -2   38.72    0.77 
  -4  -3  -2   39.35    0.74 
   4  -3   2   39.12    0.78 
   4  -3   2   38.79    0.79 
   4   3   3    0.55    0.14 
   4   3   3    0.45    0.14 
  -4   3  -3    0.44    0.15 
  -4  -3  -3    0.39    0.10 
   4  -3   3    0.19    0.11 
   4  -3   3    0.24    0.14 
   4  -3   3    0.56    0.16 
  -4   3  -4    7.41    0.41 
   4   3   4    7.79    0.39 
   4   3   4    7.55    0.37 
   4  -3   4    7.77    0.42 
   4  -3   4    7.74    0.42 
  -4  -3  -4    7.74    0.23 
   4  -3   4    7.53    0.30 
   4   3   5    4.88    0.35 
  -4   3  -5    4.74    0.41 
   4   3   5    3.44    0.33 
   4  -3   5    4.65    0.40 
   4  -3   5    4.18    0.38 
  -4   3  -6   11.67    0.59 
   4   3   6   11.68    0.54 
   4   3   6   11.99    0.55 
   4  -3   6   12.00    0.62 
   4  -3   6   11.24    0.56 
   4   3   7    0.42    0.22 
   4   3   7    0.20    0.25 
  -4   3  -7    0.44    0.25 
   4  -3   7    0.67    0.28 
   4  -3   7    0.86    0.29 
  -4   3  -8    1.71    0.38 
   4   3   8    1.59    0.34 
   4   3   8    1.26    0.33 
   4  -3   8    1.43    0.32 
   4  -3   8    1.21    0.37 
   4   3   9    0.45    0.32 
   4   3   9    0.56    0.31 
  -4   3  -9    0.34    0.34 
   4  -3   9    0.49    0.29 
   4  -3   9    0.19    0.33 
   4   3  10   -0.16    0.25 
  -4   3 -10   -0.68    0.28 
   4   3  10   -0.23    0.32 
   4  -3  10   -0.34    0.27 
   4  -3  10    0.17    0.34 
   4   4 -10   10.08    0.71 
  -4   4  10   10.86    0.70 
   4   4 -10   10.25    0.73 
  -4  -4  10   10.29    0.71 
  -4  -4  10   10.75    0.78 
   4   4  -9   -0.06    0.20 
  -4   4   9   -0.04    0.22 
   4   4  -9   -0.09    0.22 
  -4  -4   9    0.37    0.26 
  -4  -4   9    0.06    0.25 
   4   4  -8    0.62    0.29 
  -4   4   8    0.62    0.24 
   4   4  -8    0.77    0.27 
  -4  -4   8    0.59    0.26 
  -4  -4   8    0.83    0.30 
  -4  -4   8    0.43    0.21 
   4  -4  -8    0.68    0.23 
  -4   4   7    4.99    0.38 
   4   4  -7    4.37    0.38 
   4   4  -7    4.13    0.41 
  -4   4   7    4.64    0.41 
   4   4  -7    3.94    0.41 
  -4  -4   7    4.38    0.37 
  -4  -4   7    3.90    0.39 
   4  -4  -7    4.68    0.38 
  -4  -4   7    4.09    0.41 
   4   4  -6   11.46    0.55 
   4   4  -6   12.92    0.59 
  -4   4   6   11.77    0.43 
  -4   4   6   11.56    0.53 
   4   4  -6   13.03    0.58 
   4  -4  -6   12.77    0.56 
  -4  -4   6   11.59    0.57 
  -4  -4   6   11.73    0.55 
   4   4  -5    7.57    0.42 
   4   4  -5    7.74    0.42 
  -4   4   5    7.20    0.29 
   4   4  -5    6.99    0.41 
  -4   4   5    7.87    0.36 
   4  -4  -5    7.48    0.42 
  -4  -4   5    7.65    0.41 
  -4   4   4   24.72    0.49 
   4   4  -4   25.15    0.72 
   4   4  -4   25.31    0.69 
   4   4  -4   25.47    0.67 
  -4   4   4   24.83    0.56 
   4  -4  -4   25.93    0.72 
   4  -4  -4   24.90    0.49 
  -4  -4   4   24.76    0.70 
  -4   4   3   45.96    0.68 
  -4   4   3   45.18    0.74 
   4   4  -3   44.74    0.91 
   4   4  -3   45.14    0.98 
   4   4  -3   46.95    0.88 
   4  -4  -3   45.32    0.98 
   4  -4  -3   45.10    0.68 
   4   4  -2    2.71    0.19 
  -4   4   2    2.72    0.09 
   4   4  -2    2.63    0.18 
  -4   4   2    2.99    0.12 
   4   4  -2    2.35    0.24 
  -4  -4   2    2.84    0.25 
   4  -4  -2    2.60    0.09 
   4  -4  -2    2.51    0.24 
   4   4  -1    1.44    0.13 
   4   4  -1    1.40    0.15 
   4   4  -1    1.42    0.19 
  -4   4   1    1.60    0.10 
   4  -4  -1    1.40    0.19 
   4  -4  -1    1.50    0.08 
  -4  -4   1    1.34    0.18 
   4   4   0   -0.24    0.09 
   4   4   0   -0.16    0.07 
  -4   4   0    0.11    0.07 
   4   4   0   -0.09    0.10 
   4  -4   0   -0.04    0.06 
  -4  -4   0    0.04    0.11 
   4  -4   0   -0.26    0.11 
   4   4   1  973.46   12.46 
  -4  -4  -1 1000.00   12.45 
   4  -4   1  984.96   12.51 
   4   4   2    0.19    0.12 
   4   4   2    0.23    0.10 
  -4   4  -2   -0.08    0.11 
  -4  -4  -2    0.18    0.11 
   4  -4   2    0.18    0.12 
   4  -4   2    0.23    0.13 
   4   4   3   29.20    0.66 
  -4   4  -3   28.63    0.73 
   4   4   3   29.30    0.65 
   4  -4   3   28.94    0.71 
  -4  -4  -3   28.94    0.58 
   4  -4   3   29.22    0.66 
   4   4   4    0.12    0.14 
  -4   4  -4    0.42    0.19 
   4   4   4    0.26    0.16 
   4  -4   4    0.20    0.12 
   4  -4   4    0.23    0.19 
   4  -4   4    0.13    0.17 
  -4  -4  -4    0.24    0.09 
   4   4   5    4.57    0.37 
   4   4   5    5.40    0.36 
  -4   4  -5    4.34    0.40 
   4  -4   5    3.65    0.35 
   4  -4   5    5.02    0.42 
  -4   4  -6    5.86    0.47 
   4   4   6    6.20    0.41 
   4   4   6    6.06    0.46 
   4  -4   6    5.11    0.47 
   4  -4   6    6.06    0.45 
  -4   4  -7    2.23    0.35 
   4   4   7    1.63    0.32 
   4   4   7    2.60    0.32 
   4  -4   7    2.43    0.36 
   4  -4   7    1.69    0.35 
  -4   4  -8    3.68    0.50 
   4   4   8    4.00    0.46 
   4   4   8    3.57    0.41 
   4  -4   8    4.17    0.52 
   4  -4   8    3.44    0.43 
  -4   4  -9    0.91    0.34 
   4   4   9    1.50    0.37 
   4   4   9    1.20    0.34 
   4  -4   9    1.02    0.37 
   4  -4   9    1.22    0.38 
   4   5 -10    0.53    0.35 
  -4   5  10   -0.27    0.28 
   4   5 -10    0.26    0.30 
  -4  -5  10    0.71    0.34 
  -4  -5  10   -0.09    0.32 
  -4   5   9   11.15    0.64 
   4   5  -9   12.36    0.72 
   4   5  -9   12.11    0.72 
  -4  -5   9   12.87    0.77 
  -4  -5   9   11.74    0.71 
   4   5  -8    3.49    0.41 
  -4   5   8    3.36    0.38 
   4   5  -8    3.97    0.46 
  -4  -5   8    3.14    0.39 
  -4  -5   8    3.73    0.43 
   4  -5  -8    3.75    0.38 
  -4  -5   8    4.01    0.38 
  -4   5   7    2.64    0.31 
   4   5  -7    2.62    0.33 
   4   5  -7    2.92    0.38 
  -4  -5   7    2.53    0.35 
  -4  -5   7    3.28    0.33 
   4  -5  -7    2.95    0.33 
   4   5  -6    5.26    0.40 
   4   5  -6    5.74    0.43 
  -4   5   6    5.79    0.38 
   4   5  -6    5.62    0.44 
  -4  -5   6    6.41    0.43 
  -4  -5   6    6.06    0.39 
   4  -5  -6    6.36    0.42 
  -4   5   5    4.30    0.22 
  -4   5   5    4.33    0.30 
   4   5  -5    4.16    0.33 
   4   5  -5    4.34    0.35 
   4   5  -5    3.88    0.33 
   4  -5  -5    4.63    0.37 
  -4  -5   5    4.64    0.34 
   4   5  -4   12.47    0.52 
  -4   5   4   12.52    0.28 
  -4   5   4   12.51    0.37 
   4   5  -4   11.99    0.49 
   4   5  -4   11.97    0.46 
   4  -5  -4   12.37    0.50 
  -4  -5   4   12.54    0.52 
   4   5  -3   57.48    1.10 
   4   5  -3   55.50    1.15 
  -4   5   3   55.07    0.88 
   4   5  -3   55.71    1.03 
  -4  -5   3   57.32    1.15 
   4  -5  -3   59.75    1.17 
   4   5  -2   11.27    0.39 
  -4   5   2   11.33    0.26 
   4   5  -2   11.24    0.35 
   4   5  -2   12.16    0.47 
   4  -5  -2   11.55    0.45 
  -4  -5   2   11.20    0.45 
  -4   5   1   35.66    0.57 
   4   5  -1   36.46    0.72 
   4   5  -1   35.55    0.81 
   4   5  -1   36.03    0.65 
  -4   5   1   37.64    0.60 
  -4  -5   1   35.22    0.80 
   4  -5  -1   35.06    0.51 
   4  -5  -1   37.31    0.66 
   4   5   0    9.32    0.28 
  -4   5   0    9.26    0.26 
   4   5   0    8.58    0.31 
   4   5   0    9.11    0.39 
   4  -5   0    9.07    0.24 
  -4  -5   0    9.53    0.37 
   4  -5   0    8.91    0.39 
   4   5   1   69.77    1.12 
   4   5   1   69.36    1.04 
  -4   5  -1   67.32    1.10 
   4  -5   1   69.88    1.11 
  -4  -5  -1   68.97    1.19 
   4  -5   1   67.81    1.24 
  -4   5  -2   29.87    0.68 
   4   5   2   29.39    0.63 
   4   5   2   31.36    0.60 
  -4  -5  -2   30.92    0.66 
   4  -5   2   31.19    0.69 
   4  -5   2   30.01    0.71 
   4   5   3   33.97    0.73 
   4   5   3   34.05    0.71 
  -4   5  -3   32.60    0.80 
  -4  -5  -3   33.18    0.66 
   4  -5   3   34.80    0.79 
   4  -5   3   32.16    0.74 
   4   5   4   -0.07    0.15 
   4   5   4   -0.06    0.16 
  -4   5  -4   -0.05    0.14 
   4  -5   4    0.24    0.19 
   4  -5   4    0.12    0.13 
  -4  -5  -4    0.00    0.08 
   4   5   5    0.21    0.18 
  -4   5  -5   -0.03    0.19 
   4   5   5    0.44    0.22 
   4  -5   5    0.43    0.23 
   4  -5   5    0.35    0.21 
   4   5   6   43.01    1.06 
   4   5   6   41.53    0.99 
  -4   5  -6   42.18    1.17 
   4  -5   6   41.46    1.17 
   4  -5   6   41.79    1.12 
  -4   5  -7    9.05    0.63 
   4   5   7    8.75    0.52 
   4   5   7    9.50    0.58 
   4  -5   7    8.66    0.63 
   4  -5   7    7.74    0.54 
   4   5   8    6.43    0.48 
   4   5   8    5.75    0.51 
  -4   5  -8    5.36    0.56 
   4  -5   8    6.48    0.58 
   4  -5   8    5.39    0.58 
   4   5   9    2.05    0.42 
  -4   5  -9    3.53    0.51 
   4   5   9    3.00    0.42 
   4  -5   9    1.72    0.37 
   4  -5   9    2.93    0.52 
  -4   6  10    7.30    0.61 
   4   6 -10    6.70    0.60 
   4   6 -10    8.20    0.73 
  -4  -6  10    8.20    0.73 
  -4  -6  10    8.07    0.68 
  -4   6   9   -0.26    0.26 
   4   6  -9   -0.25    0.27 
   4   6  -9   -0.28    0.23 
  -4  -6   9   -0.03    0.25 
  -4  -6   9   -0.37    0.27 
   4   6  -8   23.74    0.94 
  -4   6   8   23.39    0.78 
   4   6  -8   22.07    0.88 
  -4  -6   8   23.40    0.77 
  -4  -6   8   22.18    0.88 
   4  -6  -8   22.88    0.92 
   4   6  -7    0.89    0.27 
   4   6  -7    1.19    0.27 
  -4   6   7    1.21    0.24 
   4  -6  -7    1.24    0.25 
  -4  -6   7    1.55    0.27 
  -4  -6   7    0.80    0.27 
   4   6  -6   35.99    1.02 
   4   6  -6   38.63    1.06 
  -4   6   6   39.48    0.89 
  -4  -6   6   37.31    0.95 
   4  -6  -6   37.95    0.98 
   4   6  -5    0.14    0.16 
  -4   6   5    0.16    0.15 
   4   6  -5    0.37    0.17 
  -4  -6   5    0.17    0.19 
   4  -6  -5    0.58    0.20 
  -4   6   4   23.72    0.53 
   4   6  -4   23.58    0.69 
   4   6  -4   23.87    0.68 
  -4  -6   4   22.76    0.69 
   4  -6  -4   24.29    0.73 
  -4   6   3    9.16    0.28 
   4   6  -3    9.39    0.39 
   4   6  -3    9.01    0.44 
   4   6  -3    9.97    0.42 
  -4  -6   3    9.97    0.46 
   4  -6  -3    8.98    0.45 
   4   6  -2   31.04    0.71 
  -4   6   2   30.56    0.53 
   4   6  -2   31.03    0.66 
   4   6  -2   31.29    0.79 
  -4  -6   2   30.59    0.76 
   4  -6  -2   31.19    0.80 
   4   6  -1    0.69    0.13 
   4   6  -1    0.88    0.13 
  -4   6   1    0.79    0.10 
   4  -6  -1    0.67    0.06 
   4  -6  -1    0.99    0.18 
  -4  -6   1    0.50    0.17 
   4  -6  -1    0.64    0.06 
   4   6   0    0.24    0.13 
   4   6   0    0.80    0.12 
  -4   6   0    0.70    0.11 
  -4  -6   0    0.43    0.15 
   4  -6   0    0.42    0.17 
   4  -6   0    1.01    0.10 
   4   6   1  116.28    1.64 
  -4   6  -1  113.88    1.70 
   4   6   1  117.09    1.72 
   4  -6   1  116.51    1.69 
  -4  -6  -1  112.48    1.78 
   4  -6   1  113.14    1.85 
  -4   6  -2   22.04    0.59 
   4   6   2   23.61    0.51 
   4  -6   2   22.14    0.61 
  -4  -6  -2   23.17    0.57 
   4  -6   2   23.07    0.59 
   4   6   3    1.06    0.17 
  -4   6  -3    0.99    0.20 
   4   6   3    1.03    0.19 
  -4  -6  -3    1.05    0.15 
   4  -6   3    1.12    0.18 
   4  -6   3    0.92    0.19 
   4   6   4   18.00    0.55 
   4   6   4   16.61    0.53 
  -4   6  -4   16.15    0.63 
   4  -6   4   17.22    0.53 
  -4  -6  -4   16.60    0.43 
   4  -6   4   16.88    0.62 
   4   6   5    2.27    0.27 
   4   6   5    2.38    0.30 
  -4   6  -5    2.44    0.34 
   4  -6   5    2.77    0.32 
   4  -6   5    2.30    0.34 
   4   6   6    1.17    0.24 
  -4   6  -6    1.22    0.29 
   4   6   6    1.51    0.29 
   4  -6   6    1.34    0.31 
   4  -6   6    1.26    0.32 
   4   6   7    0.26    0.22 
   4   6   7    0.16    0.23 
  -4   6  -7    0.78    0.30 
   4  -6   7    0.30    0.27 
   4  -6   7    0.46    0.29 
   4   6   8   12.22    0.65 
  -4   6  -8   11.52    0.76 
   4   6   8   12.47    0.64 
   4  -6   8   12.24    0.78 
   4  -6   8   11.57    0.69 
   4   6   9    4.46    0.45 
   4   6   9    2.69    0.41 
  -4   6  -9    3.65    0.52 
   4  -6   9    3.41    0.48 
   4  -6   9    3.87    0.56 
   4   7 -10   -0.27    0.25 
   4   7 -10   -0.07    0.28 
  -4   7  10   -0.40    0.26 
  -4  -7  10    0.49    0.31 
  -4  -7  10   -0.11    0.27 
  -4   7   9    8.93    0.56 
   4   7  -9    9.89    0.73 
   4   7  -9   10.11    0.71 
  -4  -7   9    7.90    0.69 
  -4  -7   9    9.71    0.66 
  -4   7   8    0.80    0.27 
   4   7  -8    0.41    0.28 
   4   7  -8    0.73    0.30 
  -4  -7   8    1.19    0.27 
  -4  -7   8    0.61    0.29 
   4   7  -7    1.07    0.26 
   4   7  -7    1.08    0.27 
  -4   7   7    1.16    0.24 
  -4  -7   7    1.41    0.29 
   4  -7  -7    1.48    0.28 
  -4  -7   7    1.22    0.25 
  -4   7   6    1.04    0.21 
   4   7  -6    1.18    0.25 
   4   7  -6    1.64    0.30 
   4  -7  -6    1.31    0.25 
  -4  -7   6    1.04    0.23 
   4   7  -5    7.06    0.45 
   4   7  -5    7.48    0.46 
  -4   7   5    7.30    0.34 
   4  -7  -5    7.42    0.45 
  -4  -7   5    6.83    0.45 
   4   7  -4   17.48    0.59 
  -4   7   4   17.72    0.45 
   4   7  -4   18.11    0.63 
   4  -7  -4   17.64    0.63 
  -4  -7   4   17.91    0.62 
  -4   7   3   13.45    0.34 
   4   7  -3   12.76    0.48 
   4   7  -3   13.93    0.49 
  -4  -7   3   13.55    0.53 
   4  -7  -3   13.20    0.54 
   4   7  -2   13.36    0.43 
   4   7  -2   13.52    0.46 
  -4   7   2   12.90    0.33 
   4  -7  -2   12.74    0.52 
  -4  -7   2   13.05    0.50 
   4   7  -1    1.79    0.19 
   4   7  -1    1.52    0.17 
  -4   7   1    1.55    0.14 
  -4  -7   1    1.64    0.22 
   4  -7  -1    1.50    0.22 
   4  -7  -1    1.55    0.07 
   4  -7  -1    1.64    0.07 
   4   7   0    4.21    0.27 
  -4   7   0    4.25    0.23 
   4   7   0    4.35    0.22 
  -4  -7   0    4.30    0.31 
   4  -7   0    4.48    0.18 
   4  -7   0    4.18    0.30 
   4   7   1  124.17    1.87 
   4   7   1  127.20    1.80 
  -4   7  -1  125.08    1.86 
   4  -7   1  126.52    1.84 
  -4  -7  -1  123.01    1.94 
   4  -7   1  125.22    2.03 
   4   7   2   28.94    0.61 
  -4   7  -2   28.20    0.70 
   4   7   2   28.16    0.64 
   4  -7   2   28.73    0.69 
  -4  -7  -2   28.74    0.67 
   4  -7   2   27.91    0.73 
  -4   7  -3    6.01    0.38 
   4   7   3    5.97    0.30 
   4   7   3    6.32    0.34 
   4  -7   3    5.88    0.37 
  -4  -7  -3    5.56    0.29 
   4  -7   3    6.21    0.36 
  -4   7  -4  102.07    1.88 
   4   7   4  102.28    1.68 
   4   7   4  105.92    1.70 
  -4  -7  -4  103.79    1.59 
   4  -7   4  103.61    1.73 
   4  -7   4  104.96    1.86 
   4   7   5    8.60    0.45 
  -4   7  -5    8.27    0.52 
   4   7   5    8.13    0.46 
   4  -7   5    8.67    0.53 
   4  -7   5    8.90    0.43 
   4   7   6    2.56    0.31 
   4   7   6    3.11    0.31 
  -4   7  -6    3.30    0.41 
   4  -7   6    2.60    0.35 
   4   7   7   -0.06    0.21 
  -4   7  -7    0.06    0.27 
   4   7   7    0.05    0.23 
   4  -7   7    0.67    0.30 
   4  -7   7    0.46    0.29 
   4   7   8    0.30    0.30 
  -4   7  -8    0.32    0.30 
   4   7   8   -0.25    0.24 
   4  -7   8   -0.01    0.25 
   4  -7   8   -0.04    0.27 
   4   7   9    1.21    0.33 
  -4   7  -9    1.62    0.43 
   4   7   9    1.41    0.36 
   4  -7   9    1.84    0.43 
   4  -7   9    1.23    0.39 
   4   8 -10    1.03    0.42 
  -4   8  10    0.86    0.30 
   4   8 -10    1.04    0.38 
  -4  -8  10    0.86    0.39 
  -4  -8  10    1.19    0.39 
   4   8  -9    0.62    0.32 
   4   8  -9    0.89    0.34 
  -4   8   9    0.59    0.30 
  -4  -8   9    0.92    0.35 
   4   8  -8    1.03    0.33 
  -4   8   8    0.83    0.27 
   4   8  -8    0.79    0.32 
  -4  -8   8    1.08    0.33 
  -4  -8   8    0.68    0.24 
   4   8  -7    5.73    0.51 
   4   8  -7    6.26    0.51 
  -4   8   7    5.53    0.40 
   4  -8  -7    5.61    0.43 
  -4  -8   7    6.17    0.45 
  -4  -8   7    5.65    0.48 
   4   8  -6   15.73    0.69 
   4   8  -6   13.90    0.65 
  -4   8   6   14.91    0.52 
   4  -8  -6   14.58    0.62 
  -4  -8   6   15.50    0.62 
   4   8  -5   31.23    0.94 
   4   8  -5   31.06    0.91 
  -4   8   5   32.12    0.71 
   4  -8  -5   32.63    0.91 
  -4  -8   5   32.98    0.91 
   4   8  -4    2.01    0.28 
  -4   8   4    3.41    0.23 
   4   8  -4    2.13    0.29 
  -4  -8   4    2.39    0.29 
   4  -8  -4    2.24    0.28 
  -4   8   3   23.09    0.50 
   4   8  -3   23.04    0.65 
   4   8  -3   23.63    0.69 
   4  -8  -3   22.69    0.72 
  -4  -8   3   23.04    0.72 
  -4   8   2    2.36    0.19 
   4   8  -2    2.42    0.24 
   4   8  -2    2.39    0.25 
   4  -8  -2    2.35    0.28 
  -4  -8   2    2.23    0.27 
  -4   8   1   22.29    0.49 
   4   8  -1   23.21    0.60 
   4   8  -1   21.33    0.55 
  -4  -8   1   22.84    0.66 
   4  -8  -1   22.94    0.34 
   4  -8  -1   22.20    0.68 
   4  -8  -1   22.68    0.34 
   4   8   0    0.15    0.11 
   4   8   0    0.05    0.12 
  -4   8   0   -0.08    0.11 
   4  -8   0    0.11    0.08 
  -4  -8   0    0.05    0.15 
   4  -8   0    0.04    0.16 
  -4   8  -1    2.01    0.21 
   4   8   1    1.91    0.20 
   4   8   1    2.29    0.21 
   4  -8   1    1.98    0.19 
  -4  -8  -1    2.37    0.25 
   4  -8   1    2.24    0.26 
  -4   8  -2   -0.21    0.13 
   4   8   2    0.12    0.14 
   4   8   2    0.36    0.15 
   4  -8   2   -0.03    0.14 
   4  -8   2   -0.01    0.14 
  -4  -8  -2   -0.04    0.13 
   4   8   3  104.46    1.61 
   4   8   3  100.05    1.62 
  -4   8  -3   98.04    1.77 
   4  -8   3  101.31    1.75 
   4  -8   3  102.82    1.76 
  -4  -8  -3  100.83    1.63 
   4   8   4   51.34    1.02 
  -4   8  -4   48.28    1.17 
   4   8   4   51.12    1.01 
  -4  -8  -4   49.01    0.94 
   4  -8   4   47.61    1.14 
   4  -8   4   49.11    1.07 
   4   8   5    3.94    0.34 
  -4   8  -5    4.08    0.42 
   4   8   5    4.20    0.35 
   4  -8   5    3.94    0.33 
   4  -8   5    4.49    0.42 
  -4   8  -6    9.74    0.63 
   4   8   6    9.93    0.53 
   4   8   6    9.38    0.46 
   4  -8   6    9.43    0.59 
   4   8   7    0.17    0.24 
   4   8   7    0.40    0.24 
  -4   8  -7    0.93    0.33 
   4  -8   7    0.65    0.32 
   4  -8   7    0.73    0.31 
   4   8   8   -0.11    0.23 
   4   8   8    0.53    0.28 
  -4   8  -8    0.55    0.34 
   4  -8   8    0.66    0.35 
   4  -8   8    0.23    0.31 
   4   8   9    5.17    0.51 
   4   8   9    5.42    0.48 
  -4   8  -9    4.77    0.59 
   4  -8   9    4.63    0.62 
   4  -8   9    5.61    0.60 
   4   9 -10   -0.34    0.33 
  -4   9  10   -0.31    0.25 
   4   9 -10   -0.21    0.27 
  -4  -9  10    0.39    0.35 
  -4  -9  10    0.15    0.31 
  -4   9   9   -0.57    0.23 
   4   9  -9   -0.09    0.24 
   4   9  -9   -0.18    0.26 
  -4  -9   9   -0.15    0.23 
  -4   9   8    3.42    0.36 
   4   9  -8    3.57    0.49 
   4   9  -8    2.85    0.44 
  -4  -9   8    4.61    0.44 
  -4  -9   8    3.82    0.49 
  -4   9   7   -0.05    0.19 
   4   9  -7   -0.33    0.17 
   4   9  -7    0.29    0.22 
   4  -9  -7    0.18    0.21 
  -4  -9   7   -0.01    0.20 
  -4  -9   7   -0.19    0.18 
   4   9  -6   12.26    0.64 
   4   9  -6   12.14    0.63 
  -4   9   6   12.23    0.47 
   4  -9  -6   11.52    0.58 
  -4  -9   6   11.60    0.56 
   4   9  -5    5.61    0.43 
  -4   9   5    6.31    0.33 
   4   9  -5    6.20    0.44 
  -4  -9   5    5.69    0.45 
   4  -9  -5    5.73    0.42 
  -4   9   4    1.85    0.19 
   4   9  -4    1.99    0.28 
   4   9  -4    1.60    0.27 
  -4  -9   4    1.92    0.28 
   4  -9  -4    1.55    0.28 
  -4   9   3   14.87    0.41 
   4   9  -3   14.60    0.58 
   4   9  -3   14.63    0.56 
  -4  -9   3   15.57    0.60 
   4  -9  -3   12.99    0.57 
   4   9  -2   93.20    1.57 
  -4   9   2   93.10    1.40 
   4   9  -2   91.58    1.62 
  -4  -9   2   92.87    1.69 
   4  -9  -2   93.02    1.73 
  -4   9   1    9.97    0.34 
   4   9  -1    9.65    0.39 
   4   9  -1    9.13    0.39 
   4  -9  -1    9.67    0.19 
   4  -9  -1    9.44    0.47 
  -4  -9   1    9.97    0.46 
   4   9   0    9.28    0.35 
  -4   9   0    9.97    0.36 
   4   9   0   10.30    0.40 
  -4  -9   0    9.74    0.44 
   4  -9   0    9.13    0.29 
   4  -9   0    9.84    0.47 
   4   9   1    0.00    0.14 
  -4   9  -1    0.04    0.13 
   4   9   1    0.04    0.14 
  -4  -9  -1    0.13    0.14 
   4  -9   1    0.07    0.16 
   4  -9   1    0.06    0.11 
   4   9   2   55.34    1.05 
   4   9   2   55.53    1.00 
  -4   9  -2   55.08    1.12 
   4  -9   2   56.35    1.09 
  -4  -9  -2   56.87    1.11 
   4  -9   2   56.52    1.20 
  -4   9  -3   15.27    0.60 
   4   9   3   15.28    0.52 
   4   9   3   14.80    0.48 
   4  -9   3   15.36    0.59 
  -4  -9  -3   14.27    0.49 
   4  -9   3   14.56    0.56 
  -4   9  -4   33.69    0.97 
   4   9   4   35.13    0.81 
   4   9   4   33.29    0.79 
   4  -9   4   33.75    0.88 
   4  -9   4   34.30    0.94 
  -4  -9  -4   33.86    0.76 
   4   9   5    2.08    0.26 
   4   9   5    3.20    0.31 
  -4   9  -5    2.76    0.35 
   4  -9   5    3.10    0.38 
   4  -9   5    3.06    0.31 
   4   9   6    1.91    0.27 
   4   9   6    2.06    0.31 
  -4   9  -6    2.15    0.38 
   4  -9   6    2.16    0.35 
   4   9   7    0.08    0.25 
  -4   9  -7    0.11    0.27 
   4   9   7   -0.19    0.19 
   4  -9   7    0.16    0.27 
   4   9   8    1.18    0.31 
  -4   9  -8    1.19    0.36 
   4   9   8    1.48    0.33 
   4  -9   8    0.87    0.35 
   4  -9   8    0.96    0.34 
   4   9   9   -0.37    0.24 
   4   9   9   -0.20    0.26 
  -4   9  -9   -0.02    0.28 
   4  -9   9    0.19    0.34 
   4  -9   9   -0.49    0.33 
  -4  10   9   -0.24    0.24 
   4  10  -9    0.06    0.31 
   4  10  -9    0.83    0.35 
  -4 -10   9    0.39    0.31 
  -4  10   8    1.86    0.31 
   4  10  -8    2.08    0.42 
   4  10  -8    2.09    0.42 
  -4 -10   8    1.90    0.34 
  -4 -10   8    1.52    0.38 
   4  10  -7    0.46    0.26 
  -4  10   7    0.35    0.21 
   4  10  -7    0.34    0.25 
   4 -10  -7    0.60    0.25 
  -4 -10   7    0.55    0.26 
  -4 -10   7    0.26    0.25 
   4  10  -6    3.28    0.42 
  -4  10   6    2.62    0.25 
   4  10  -6    2.94    0.39 
  -4 -10   6    2.80    0.34 
   4 -10  -6    2.54    0.34 
   4  10  -5    5.24    0.43 
  -4  10   5    4.85    0.31 
   4  10  -5    5.04    0.46 
  -4 -10   5    6.01    0.46 
   4 -10  -5    5.12    0.44 
  -4  10   4    0.10    0.15 
   4  10  -4    0.24    0.21 
   4  10  -4    0.14    0.19 
   4 -10  -4    0.11    0.19 
  -4 -10   4   -0.08    0.19 
   4  10  -3  108.08    1.90 
  -4  10   3  113.14    1.68 
   4  10  -3  113.25    1.98 
  -4 -10   3  112.59    2.00 
   4 -10  -3  108.91    2.03 
   4  10  -2   23.81    0.69 
   4  10  -2   25.83    0.74 
  -4  10   2   26.25    0.58 
  -4 -10   2   25.26    0.78 
   4 -10  -2   25.19    0.80 
  -4  10   1   -0.01    0.13 
   4  10  -1    0.22    0.16 
   4  10  -1    0.09    0.14 
  -4 -10   1    0.22    0.17 
   4 -10  -1    0.37    0.20 
   4  10   0   -0.19    0.13 
  -4  10   0   -0.01    0.13 
   4  10   0   -0.10    0.13 
  -4 -10   0   -0.04    0.15 
   4 -10   0   -0.05    0.09 
   4 -10   0    0.18    0.18 
   4  10   1   16.59    0.49 
   4  10   1   17.39    0.55 
  -4  10  -1   17.37    0.54 
  -4 -10  -1   17.69    0.60 
   4 -10   1   17.42    0.63 
   4 -10   1   17.21    0.49 
  -4  10  -2   11.21    0.49 
   4  10   2   11.38    0.42 
   4  10   2   11.05    0.44 
   4 -10   2   12.39    0.47 
   4 -10   2   11.59    0.55 
  -4 -10  -2   11.20    0.48 
   4  10   3    5.75    0.37 
   4  10   3    5.52    0.37 
  -4  10  -3    6.29    0.43 
  -4 -10  -3    6.16    0.36 
   4 -10   3    6.30    0.44 
   4 -10   3    6.16    0.40 
  -4  10  -4   15.25    0.66 
   4  10   4   15.44    0.54 
   4  10   4   15.43    0.54 
  -4 -10  -4   14.73    0.51 
   4 -10   4   15.66    0.64 
   4 -10   4   15.20    0.60 
   4  10   5    0.65    0.23 
  -4  10  -5    1.17    0.27 
   4  10   5    0.56    0.22 
   4 -10   5    0.86    0.22 
   4 -10   5    0.85    0.27 
   4  10   6    2.70    0.31 
  -4  10  -6    2.69    0.41 
   4  10   6    2.36    0.31 
   4 -10   6    3.24    0.42 
   4  10   7    0.85    0.27 
  -4  10  -7    0.70    0.31 
   4  10   7    0.57    0.25 
   4 -10   7    0.68    0.30 
  -4  10  -8    1.14    0.37 
   4  10   8    1.11    0.30 
   4  10   8    1.09    0.34 
   4 -10   8    0.93    0.34 
   4 -10   8    0.81    0.38 
   4  11  -9    2.58    0.48 
  -4  11   9    2.34    0.37 
  -4 -11   9    1.96    0.44 
   4  11  -8    1.42    0.38 
  -4  11   8    1.44    0.29 
   4  11  -8    1.63    0.40 
  -4 -11   8    2.13    0.36 
  -4 -11   8    1.38    0.38 
   4  11  -7   16.26    0.81 
  -4  11   7   15.55    0.59 
   4  11  -7   16.69    0.83 
  -4 -11   7   15.28    0.79 
  -4 -11   7   15.44    0.71 
   4 -11  -7   16.34    0.72 
   4  11  -6   -0.12    0.18 
  -4  11   6   -0.02    0.18 
   4  11  -6   -0.16    0.22 
   4 -11  -6   -0.05    0.17 
  -4 -11   6   -0.03    0.23 
   4  11  -5    5.26    0.45 
  -4  11   5    6.14    0.35 
   4  11  -5    5.40    0.46 
   4 -11  -5    5.46    0.45 
  -4 -11   5    5.50    0.44 
  -4  11   4    4.99    0.32 
   4  11  -4    3.98    0.42 
   4  11  -4    3.79    0.39 
   4 -11  -4    5.01    0.47 
  -4 -11   4    4.17    0.40 
  -4  11   3   94.42    1.50 
   4  11  -3   94.51    1.75 
   4  11  -3   91.98    1.77 
   4 -11  -3   95.24    1.85 
  -4 -11   3   94.59    1.79 
  -4  11   2   24.77    0.59 
   4  11  -2   24.87    0.75 
   4  11  -2   24.21    0.71 
   4 -11  -2   24.39    0.81 
  -4 -11   2   25.67    0.82 
   4  11  -1    1.03    0.21 
  -4  11   1    1.13    0.19 
   4  11  -1    1.03    0.22 
  -4 -11   1    1.29    0.24 
   4 -11  -1    0.79    0.23 
   4  11   0    1.27    0.21 
  -4  11   0    1.51    0.21 
   4  11   0    1.62    0.22 
   4 -11   0    0.80    0.25 
  -4 -11   0    1.19    0.24 
   4 -11   0    1.35    0.16 
   4  11   1    2.53    0.27 
  -4  11  -1    2.48    0.27 
   4  11   1    2.93    0.27 
   4 -11   1    2.51    0.31 
   4 -11   1    3.22    0.25 
  -4 -11  -1    3.28    0.33 
   4  11   2    1.14    0.24 
   4  11   2    1.14    0.23 
  -4  11  -2    1.33    0.24 
  -4 -11  -2    1.39    0.23 
   4 -11   2    1.49    0.22 
   4 -11   2    1.37    0.26 
   4  11   3    0.11    0.19 
   4  11   3   -0.11    0.18 
  -4  11  -3    0.15    0.19 
   4 -11   3   -0.02    0.18 
  -4 -11  -3    0.12    0.15 
   4 -11   3    0.21    0.17 
   4  11   4   -0.01    0.19 
  -4  11  -4    0.54    0.23 
   4  11   4    0.23    0.17 
  -4 -11  -4    0.21    0.14 
   4 -11   4    0.02    0.18 
   4 -11   4    0.06    0.18 
  -4  11  -5   -0.10    0.22 
   4  11   5    0.12    0.19 
   4  11   5    0.09    0.20 
   4 -11   5   -0.20    0.17 
   4 -11   5   -0.04    0.21 
   4  11   6    1.47    0.28 
  -4  11  -6    1.71    0.37 
   4  11   6    1.49    0.27 
   4 -11   6    1.13    0.31 
   4  11   7    2.77    0.37 
  -4  11  -7    3.03    0.47 
   4  11   7    3.09    0.36 
   4 -11   7    3.69    0.48 
  -4  11  -8    2.02    0.45 
   4  11   8    1.39    0.33 
   4  11   8    1.18    0.34 
   4 -11   8    1.05    0.35 
  -4  12   9    0.85    0.31 
   4  12  -9    0.86    0.37 
   4  12  -9    1.39    0.41 
  -4 -12   9    1.38    0.41 
  -4  12   8    5.70    0.46 
   4  12  -8    5.94    0.62 
   4  12  -8    5.85    0.61 
  -4 -12   8    6.48    0.54 
  -4 -12   8    4.90    0.57 
   4  12  -7    0.05    0.24 
  -4  12   7    0.24    0.22 
   4  12  -7    0.08    0.28 
   4 -12  -7    0.67    0.27 
  -4 -12   7    0.19    0.26 
  -4 -12   7    0.60    0.29 
   4  12  -6    0.92    0.29 
   4  12  -6    0.82    0.30 
  -4  12   6    0.83    0.20 
   4 -12  -6    0.86    0.28 
  -4 -12   6    0.82    0.29 
   4  12  -5    5.56    0.48 
   4  12  -5    5.60    0.51 
  -4  12   5    5.90    0.37 
   4 -12  -5    6.42    0.49 
  -4 -12   5    6.31    0.51 
   4  12  -4   10.29    0.60 
  -4  12   4   11.00    0.45 
   4  12  -4   12.62    0.62 
   4 -12  -4   10.78    0.62 
  -4 -12   4   10.40    0.57 
   4  12  -3   19.16    0.71 
  -4  12   3   20.07    0.56 
   4  12  -3   19.50    0.71 
  -4 -12   3   19.25    0.76 
   4 -12  -3   18.83    0.75 
  -4  12   2   16.58    0.51 
   4  12  -2   17.64    0.65 
   4  12  -2   16.43    0.61 
   4 -12  -2   17.16    0.70 
  -4 -12   2   17.35    0.67 
   4  12  -1   -0.02    0.16 
  -4  12   1    0.10    0.16 
   4  12  -1    0.06    0.15 
   4 -12  -1    0.06    0.18 
  -4 -12   1   -0.24    0.16 
   4  12   0    0.25    0.18 
   4  12   0    0.40    0.18 
  -4  12   0    0.32    0.17 
  -4 -12   0    0.37    0.20 
   4 -12   0    0.25    0.20 
  -4  12  -1    9.83    0.45 
   4  12   1    9.58    0.44 
   4  12   1    9.35    0.43 
   4 -12   1    9.38    0.39 
   4 -12   1    9.27    0.52 
  -4 -12  -1    9.29    0.48 
  -4  12  -2   -0.01    0.17 
   4  12   2   -0.18    0.15 
   4  12   2   -0.02    0.18 
   4 -12   2    0.12    0.19 
  -4 -12  -2    0.12    0.16 
   4 -12   2    0.02    0.14 
   4  12   3    0.01    0.17 
  -4  12  -3    0.07    0.19 
   4  12   3   -0.17    0.17 
   4 -12   3   -0.22    0.15 
  -4 -12  -3   -0.07    0.15 
   4 -12   3   -0.04    0.19 
   4  12   4   11.41    0.51 
  -4  12  -4   11.54    0.61 
   4  12   4   12.23    0.50 
  -4 -12  -4   10.91    0.49 
   4 -12   4   11.96    0.59 
   4 -12   4   12.28    0.59 
   4  12   5    1.63    0.28 
  -4  12  -5    1.90    0.35 
   4  12   5    1.15    0.24 
   4 -12   5    1.29    0.28 
   4 -12   5    1.06    0.29 
  -4  12  -6   -0.11    0.22 
   4  12   6    0.03    0.22 
   4  12   6    0.15    0.22 
   4 -12   6    0.16    0.27 
   4  12   7   -0.01    0.25 
   4  12   7   -0.74    0.23 
  -4  12  -7    0.29    0.28 
   4 -12   7    0.10    0.26 
   4  12   8    1.73    0.34 
   4  12   8    0.72    0.32 
  -4  12  -8    1.32    0.40 
   4 -12   8    1.17    0.40 
   4  13  -8    1.58    0.39 
   4  13  -8    1.60    0.42 
  -4  13   8    1.52    0.31 
  -4 -13   8    1.38    0.38 
  -4 -13   8    1.40    0.35 
  -4  13   7    9.71    0.51 
   4  13  -7    9.46    0.71 
   4  13  -7    9.97    0.69 
  -4 -13   7    8.95    0.61 
  -4 -13   7    9.63    0.68 
   4 -13  -7   11.04    0.65 
   4  13  -6    0.57    0.26 
   4  13  -6    0.19    0.25 
  -4  13   6   -0.19    0.19 
   4 -13  -6   -0.10    0.22 
  -4 -13   6    0.28    0.27 
   4  13  -5    0.04    0.22 
   4  13  -5    0.26    0.25 
  -4  13   5    0.03    0.18 
   4 -13  -5    0.20    0.22 
  -4 -13   5    0.24    0.25 
   4  13  -4   37.49    1.10 
   4  13  -4   38.02    1.09 
  -4  13   4   38.64    0.86 
  -4 -13   4   38.48    1.09 
   4 -13  -4   38.14    1.13 
   4  13  -3    0.53    0.23 
   4  13  -3    0.38    0.21 
  -4  13   3    0.49    0.20 
  -4 -13   3    0.60    0.25 
   4 -13  -3    0.68    0.25 
  -4  13   2    0.24    0.17 
   4  13  -2    0.38    0.21 
   4  13  -2    0.20    0.18 
  -4 -13   2    0.14    0.20 
   4 -13  -2    0.16    0.20 
   4  13  -1    2.13    0.29 
   4  13  -1    2.62    0.30 
  -4  13   1    2.09    0.25 
  -4 -13   1    1.71    0.29 
   4 -13  -1    1.89    0.32 
  -4  13   0    9.35    0.44 
   4  13   0    9.63    0.49 
   4  13   0    9.30    0.43 
   4 -13   0    9.64    0.57 
  -4 -13   0    8.42    0.49 
  -4  13  -1   14.15    0.56 
   4  13   1   12.90    0.55 
   4  13   1   14.57    0.53 
  -4 -13  -1   13.17    0.60 
   4 -13   1   12.56    0.62 
   4  13   2    2.40    0.28 
  -4  13  -2    1.69    0.28 
   4  13   2    1.97    0.25 
  -4 -13  -2    2.06    0.30 
   4 -13   2    2.19    0.32 
   4 -13   2    2.13    0.26 
   4  13   3    2.74    0.29 
   4  13   3    2.89    0.32 
  -4  13  -3    3.20    0.36 
   4 -13   3    3.08    0.37 
   4 -13   3    2.61    0.32 
  -4 -13  -3    2.81    0.31 
  -4  13  -4    8.13    0.56 
   4  13   4    7.88    0.45 
   4  13   4    8.32    0.46 
   4 -13   4    8.25    0.54 
   4 -13   4    7.89    0.51 
  -4 -13  -4    8.37    0.45 
   4  13   5    7.80    0.46 
   4  13   5    8.06    0.47 
  -4  13  -5    7.18    0.58 
   4 -13   5    8.19    0.56 
   4 -13   5    7.61    0.52 
   4  13   6    2.85    0.35 
  -4  13  -6    3.14    0.43 
   4  13   6    3.32    0.36 
   4 -13   6    3.17    0.43 
  -4  13  -7    3.69    0.51 
   4  13   7    3.50    0.41 
   4  13   7    4.24    0.41 
   4 -13   7    4.56    0.55 
   4  14  -8    1.05    0.39 
  -4  14   8    0.54    0.27 
   4  14  -8    1.02    0.36 
  -4 -14   8    1.22    0.34 
  -4 -14   8    0.55    0.32 
  -4  14   7   -0.07    0.23 
   4  14  -7    0.63    0.31 
   4  14  -7    0.10    0.28 
   4 -14  -7    0.14    0.26 
  -4 -14   7    0.44    0.32 
  -4 -14   7   -0.32    0.25 
  -4  14   6   -0.33    0.21 
   4  14  -6    0.38    0.28 
   4  14  -6    0.50    0.29 
  -4 -14   6    0.50    0.26 
   4 -14  -6   -0.05    0.25 
  -4  14   5    3.19    0.32 
   4  14  -5    3.08    0.40 
   4  14  -5    2.71    0.39 
   4 -14  -5    3.26    0.42 
  -4 -14   5    3.18    0.43 
   4  14  -4    1.56    0.31 
  -4  14   4    2.33    0.28 
   4  14  -4    2.34    0.35 
  -4 -14   4    2.49    0.37 
   4 -14  -4    2.77    0.41 
  -4  14   3   14.12    0.52 
   4  14  -3   14.30    0.66 
   4  14  -3   14.34    0.67 
  -4 -14   3   16.26    0.74 
   4 -14  -3   14.94    0.74 
   4  14  -2   -0.18    0.19 
   4  14  -2    0.27    0.21 
  -4  14   2    0.11    0.18 
   4 -14  -2   -0.11    0.20 
  -4 -14   2    0.20    0.25 
   4  14  -1    4.27    0.39 
   4  14  -1    4.18    0.40 
  -4  14   1    3.90    0.34 
  -4 -14   1    3.31    0.38 
   4 -14  -1    3.80    0.43 
   4  14   0    0.14    0.17 
   4  14   0    0.03    0.20 
  -4  14   0    0.20    0.18 
   4 -14   0    0.32    0.24 
  -4 -14   0   -0.10    0.18 
  -4  14  -1    7.41    0.45 
   4  14   1    7.77    0.46 
   4  14   1    6.89    0.40 
  -4 -14  -1    6.82    0.50 
   4 -14   1    6.72    0.54 
  -4  14  -2    0.16    0.20 
   4  14   2    0.27    0.19 
   4  14   2    0.67    0.24 
   4 -14   2   -0.01    0.23 
  -4 -14  -2    0.22    0.21 
   4  14   3    2.64    0.33 
  -4  14  -3    2.39    0.33 
   4  14   3    3.02    0.34 
  -4 -14  -3    2.77    0.34 
   4 -14   3    2.59    0.39 
   4 -14   3    2.34    0.31 
   4  14   4    0.60    0.25 
   4  14   4    0.51    0.26 
  -4  14  -4    0.91    0.29 
   4 -14   4    0.48    0.24 
   4 -14   4    1.07    0.29 
  -4 -14  -4    0.65    0.33 
  -4  14  -5    1.19    0.32 
   4  14   5    1.01    0.27 
   4  14   5    0.65    0.28 
   4 -14   5    1.10    0.30 
   4 -14   5    0.76    0.27 
   4  14   6   -0.12    0.27 
  -4  14  -6    0.14    0.27 
   4  14   6    0.21    0.25 
   4 -14   6    0.13    0.25 
   4  14   7    1.20    0.32 
  -4  14  -7    1.85    0.44 
   4  14   7    1.33    0.32 
   4 -14   7    0.98    0.37 
   4  15  -7    1.27    0.35 
   4  15  -7    0.67    0.31 
  -4  15   7    0.59    0.28 
  -4 -15   7    0.22    0.29 
  -4 -15   7    0.76    0.34 
   4 -15  -7    0.28    0.30 
   4  15  -6    0.82    0.30 
   4  15  -6    0.83    0.32 
  -4  15   6    0.39    0.26 
  -4 -15   6    0.98    0.32 
   4 -15  -6    0.96    0.32 
  -4  15   5    1.52    0.28 
   4  15  -5    1.81    0.36 
   4  15  -5    2.31    0.37 
  -4 -15   5    2.04    0.37 
   4 -15  -5    1.45    0.35 
   4  15  -4   13.32    0.71 
   4  15  -4   15.49    0.75 
  -4  15   4   12.82    0.54 
  -4 -15   4   15.32    0.77 
   4 -15  -4   13.00    0.71 
  -4  15   3   -0.04    0.20 
   4  15  -3    0.30    0.23 
   4  15  -3    0.20    0.21 
  -4 -15   3   -0.01    0.23 
   4 -15  -3    0.11    0.26 
   4  15  -2    2.54    0.37 
  -4  15   2    2.54    0.30 
   4  15  -2    2.70    0.35 
   4 -15  -2    2.43    0.38 
  -4 -15   2    2.12    0.35 
  -4  15   1    0.19    0.19 
   4  15  -1    0.08    0.18 
   4  15  -1    0.05    0.20 
   4 -15  -1   -0.05    0.21 
  -4 -15   1    0.45    0.26 
   4  15   0   16.48    0.63 
   4  15   0   16.02    0.64 
  -4  15   0   16.73    0.62 
   4 -15   0   16.93    0.79 
  -4 -15   0   16.32    0.71 
   4  15   1    2.19    0.29 
   4  15   1    2.24    0.29 
  -4  15  -1    2.20    0.31 
   4 -15   1    2.13    0.38 
  -4 -15  -1    2.45    0.36 
  -4  15  -2    9.62    0.55 
   4  15   2    8.22    0.47 
   4  15   2    8.58    0.46 
  -4 -15  -2    9.20    0.54 
   4 -15   2    8.48    0.61 
   4  15   3   -0.06    0.23 
   4  15   3    0.30    0.23 
  -4  15  -3    0.47    0.23 
  -4 -15  -3   -0.17    0.18 
   4 -15   3   -0.23    0.22 
   4  15   4    0.70    0.23 
  -4  15  -4    0.55    0.25 
   4  15   4    0.62    0.29 
   4 -15   4    0.81    0.29 
  -4  15  -5   -0.20    0.24 
   4  15   5   -0.25    0.23 
   4  15   5   -0.12    0.23 
   4 -15   5   -0.21    0.21 
   4 -15   5    0.33    0.27 
   4  15   6    1.17    0.31 
  -4  15  -6    2.21    0.44 
   4  15   6    1.50    0.31 
   4 -15   6    1.65    0.38 
   4  16  -7    0.62    0.34 
   4  16  -7    0.35    0.29 
  -4  16   7    0.01    0.27 
  -4 -16   7    0.02    0.32 
  -4 -16   7   -0.06    0.29 
   4  16  -6    0.17    0.27 
   4  16  -6    0.34    0.30 
  -4  16   6    0.40    0.27 
   4 -16  -6    0.38    0.29 
  -4 -16   6    0.36    0.32 
   4  16  -5    1.19    0.34 
  -4  16   5    0.86    0.28 
   4  16  -5    1.13    0.33 
   4 -16  -5    0.91    0.31 
  -4 -16   5    1.25    0.33 
  -4  16   4    0.40    0.24 
   4  16  -4    0.60    0.28 
   4  16  -4    0.51    0.29 
   4 -16  -4    0.74    0.30 
  -4 -16   4    0.86    0.31 
   4  16  -3    1.54    0.34 
  -4  16   3    1.42    0.28 
   4  16  -3    1.89    0.32 
   4 -16  -3    1.89    0.38 
  -4 -16   3    2.27    0.41 
   4  16  -2    0.26    0.25 
  -4  16   2    0.07    0.20 
   4  16  -2    0.19    0.23 
  -4 -16   2    0.34    0.28 
   4 -16  -2   -0.06    0.24 
   4  16  -1    1.20    0.26 
   4  16  -1    1.42    0.29 
  -4  16   1    0.98    0.23 
  -4 -16   1    0.92    0.29 
   4 -16  -1    1.34    0.36 
   4  16   0   -0.09    0.21 
   4  16   0    0.13    0.22 
  -4  16   0    0.06    0.20 
  -4 -16   0   -0.18    0.24 
   4 -16   0    0.02    0.27 
   4  16   1    1.08    0.28 
   4  16   1    1.52    0.29 
  -4  16  -1    1.28    0.27 
   4 -16   1    1.26    0.34 
  -4  16  -2    0.36    0.22 
   4  16   2    0.26    0.22 
   4  16   2    0.75    0.26 
   4 -16   2    0.77    0.32 
  -4 -16  -2    0.33    0.24 
   4  16   3    1.79    0.30 
  -4  16  -3    1.73    0.32 
   4  16   3    1.24    0.31 
   4 -16   3    1.41    0.35 
  -4 -16  -3    1.54    0.30 
   4  16   4    4.69    0.42 
   4  16   4    3.12    0.40 
   4 -16   4    3.58    0.44 
   4  16   5   -0.96    0.26 
   4  16   5    0.03    0.24 
  -4  16  -5    0.36    0.28 
   4 -16   5    0.06    0.26 
   4  16   6    0.76    0.37 
  -4  16  -6    1.10    0.36 
   4 -16   6    0.51    0.42 
   4  17  -6    0.24    0.26 
   4  17  -6    0.18    0.26 
  -4  17   6   -0.60    0.23 
  -4 -17   6    0.34    0.32 
   4 -17  -6    0.22    0.31 
   4  17  -5    0.74    0.31 
  -4  17   5    0.47    0.26 
   4  17  -5    0.78    0.28 
   4 -17  -5    1.04    0.36 
  -4 -17   5    0.58    0.30 
   4  17  -4    0.36    0.28 
  -4  17   4   -0.19    0.23 
   4  17  -4   -0.07    0.22 
  -4 -17   4   -0.10    0.25 
   4 -17  -4    0.01    0.28 
   4  17  -3    4.22    0.46 
  -4  17   3    4.57    0.40 
   4  17  -3    5.54    0.49 
   4 -17  -3    4.63    0.56 
  -4 -17   3    5.29    0.53 
  -4  17   2    3.59    0.37 
   4  17  -2    3.48    0.41 
   4  17  -2    3.81    0.41 
  -4 -17   2    3.66    0.46 
   4 -17  -2    4.19    0.53 
  -4  17   1    1.16    0.27 
   4  17  -1    1.14    0.28 
   4  17  -1    1.29    0.30 
   4 -17  -1    1.13    0.34 
  -4 -17   1    1.01    0.32 
  -4  17   0    1.02    0.26 
   4  17   0    1.41    0.29 
   4  17   0    1.76    0.32 
  -4 -17   0    1.26    0.34 
   4 -17   0    1.65    0.37 
   4  17   1   -0.09    0.20 
   4  17   1    0.37    0.24 
  -4  17  -1    0.26    0.21 
  -4 -17  -1    0.23    0.23 
   4 -17   1    0.20    0.26 
  -4  17  -2    0.28    0.23 
   4  17   2   -0.45    0.23 
   4  17   2    0.27    0.23 
  -4 -17  -2   -0.16    0.22 
   4 -17   2    0.27    0.27 
  -4  17  -3    2.00    0.36 
   4  17   3    2.66    0.36 
   4  17   3    1.99    0.34 
  -4 -17  -3    2.23    0.37 
   4 -17   3    2.87    0.45 
  -4  17  -4    1.32    0.32 
   4  17   4    2.48    0.36 
   4  17   4    1.18    0.34 
   4 -17   4    2.30    0.42 
  -4  17  -5    2.25    0.42 
   4  17   5    1.98    0.40 
   4 -17   5    1.98    0.39 
  -4  18   5   -0.14    0.26 
   4  18  -5    0.07    0.27 
   4  18  -5    0.64    0.28 
   4 -18  -5   -0.21    0.28 
  -4 -18   5    0.16    0.30 
   4  18  -4    0.05    0.27 
  -4  18   4   -0.02    0.25 
   4  18  -4   -0.15    0.22 
   4 -18  -4    0.38    0.30 
  -4 -18   4    0.21    0.28 
   4  18  -3    0.04    0.22 
  -4  18   3   -0.28    0.22 
   4  18  -3   -0.09    0.21 
   4 -18  -3   -0.30    0.28 
  -4 -18   3    0.21    0.28 
  -4  18   2    6.35    0.48 
   4  18  -2    6.99    0.57 
   4  18  -2    6.89    0.52 
  -4 -18   2    6.86    0.63 
   4 -18  -2    6.16    0.62 
  -4  18   1    2.58    0.34 
   4  18  -1    2.42    0.36 
   4  18  -1    2.32    0.36 
  -4 -18   1    2.25    0.41 
   4 -18  -1    2.74    0.45 
  -4  18   0    0.73    0.25 
   4  18   0    0.77    0.28 
   4  18   0    0.74    0.26 
  -4 -18   0    0.87    0.31 
   4 -18   0    0.63    0.35 
  -4  18  -1    1.53    0.30 
   4  18   1    0.83    0.29 
   4  18   1    1.25    0.31 
  -4 -18  -1    1.43    0.36 
   4 -18   1    0.98    0.37 
   4  18   2    1.48    0.33 
   4  18   2    1.23    0.30 
  -4  18  -2    1.87    0.35 
  -4 -18  -2    1.74    0.36 
   4 -18   2    2.36    0.43 
   4  18   3    0.25    0.25 
  -4  18  -3    0.22    0.25 
   4  18   3    0.09    0.28 
   4 -18   3   -0.27    0.24 
  -4 -18  -3    0.16    0.27 
  -4  18  -4    1.04    0.34 
   4  18   4    0.39    0.33 
   4 -18   4    1.03    0.37 
  -4  19   4    2.22    0.36 
   4  19  -4    2.79    0.43 
   4  19  -4    2.86    0.46 
  -4 -19   4    2.67    0.48 
   4 -19  -4    1.61    0.42 
   4  19  -3    0.56    0.27 
   4  19  -3    0.17    0.24 
  -4  19   3    0.94    0.29 
  -4 -19   3    0.23    0.35 
   4 -19  -3    0.78    0.35 
   4  19  -2   -0.02    0.23 
  -4  19   2    0.39    0.25 
   4  19  -2    0.68    0.29 
  -4 -19   2   -0.05    0.32 
   4 -19  -2    0.14    0.35 
  -4  19   1    4.75    0.42 
   4  19  -1    5.47    0.49 
   4  19  -1    4.36    0.47 
  -4 -19   1    3.99    0.53 
   4 -19  -1    5.65    0.61 
   4  19   0   -0.14    0.23 
  -4  19   0    0.19    0.22 
   4  19   0    0.19    0.24 
   4 -19   0    0.12    0.29 
  -4 -19   0   -0.02    0.30 
   4  19   1    0.07    0.26 
  -4  19  -1    0.33    0.23 
   4  19   1   -0.23    0.26 
   4 -19   1    0.11    0.33 
  -4 -19  -1    0.04    0.25 
   4  19   2    4.65    0.48 
  -4  19  -2    4.93    0.51 
   4  19   2    3.53    0.41 
   4 -19   2    4.21    0.55 
  -4 -19  -2    4.52    0.53 
   4  19   3    2.86    0.43 
  -4  19  -3    3.37    0.46 
   4 -19   3    3.11    0.50 
  -4 -19  -3    3.02    0.43 
   4  20  -2    3.83    0.48 
  -4  20   2    3.18    0.38 
   4  20  -2    2.91    0.45 
   4 -20  -2    3.36    0.54 
  -4  20   1    7.31    0.55 
   4  20  -1    5.59    0.55 
   4  20  -1    6.10    0.57 
  -4 -20   1    5.32    0.58 
   4 -20  -1    6.81    0.69 
  -4  20   0    0.60    0.27 
   4  20   0    0.47    0.30 
   4  20   0    0.19    0.25 
   4 -20   0    0.11    0.31 
  -4 -20   0   -0.01    0.29 
  -4  20  -1    1.69    0.34 
   4  20   1    1.35    0.33 
   4  20   1    1.40    0.33 
  -4 -20  -1    0.79    0.36 
   4 -20   1    1.66    0.46 
   5   0 -10    1.90    0.39 
  -5   0  10    1.14    0.32 
  -5   0   9    0.03    0.22 
  -5   0   9   -0.18    0.23 
   5   0  -9   -0.14    0.27 
  -5   0   8    0.53    0.26 
   5   0  -8    1.15    0.27 
  -5   0   8    1.11    0.28 
  -5   0   8    1.00    0.26 
   5   0  -8    0.93    0.28 
   5   0  -8    1.22    0.26 
   5   0  -7   -0.20    0.18 
  -5   0   7    0.18    0.19 
  -5   0   7   -0.16    0.17 
  -5   0   7   -0.16    0.14 
   5   0  -7   -0.34    0.12 
   5   0  -7   -0.48    0.16 
  -5   0   6   13.09    0.52 
   5   0  -6   12.50    0.54 
   5   0  -6   12.21    0.58 
   5   0  -6   12.76    0.50 
  -5   0   6   12.11    0.54 
   5   0  -5   -0.09    0.10 
   5   0  -5   -0.15    0.15 
   5   0  -5   -0.05    0.13 
  -5   0   5   -0.07    0.14 
   5   0  -4   18.90    0.51 
   5   0  -4   17.88    0.62 
  -5   0   4   18.19    0.50 
   5   0  -4   18.97    0.51 
  -5   0   3   -0.09    0.08 
   5   0  -3   -0.06    0.08 
   5   0  -3   -0.07    0.15 
   5   0  -3    0.07    0.09 
   5   0  -2  383.57    5.16 
   5   0  -2  343.90    4.85 
  -5   0   2  389.46    4.73 
   5   0  -2  386.52    4.73 
   5   0  -1    0.05    0.07 
   5   0  -1   -0.15    0.11 
   5   0   0  134.00    1.70 
   5   0   0  136.70    1.85 
   5   0   0  132.39    2.07 
   5   0   0  129.20    1.67 
   5   0   1   -0.01    0.06 
   5   0   1   -0.05    0.12 
   5   0   1    0.06    0.10 
   5   0   2  138.93    2.04 
   5   0   2  138.82    1.97 
   5   0   2  138.76    2.08 
   5   0   3   -0.15    0.14 
   5   0   3    0.06    0.12 
   5   0   3   -0.05    0.11 
  -5   0  -4   25.42    0.55 
   5   0   4   25.89    0.70 
   5   0   4   26.15    0.56 
   5   0   4   24.64    0.70 
   5   0   5   -0.26    0.17 
   5   0   5   -0.16    0.17 
   5   0   6   26.94    0.85 
   5   0   6   26.72    0.86 
   5   0   7    0.29    0.26 
   5   0   7    0.11    0.23 
   5   0   8    0.64    0.31 
   5   0   8    0.61    0.29 
   5   0   9   -0.18    0.31 
   5   0   9   -0.30    0.24 
   5   1 -10    0.01    0.30 
  -5   1  10    0.50    0.30 
  -5  -1  10    0.03    0.29 
  -5  -1  10    0.48    0.42 
   5   1  -9   -0.02    0.22 
  -5   1   9   -0.40    0.24 
   5   1  -9   -0.30    0.26 
  -5  -1   9    0.28    0.27 
  -5  -1   9    0.09    0.22 
   5   1  -8   12.42    0.60 
  -5   1   8   12.64    0.58 
   5   1  -8   12.73    0.62 
  -5   1   8   12.25    0.63 
  -5   1   8   12.38    0.60 
   5   1  -8   11.89    0.65 
  -5  -1   8   12.70    0.60 
   5  -1  -8   11.79    0.62 
   5  -1  -8   12.36    0.58 
  -5  -1   8   12.16    0.65 
  -5  -1   8   12.43    0.60 
   5  -1  -8   12.39    0.61 
  -5   1   7    6.04    0.40 
   5   1  -7    5.84    0.45 
  -5   1   7    5.88    0.42 
   5   1  -7    6.45    0.42 
   5   1  -7    6.39    0.45 
   5  -1  -7    5.47    0.44 
   5  -1  -7    5.47    0.43 
   5  -1  -7    6.69    0.40 
  -5  -1   7    6.40    0.45 
  -5  -1   7    5.59    0.41 
  -5  -1   7    6.40    0.44 
   5   1  -6   33.45    0.87 
   5   1  -6   32.84    0.90 
  -5   1   6   33.08    0.85 
   5   1  -6   31.55    0.92 
  -5   1   6   33.62    0.81 
   5  -1  -6   33.10    0.82 
   5  -1  -6   32.26    0.85 
  -5  -1   6   32.82    0.86 
  -5  -1   6   32.61    0.92 
   5  -1  -6   32.50    0.91 
  -5  -1   6   33.62    0.89 
   5   1  -5    0.01    0.12 
  -5   1   5    0.01    0.14 
   5   1  -5    0.11    0.18 
  -5   1   5    0.09    0.14 
   5   1  -5   -0.31    0.13 
   5  -1  -5    0.05    0.12 
   5  -1  -5    0.30    0.15 
  -5  -1   5    0.00    0.17 
   5  -1  -5   -0.07    0.18 
  -5  -1   5    0.18    0.15 
   5   1  -4   19.29    0.53 
  -5   1   4   19.43    0.50 
   5   1  -4   19.64    0.55 
   5   1  -4   20.62    0.66 
   5  -1  -4   19.51    0.65 
   5  -1  -4   19.12    0.50 
   5  -1  -4   19.71    0.51 
  -5  -1   4   19.39    0.53 
   5   1  -3    1.20    0.14 
  -5   1   3    1.14    0.12 
   5   1  -3    1.24    0.15 
   5   1  -3    0.88    0.20 
   5  -1  -3    0.90    0.22 
   5  -1  -3    1.06    0.13 
  -5   1   2   16.34    0.26 
   5   1  -2   17.17    0.43 
   5   1  -2   16.50    0.35 
   5   1  -2   16.43    0.59 
  -5   1   2   16.15    0.27 
   5  -1  -2   16.89    0.39 
   5  -1  -2   17.55    0.58 
   5   1  -1   20.60    0.34 
   5   1  -1   21.83    0.62 
   5   1  -1   21.75    0.47 
   5  -1  -1   21.79    0.43 
   5  -1  -1   20.75    0.61 
  -5  -1   1   21.03    0.33 
   5   1   0    2.51    0.24 
   5   1   0    2.87    0.17 
   5   1   0    2.62    0.10 
   5  -1   0    2.86    0.26 
   5  -1   0    2.85    0.16 
   5   1   1   35.13    0.78 
   5   1   1   35.07    0.55 
   5   1   1   34.56    0.67 
   5  -1   1   35.38    0.66 
   5  -1   1   35.23    0.57 
   5  -1   1   33.48    0.77 
   5   1   2   30.11    0.68 
   5   1   2   30.18    0.60 
   5   1   2   31.37    0.67 
   5  -1   2   29.43    0.69 
   5  -1   2   30.74    0.67 
   5  -1   2   31.18    0.62 
   5   1   3    8.15    0.36 
   5   1   3    8.25    0.34 
  -5   1  -3    8.21    0.36 
   5   1   3    8.04    0.32 
   5  -1   3    8.21    0.38 
   5  -1   3    7.90    0.35 
  -5  -1  -3    7.80    0.32 
   5  -1   3    8.33    0.34 
   5   1   4   -0.01    0.14 
  -5   1  -4    0.07    0.16 
   5   1   4    0.15    0.16 
   5   1   4    0.13    0.12 
   5  -1   4    0.07    0.16 
   5  -1   4    0.33    0.17 
   5  -1   4    0.06    0.11 
  -5  -1  -4    0.03    0.10 
   5   1   5   14.85    0.56 
  -5   1  -5   13.92    0.59 
   5   1   5   13.96    0.57 
   5  -1   5   13.93    0.57 
   5  -1   5   14.08    0.59 
   5   1   6   -0.21    0.21 
  -5   1  -6   -0.35    0.20 
   5   1   6   -0.03    0.19 
   5  -1   6    0.02    0.23 
   5  -1   6    0.32    0.25 
   5   1   7    0.79    0.26 
   5   1   7    0.91    0.27 
   5  -1   7    1.04    0.30 
   5  -1   7    0.14    0.23 
   5   1   8   -0.20    0.22 
   5   1   8   -0.04    0.23 
   5  -1   8   -0.10    0.26 
   5  -1   8   -0.16    0.23 
   5   1   9    0.34    0.28 
   5   1   9   -0.17    0.30 
   5  -1   9   -0.48    0.28 
   5  -1   9   -0.46    0.26 
   5   2 -10    0.74    0.35 
  -5   2  10    0.69    0.31 
  -5  -2  10    0.33    0.32 
  -5  -2  10    0.90    0.31 
   5   2  -9   26.58    0.99 
  -5   2   9   28.45    0.98 
   5   2  -9   27.50    0.97 
  -5  -2   9   26.42    1.01 
  -5  -2   9   29.40    0.98 
   5   2  -8    2.25    0.34 
   5   2  -8    2.87    0.36 
   5   2  -8    2.50    0.38 
  -5   2   8    2.77    0.36 
  -5   2   8    2.42    0.36 
  -5  -2   8    2.50    0.36 
   5  -2  -8    2.86    0.37 
  -5  -2   8    2.19    0.34 
  -5  -2   8    2.86    0.40 
   5   2  -7    0.57    0.23 
   5   2  -7    0.71    0.25 
   5   2  -7    0.57    0.21 
  -5   2   7    0.72    0.20 
  -5   2   7    0.49    0.21 
  -5  -2   7    0.52    0.20 
   5  -2  -7    0.86    0.20 
   5  -2  -7    0.53    0.24 
  -5  -2   7    0.57    0.23 
  -5  -2   7    0.80    0.24 
   5   2  -6    0.74    0.20 
   5   2  -6    0.30    0.21 
   5   2  -6    0.37    0.21 
  -5   2   6    0.82    0.18 
  -5   2   6    0.65    0.21 
   5  -2  -6    0.79    0.18 
  -5  -2   6    0.82    0.23 
  -5  -2   6    0.42    0.23 
   5  -2  -6    0.00    0.22 
  -5  -2   6    0.81    0.24 
  -5   2   5   27.98    0.65 
  -5   2   5   27.81    0.68 
   5   2  -5   28.00    0.75 
   5   2  -5   27.25    0.82 
   5   2  -5   30.37    0.77 
  -5  -2   5   28.68    0.76 
  -5  -2   5   27.09    0.81 
   5  -2  -5   28.02    0.66 
   5  -2  -5   26.22    0.81 
  -5   2   4    3.72    0.23 
   5   2  -4    3.68    0.27 
   5   2  -4    3.81    0.28 
   5   2  -4    2.95    0.31 
   5  -2  -4    3.75    0.22 
   5  -2  -4    3.87    0.35 
  -5  -2   4    2.95    0.30 
   5   2  -3   44.01    0.81 
   5   2  -3   44.09    0.87 
  -5   2   3   43.59    0.71 
   5   2  -3   44.27    1.02 
  -5  -2   3   44.69    1.01 
   5  -2  -3   44.21    0.76 
   5  -2  -3   44.92    1.01 
   5   2  -2  183.37    2.74 
  -5   2   2  179.24    2.23 
   5   2  -2  175.43    2.50 
   5   2  -2  175.63    2.39 
  -5   2   2  179.45    2.26 
   5  -2  -2  176.88    2.38 
   5  -2  -2  177.90    2.71 
   5   2  -1    6.78    0.38 
   5   2  -1    7.36    0.20 
   5   2  -1    7.45    0.27 
   5  -2  -1    7.39    0.22 
   5  -2  -1    7.75    0.39 
   5   2   0   12.95    0.26 
   5   2   0   13.60    0.37 
   5   2   0   14.00    0.48 
   5  -2   0   13.80    0.33 
   5  -2   0   14.19    0.50 
  -5  -2   0   13.93    0.47 
   5   2   1   11.77    0.36 
  -5   2  -1   11.64    0.29 
   5   2   1   11.88    0.27 
   5   2   1   12.23    0.44 
   5  -2   1   11.56    0.29 
  -5  -2  -1   12.01    0.42 
   5  -2   1   11.67    0.35 
   5  -2   1   11.55    0.44 
   5   2   2   10.47    0.39 
   5   2   2   10.59    0.32 
   5   2   2   11.15    0.37 
  -5   2  -2   10.53    0.34 
   5  -2   2   11.13    0.38 
  -5  -2  -2   10.72    0.39 
   5  -2   2   10.67    0.35 
   5  -2   2   10.22    0.39 
   5   2   3   14.21    0.42 
  -5   2  -3   14.23    0.47 
   5   2   3   13.49    0.46 
   5   2   3   14.00    0.43 
   5  -2   3   13.93    0.44 
   5  -2   3   13.61    0.46 
   5  -2   3   14.34    0.49 
  -5  -2  -3   13.42    0.40 
   5   2   4    2.23    0.26 
   5   2   4    2.41    0.25 
   5   2   4    2.42    0.28 
  -5   2  -4    2.17    0.26 
   5  -2   4    2.43    0.21 
   5  -2   4    1.97    0.25 
   5  -2   4    2.43    0.27 
  -5  -2  -4    2.54    0.18 
   5   2   5    2.27    0.28 
  -5   2  -5    1.88    0.29 
   5   2   5    2.54    0.29 
   5  -2   5    1.89    0.30 
   5  -2   5    2.84    0.33 
   5   2   6    0.86    0.26 
  -5   2  -6    0.71    0.27 
   5   2   6    1.07    0.24 
   5  -2   6    0.77    0.27 
   5  -2   6    1.25    0.30 
   5   2   7    0.51    0.27 
  -5   2  -7    0.56    0.27 
   5   2   7    0.71    0.28 
   5  -2   7    0.59    0.28 
   5  -2   7    0.96    0.30 
   5   2   8    0.28    0.30 
  -5   2  -8    0.52    0.31 
   5   2   8    0.37    0.26 
   5  -2   8    0.18    0.28 
   5  -2   8    0.53    0.31 
   5   2   9    8.22    0.67 
   5   2   9    8.95    0.63 
   5  -2   9    7.88    0.65 
   5  -2   9    8.32    0.70 
  -5   3  10    5.21    0.50 
   5   3 -10    5.63    0.60 
   5   3 -10    5.82    0.58 
  -5  -3  10    6.59    0.59 
  -5  -3  10    6.08    0.61 
   5   3  -9    2.43    0.38 
   5   3  -9    1.27    0.35 
  -5   3   9    1.78    0.35 
  -5  -3   9    1.91    0.36 
  -5  -3   9    1.96    0.39 
   5   3  -8   48.70    1.20 
  -5   3   8   46.36    1.17 
   5   3  -8   47.47    1.29 
   5   3  -8   45.20    1.22 
  -5  -3   8   47.28    1.18 
  -5  -3   8   47.01    1.25 
  -5  -3   8   46.73    1.29 
   5  -3  -8   47.71    1.20 
   5   3  -7   20.47    0.76 
   5   3  -7   23.05    0.80 
  -5   3   7   21.79    0.72 
   5   3  -7   22.71    0.78 
  -5  -3   7   21.94    0.77 
  -5  -3   7   21.75    0.79 
   5  -3  -7   21.99    0.77 
  -5  -3   7   23.16    0.78 
   5   3  -6   34.41    0.93 
  -5   3   6   34.04    0.77 
   5   3  -6   31.77    0.91 
   5   3  -6   33.13    0.95 
  -5   3   6   35.06    0.84 
   5  -3  -6   33.19    0.94 
  -5  -3   6   34.29    0.93 
  -5  -3   6   34.14    0.93 
   5  -3  -6   33.55    0.77 
  -5   3   5   17.47    0.52 
   5   3  -5   16.06    0.57 
  -5   3   5   16.68    0.47 
   5   3  -5   16.45    0.65 
   5   3  -5   16.86    0.58 
   5  -3  -5   16.32    0.46 
   5  -3  -5   15.61    0.62 
  -5  -3   5   16.21    0.61 
  -5   3   4   36.46    0.69 
   5   3  -4   38.70    0.83 
  -5   3   4   36.49    0.71 
   5   3  -4   38.74    0.96 
   5   3  -4   38.26    0.86 
  -5  -3   4   37.55    0.93 
   5  -3  -4   37.01    0.94 
   5  -3  -4   36.59    0.69 
   5   3  -3   24.50    0.57 
   5   3  -3   25.23    0.63 
   5   3  -3   24.05    0.72 
  -5   3   3   24.07    0.45 
   5  -3  -3   23.96    0.71 
   5  -3  -3   24.64    0.48 
   5   3  -2   35.88    0.66 
  -5   3   2   36.69    0.52 
   5   3  -2   37.51    0.75 
   5   3  -2   37.61    0.90 
   5  -3  -2   38.31    0.90 
   5  -3  -2   37.81    0.62 
  -5  -3   2   37.27    0.88 
   5   3  -1    7.84    0.23 
   5   3  -1    7.85    0.30 
   5   3  -1    7.09    0.38 
  -5  -3   1    8.41    0.39 
   5  -3  -1    7.87    0.21 
   5  -3  -1    7.64    0.38 
   5   3   0   17.97    0.56 
   5   3   0   17.88    0.44 
   5   3   0   17.30    0.34 
  -5   3   0   17.40    0.30 
  -5  -3   0   17.21    0.54 
   5  -3   0   17.17    0.30 
   5  -3   0   17.53    0.38 
   5  -3   0   16.76    0.54 
   5  -3   0   17.14    0.26 
  -5   3  -1   18.72    0.41 
   5   3   1   19.18    0.47 
   5   3   1   18.36    0.54 
   5   3   1   18.71    0.37 
  -5  -3  -1   19.21    0.54 
   5  -3   1   17.98    0.56 
   5  -3   1   18.75    0.41 
   5  -3   1   18.54    0.45 
   5   3   2   -0.11    0.12 
   5   3   2   -0.03    0.12 
  -5   3  -2    0.08    0.11 
   5   3   2   -0.06    0.08 
  -5  -3  -2   -0.07    0.11 
   5  -3   2    0.14    0.13 
   5  -3   2    0.05    0.12 
   5  -3   2   -0.11    0.10 
   5   3   3    3.73    0.24 
   5   3   3    3.94    0.27 
   5   3   3    3.80    0.26 
  -5   3  -3    3.70    0.28 
   5  -3   3    3.31    0.29 
  -5  -3  -3    3.29    0.24 
   5  -3   3    3.69    0.28 
   5  -3   3    3.39    0.27 
   5   3   4    6.16    0.38 
  -5   3  -4    5.42    0.40 
   5   3   4    6.09    0.36 
   5  -3   4    5.25    0.38 
   5  -3   4    6.03    0.37 
  -5  -3  -4    5.91    0.25 
   5  -3   4    5.84    0.31 
   5   3   5    1.41    0.26 
  -5   3  -5    0.78    0.27 
   5   3   5    1.85    0.29 
   5  -3   5    0.70    0.27 
   5  -3   5    1.69    0.30 
   5   3   6   14.35    0.62 
   5   3   6   13.75    0.58 
  -5   3  -6   13.75    0.67 
   5  -3   6   14.02    0.67 
   5  -3   6   13.84    0.66 
   5   3   7    3.30    0.39 
  -5   3  -7    2.60    0.40 
   5   3   7    2.79    0.35 
   5  -3   7    2.17    0.35 
   5  -3   7    2.96    0.40 
   5   3   8    3.22    0.40 
  -5   3  -8    2.95    0.46 
   5   3   8    2.66    0.38 
   5  -3   8    3.07    0.44 
   5  -3   8    3.48    0.48 
   5   3   9    0.04    0.30 
   5   3   9    0.07    0.29 
   5  -3   9   -0.24    0.30 
   5  -3   9    0.07    0.28 
  -5   4  10    8.02    0.60 
   5   4 -10    8.57    0.72 
   5   4 -10    7.25    0.64 
  -5  -4  10    7.86    0.68 
  -5  -4  10    6.55    0.61 
   5   4  -9   15.61    0.81 
  -5   4   9   13.90    0.69 
   5   4  -9   14.09    0.76 
  -5  -4   9   15.03    0.81 
  -5  -4   9   14.92    0.76 
   5   4  -8    2.06    0.36 
   5   4  -8    2.02    0.32 
   5   4  -8    1.88    0.32 
  -5   4   8    1.82    0.31 
  -5  -4   8    1.98    0.32 
  -5  -4   8    2.14    0.35 
   5  -4  -8    2.16    0.34 
  -5  -4   8    2.40    0.38 
   5   4  -7   -0.09    0.20 
   5   4  -7    0.15    0.21 
  -5   4   7   -0.12    0.17 
   5   4  -7    0.10    0.21 
  -5  -4   7    0.28    0.20 
   5  -4  -7    0.17    0.21 
  -5  -4   7   -0.05    0.20 
  -5  -4   7   -0.28    0.16 
   5   4  -6   -0.09    0.15 
  -5   4   6    0.11    0.17 
   5   4  -6    0.33    0.20 
   5   4  -6    0.18    0.22 
   5  -4  -6    0.09    0.20 
  -5  -4   6    0.29    0.22 
   5   4  -5   58.03    1.28 
  -5   4   5   55.41    1.03 
   5   4  -5   56.28    1.21 
  -5   4   5   57.45    0.99 
   5   4  -5   56.54    1.19 
  -5  -4   5   58.31    1.27 
   5  -4  -5   56.69    0.97 
   5  -4  -5   55.57    1.26 
  -5   4   4   14.55    0.39 
   5   4  -4   14.72    0.60 
   5   4  -4   14.30    0.49 
   5   4  -4   14.84    0.53 
  -5   4   4   14.40    0.35 
   5  -4  -4   14.67    0.58 
   5  -4  -4   14.96    0.36 
  -5  -4   4   16.04    0.60 
   5   4  -3    0.82    0.20 
  -5   4   3    1.43    0.12 
   5   4  -3    1.42    0.17 
   5   4  -3    1.12    0.18 
   5  -4  -3    1.43    0.11 
   5  -4  -3    1.25    0.23 
  -5  -4   3    1.43    0.23 
  -5   4   2    0.54    0.07 
   5   4  -2    0.38    0.13 
   5   4  -2    0.36    0.11 
   5   4  -2    0.38    0.17 
  -5  -4   2    0.15    0.15 
   5  -4  -2    0.49    0.07 
   5  -4  -2    0.41    0.17 
   5   4  -1   38.91    0.67 
   5   4  -1   39.62    0.78 
  -5   4   1   39.09    0.57 
   5   4  -1   39.86    0.91 
  -5  -4   1   39.67    0.89 
   5  -4  -1   40.24    0.94 
   5  -4  -1   39.46    0.61 
   5  -4  -1   41.39    0.63 
   5   4   0   61.60    1.03 
  -5   4   0   61.53    0.89 
   5   4   0   60.51    1.18 
   5   4   0   60.72    0.92 
   5  -4   0   59.56    1.19 
  -5  -4   0   60.39    1.15 
   5  -4   0   61.42    0.92 
   5   4   1   39.23    0.76 
   5   4   1   39.98    0.86 
   5   4   1   40.11    0.66 
  -5   4  -1   39.20    0.71 
   5  -4   1   39.24    0.89 
  -5  -4  -1   39.75    0.85 
   5  -4   1   39.46    0.73 
   5   4   2    0.06    0.09 
   5   4   2   -0.01    0.14 
  -5   4  -2   -0.03    0.11 
   5   4   2    0.03    0.12 
   5  -4   2    0.02    0.13 
   5  -4   2    0.03    0.11 
  -5  -4  -2   -0.09    0.11 
   5   4   3    2.00    0.20 
  -5   4  -3    1.91    0.23 
   5   4   3    1.94    0.22 
  -5  -4  -3    2.15    0.20 
   5  -4   3    2.28    0.24 
   5  -4   3    2.35    0.25 
   5  -4   3    2.13    0.24 
  -5   4  -4   36.07    0.91 
   5   4   4   34.77    0.81 
   5   4   4   34.84    0.82 
   5  -4   4   35.46    0.90 
   5  -4   4   35.85    0.90 
  -5  -4  -4   34.84    0.67 
   5  -4   4   34.66    0.78 
   5   4   5   80.09    1.48 
   5   4   5   79.42    1.49 
  -5   4  -5   77.96    1.61 
   5  -4   5   78.60    1.61 
   5  -4   5   79.22    1.58 
  -5   4  -6    0.77    0.28 
   5   4   6    0.55    0.23 
   5   4   6    1.03    0.27 
   5  -4   6    0.96    0.29 
   5  -4   6    0.33    0.23 
   5   4   7    0.15    0.24 
   5   4   7    0.04    0.22 
  -5   4  -7    0.06    0.25 
   5  -4   7    0.03    0.25 
   5  -4   7    0.18    0.23 
   5   4   8    0.17    0.27 
  -5   4  -8   -0.23    0.26 
   5   4   8    0.06    0.28 
   5  -4   8   -0.27    0.25 
   5  -4   8    0.04    0.28 
   5   4   9    1.26    0.39 
   5   4   9    1.58    0.39 
  -5   4  -9    2.11    0.43 
   5  -4   9    1.46    0.40 
   5  -4   9    1.56    0.41 
   5   5 -10    3.35    0.52 
   5   5 -10    4.17    0.52 
  -5   5  10    4.69    0.49 
  -5  -5  10    4.27    0.55 
  -5  -5  10    4.62    0.56 
   5   5  -9    0.19    0.25 
   5   5  -9    0.30    0.30 
  -5   5   9    0.08    0.24 
  -5  -5   9    0.27    0.31 
  -5  -5   9    0.22    0.24 
  -5   5   8    1.54    0.30 
   5   5  -8    1.54    0.35 
   5   5  -8    1.67    0.33 
  -5  -5   8    1.89    0.31 
   5  -5  -8    1.31    0.30 
  -5  -5   8    1.80    0.36 
  -5  -5   8    1.69    0.33 
  -5   5   7    0.38    0.20 
   5   5  -7    0.22    0.22 
   5   5  -7   -0.22    0.18 
   5   5  -7   -0.24    0.16 
  -5  -5   7   -0.28    0.18 
   5  -5  -7    0.01    0.20 
  -5  -5   7    0.00    0.20 
   5   5  -6   12.23    0.59 
   5   5  -6   12.29    0.58 
  -5   5   6   11.21    0.47 
   5   5  -6   11.59    0.58 
  -5  -5   6   12.17    0.58 
   5  -5  -6   10.71    0.57 
   5   5  -5   46.30    1.12 
  -5   5   5   46.99    0.90 
   5   5  -5   47.76    1.08 
   5   5  -5   47.54    1.11 
   5  -5  -5   45.52    1.14 
  -5  -5   5   45.76    1.11 
   5   5  -4    0.36    0.22 
   5   5  -4    0.30    0.15 
   5   5  -4    0.17    0.14 
  -5   5   4    0.22    0.11 
   5  -5  -4    0.36    0.21 
  -5  -5   4    0.36    0.19 
  -5   5   3   75.76    1.09 
   5   5  -3   75.94    1.48 
   5   5  -3   75.77    1.29 
   5   5  -3   75.74    1.37 
   5  -5  -3   77.11    1.49 
  -5  -5   3   75.74    1.46 
   5   5  -2   23.63    0.72 
  -5   5   2   23.03    0.40 
   5   5  -2   23.18    0.53 
  -5   5   2   23.33    0.39 
   5   5  -2   22.69    0.59 
   5  -5  -2   23.24    0.70 
   5  -5  -2   22.25    0.36 
  -5  -5   2   23.67    0.71 
   5   5  -1    4.31    0.22 
  -5   5   1    4.05    0.16 
   5   5  -1    3.69    0.25 
   5   5  -1    3.68    0.31 
  -5  -5   1    3.72    0.31 
   5  -5  -1    4.07    0.32 
   5  -5  -1    3.93    0.13 
   5   5   0    3.36    0.19 
   5   5   0    3.40    0.24 
  -5   5   0    3.80    0.18 
   5   5   0    3.36    0.28 
   5  -5   0    2.88    0.30 
   5  -5   0    3.09    0.16 
  -5  -5   0    3.08    0.27 
   5   5   1   39.46    0.68 
   5   5   1   38.00    0.86 
   5   5   1   38.81    0.77 
  -5   5  -1   38.39    0.73 
   5  -5   1   39.23    0.73 
  -5  -5  -1   39.39    0.85 
   5  -5   1   38.92    0.91 
  -5   5  -2    0.99    0.16 
   5   5   2    1.20    0.19 
   5   5   2    1.13    0.14 
   5  -5   2    0.92    0.16 
   5  -5   2    1.31    0.21 
  -5  -5  -2    0.95    0.17 
   5   5   3   12.43    0.46 
   5   5   3   12.79    0.41 
  -5   5  -3   11.94    0.47 
   5  -5   3   12.56    0.49 
   5  -5   3   13.17    0.48 
  -5  -5  -3   13.04    0.41 
   5   5   4    0.87    0.20 
   5   5   4    1.02    0.21 
  -5   5  -4    0.91    0.24 
   5  -5   4    1.06    0.21 
  -5  -5  -4    0.97    0.15 
   5  -5   4    1.01    0.23 
   5  -5   4    0.63    0.21 
   5   5   5  104.04    1.81 
   5   5   5  104.81    1.80 
  -5   5  -5  103.73    1.97 
   5  -5   5  105.27    1.93 
   5  -5   5  105.73    1.98 
   5   5   6    3.14    0.36 
  -5   5  -6    3.17    0.40 
   5   5   6    3.49    0.35 
   5  -5   6    3.33    0.40 
   5  -5   6    3.29    0.37 
  -5   5  -7    1.25    0.34 
   5   5   7    0.80    0.26 
   5   5   7    1.04    0.27 
   5  -5   7    1.40    0.33 
   5  -5   7    1.20    0.30 
   5   5   8    0.01    0.24 
  -5   5  -8   -0.17    0.26 
   5   5   8   -0.30    0.26 
   5  -5   8    0.00    0.29 
   5  -5   8   -0.27    0.28 
  -5   5  -9    0.81    0.38 
   5   5   9    0.98    0.37 
   5   5   9    1.26    0.35 
   5  -5   9    0.21    0.33 
   5  -5   9    0.31    0.35 
   5   6 -10    1.26    0.36 
  -5   6  10    1.67    0.37 
   5   6 -10    1.98    0.42 
  -5  -6  10    2.85    0.48 
  -5  -6  10    1.78    0.41 
   5   6  -9    3.20    0.45 
  -5   6   9    3.67    0.41 
   5   6  -9    4.04    0.48 
  -5  -6   9    3.93    0.48 
  -5  -6   9    3.72    0.49 
   5   6  -8    1.31    0.32 
  -5   6   8    1.62    0.29 
   5   6  -8    1.62    0.35 
   5  -6  -8    1.37    0.29 
  -5  -6   8    1.08    0.29 
  -5  -6   8    1.35    0.30 
   5   6  -7    5.40    0.49 
  -5   6   7    5.55    0.39 
   5   6  -7    4.95    0.48 
   5  -6  -7    5.63    0.43 
  -5  -6   7    5.18    0.49 
  -5  -6   7    4.92    0.44 
   5   6  -6   -0.03    0.19 
   5   6  -6   -0.07    0.17 
   5   6  -6    0.21    0.18 
  -5   6   6    0.21    0.16 
  -5  -6   6   -0.16    0.16 
   5  -6  -6    0.43    0.20 
   5   6  -5   23.21    0.78 
  -5   6   5   23.48    0.57 
   5   6  -5   23.66    0.74 
   5   6  -5   23.06    0.75 
   5  -6  -5   23.46    0.78 
  -5  -6   5   23.26    0.77 
   5   6  -4   12.36    0.52 
   5   6  -4   12.30    0.55 
   5   6  -4   13.11    0.50 
  -5   6   4   12.02    0.35 
   5  -6  -4   12.01    0.57 
  -5  -6   4   12.91    0.55 
   5   6  -3    2.83    0.25 
  -5   6   3    2.56    0.17 
   5   6  -3    2.65    0.27 
   5   6  -3    2.41    0.30 
   5  -6  -3    2.40    0.31 
  -5  -6   3    2.44    0.29 
   5   6  -2  111.99    1.68 
   5   6  -2  109.22    1.78 
  -5   6   2  109.64    1.50 
   5   6  -2  107.54    1.90 
   5  -6  -2  111.58    1.95 
  -5  -6   2  108.90    1.88 
   5   6  -1    7.91    0.41 
   5   6  -1    7.61    0.29 
  -5   6   1    7.54    0.23 
   5   6  -1    7.69    0.35 
   5  -6  -1    7.69    0.42 
  -5  -6   1    6.68    0.38 
   5  -6  -1    6.95    0.17 
   5   6   0   17.43    0.41 
   5   6   0   17.17    0.48 
   5   6   0   16.89    0.58 
  -5   6   0   17.09    0.40 
  -5  -6   0   17.34    0.57 
   5  -6   0   17.05    0.37 
   5  -6   0   16.78    0.60 
  -5   6  -1    4.90    0.27 
   5   6   1    5.13    0.24 
   5   6   1    5.03    0.28 
   5  -6   1    5.07    0.25 
  -5  -6  -1    5.08    0.33 
   5  -6   1    4.58    0.36 
   5   6   2   24.50    0.53 
  -5   6  -2   24.14    0.62 
   5  -6   2   24.90    0.62 
   5  -6   2   23.41    0.69 
  -5  -6  -2   23.77    0.62 
  -5   6  -3    2.34    0.26 
   5   6   3    2.54    0.24 
   5   6   3    2.06    0.20 
   5  -6   3    3.08    0.30 
   5  -6   3    1.72    0.23 
  -5  -6  -3    2.85    0.24 
   5   6   4    2.42    0.26 
   5   6   4    2.28    0.26 
  -5   6  -4    2.57    0.31 
   5  -6   4    2.72    0.28 
   5  -6   4    2.27    0.31 
  -5  -6  -4    2.76    0.23 
  -5   6  -5   50.45    1.25 
   5   6   5   49.84    1.08 
   5   6   5   50.03    1.08 
   5  -6   5   49.93    1.24 
   5  -6   5   51.26    1.21 
   5   6   6    1.84    0.28 
  -5   6  -6    1.95    0.34 
   5   6   6    1.71    0.28 
   5  -6   6    1.93    0.35 
   5  -6   6    2.29    0.34 
  -5   6  -7   -0.46    0.23 
   5   6   7    0.18    0.23 
   5   6   7    0.31    0.24 
   5  -6   7    0.47    0.25 
   5  -6   7    0.33    0.25 
  -5   6  -8   -0.15    0.27 
   5   6   8   -0.34    0.25 
   5   6   8   -0.02    0.29 
   5  -6   8   -0.25    0.28 
   5  -6   8    0.21    0.30 
   5   6   9   -0.72    0.28 
  -5   6  -9   -0.17    0.30 
   5   6   9    0.01    0.26 
   5  -6   9    0.05    0.33 
   5  -6   9   -0.25    0.31 
  -5   7  10    0.05    0.28 
   5   7 -10    0.57    0.34 
   5   7 -10   -0.37    0.27 
  -5  -7  10   -0.33    0.28 
  -5  -7  10    0.10    0.29 
  -5   7   9    3.11    0.38 
   5   7  -9    4.03    0.51 
   5   7  -9    3.05    0.48 
  -5  -7   9    3.98    0.52 
  -5  -7   9    4.09    0.55 
   5   7  -8    1.26    0.34 
  -5   7   8    0.77    0.25 
   5   7  -8    0.96    0.31 
  -5  -7   8    1.50    0.35 
  -5  -7   8    1.10    0.29 
   5  -7  -8    1.01    0.28 
   5   7  -7    1.14    0.29 
  -5   7   7    1.37    0.25 
   5   7  -7    1.57    0.33 
  -5  -7   7    0.77    0.29 
  -5  -7   7    1.58    0.31 
   5  -7  -7    1.64    0.31 
  -5   7   6    2.41    0.24 
   5   7  -6    2.72    0.34 
   5   7  -6    2.54    0.35 
   5  -7  -6    2.20    0.33 
  -5  -7   6    1.90    0.30 
   5   7  -5   17.55    0.65 
   5   7  -5   15.24    0.63 
  -5   7   5   16.30    0.46 
  -5  -7   5   17.19    0.68 
   5  -7  -5   14.81    0.64 
   5   7  -4    6.42    0.40 
  -5   7   4    6.79    0.27 
   5   7  -4    7.13    0.43 
  -5  -7   4    6.97    0.44 
   5  -7  -4    7.53    0.47 
  -5   7   3    0.12    0.10 
   5   7  -3   -0.28    0.13 
   5   7  -3    0.12    0.15 
  -5  -7   3    0.00    0.17 
   5  -7  -3   -0.31    0.18 
  -5   7   2   99.40    1.41 
   5   7  -2   98.97    1.59 
   5   7  -2  101.04    1.70 
  -5  -7   2   98.66    1.77 
   5  -7  -2  101.66    1.85 
   5   7  -1   29.76    0.71 
  -5   7   1   28.42    0.54 
   5   7  -1   28.28    0.62 
   5  -7  -1   29.08    0.82 
  -5  -7   1   29.98    0.80 
   5  -7  -1   28.32    0.43 
   5   7   0    4.01    0.25 
   5   7   0    3.73    0.26 
  -5   7   0    3.85    0.23 
   5  -7   0    3.45    0.18 
  -5  -7   0    3.48    0.30 
   5  -7   0    2.87    0.31 
  -5   7  -1    9.01    0.35 
   5   7   1    8.91    0.32 
   5   7   1    8.84    0.38 
   5  -7   1    8.73    0.32 
   5  -7   1    8.89    0.46 
  -5  -7  -1    9.31    0.43 
  -5   7  -2   25.85    0.68 
   5   7   2   25.06    0.63 
   5   7   2   26.28    0.58 
   5  -7   2   25.82    0.65 
  -5  -7  -2   26.06    0.67 
   5  -7   2   25.31    0.75 
   5   7   3    0.49    0.15 
  -5   7  -3    0.09    0.17 
   5   7   3    0.24    0.17 
  -5  -7  -3    0.43    0.15 
   5  -7   3    0.01    0.16 
   5  -7   3   -0.09    0.17 
   5   7   4    7.44    0.40 
  -5   7  -4    7.57    0.47 
   5   7   4    7.35    0.40 
  -5  -7  -4    7.76    0.38 
   5  -7   4    7.76    0.43 
   5  -7   4    6.65    0.45 
  -5   7  -5   12.39    0.62 
   5   7   5   13.41    0.54 
   5   7   5   11.88    0.53 
   5  -7   5   12.60    0.60 
  -5   7  -6    1.01    0.29 
   5   7   6    0.36    0.24 
   5   7   6    0.59    0.24 
   5  -7   6    0.32    0.25 
   5  -7   6    0.69    0.28 
   5   7   7    7.45    0.53 
  -5   7  -7    7.96    0.62 
   5   7   7    7.89    0.49 
   5  -7   7    7.36    0.58 
   5  -7   7    8.85    0.65 
   5   7   8   -0.09    0.22 
  -5   7  -8    0.06    0.28 
   5   7   8   -0.20    0.23 
   5  -7   8    0.13    0.30 
   5  -7   8    0.42    0.32 
  -5   7  -9    0.49    0.35 
   5   7   9    0.20    0.30 
   5   7   9    0.07    0.32 
   5  -7   9    0.31    0.36 
   5  -7   9    0.46    0.32 
  -5   8  10    0.50    0.30 
   5   8 -10   -0.01    0.31 
   5   8 -10    0.42    0.36 
  -5  -8  10    0.49    0.35 
  -5  -8  10    0.00    0.31 
   5   8  -9   12.29    0.79 
   5   8  -9   12.55    0.79 
  -5   8   9   11.33    0.61 
  -5  -8   9   11.95    0.79 
   5   8  -8   -0.04    0.24 
   5   8  -8   -0.03    0.25 
  -5   8   8   -0.06    0.20 
  -5  -8   8    0.16    0.24 
  -5  -8   8   -0.02    0.26 
   5  -8  -8    0.41    0.26 
   5   8  -7   26.11    0.95 
   5   8  -7   26.88    0.97 
  -5   8   7   27.30    0.74 
  -5  -8   7   25.32    0.94 
   5  -8  -7   26.43    0.89 
  -5  -8   7   25.77    0.87 
   5   8  -6    0.35    0.23 
  -5   8   6    0.71    0.18 
   5   8  -6    0.54    0.24 
   5  -8  -6    0.68    0.23 
  -5  -8   6    0.85    0.27 
   5   8  -5    0.12    0.20 
  -5   8   5    0.34    0.14 
   5   8  -5    0.08    0.17 
   5  -8  -5    0.48    0.22 
  -5  -8   5    0.20    0.23 
  -5   8   4    3.72    0.24 
   5   8  -4    3.60    0.35 
   5   8  -4    4.23    0.36 
  -5  -8   4    4.10    0.38 
   5  -8  -4    4.15    0.39 
  -5   8   3    0.26    0.12 
   5   8  -3   -0.07    0.13 
   5   8  -3   -0.05    0.16 
  -5  -8   3    0.19    0.19 
   5  -8  -3    0.00    0.19 
   5   8  -2   45.46    0.92 
   5   8  -2   43.67    0.98 
  -5   8   2   45.07    0.76 
  -5  -8   2   44.83    1.06 
   5  -8  -2   45.29    1.12 
  -5   8   1    7.42    0.28 
   5   8  -1    7.71    0.34 
   5   8  -1    7.76    0.37 
   5  -8  -1    8.25    0.18 
   5  -8  -1    7.70    0.47 
  -5  -8   1    6.97    0.42 
   5   8   0    0.88    0.16 
   5   8   0    0.57    0.16 
  -5   8   0    0.61    0.14 
   5  -8   0    0.72    0.10 
  -5  -8   0    0.47    0.18 
   5  -8   0    0.57    0.20 
  -5   8  -1   14.38    0.46 
   5   8   1   13.10    0.46 
   5   8   1   13.82    0.42 
   5  -8   1   14.65    0.42 
  -5  -8  -1   14.32    0.53 
   5  -8   1   14.10    0.59 
  -5   8  -2   66.42    1.27 
   5   8   2   69.71    1.24 
   5   8   2   68.35    1.15 
   5  -8   2   66.74    1.37 
   5  -8   2   66.01    1.22 
  -5  -8  -2   68.46    1.27 
   5   8   3    4.68    0.33 
   5   8   3    4.17    0.30 
  -5   8  -3    3.90    0.35 
   5  -8   3    4.86    0.36 
   5  -8   3    4.79    0.39 
  -5  -8  -3    4.34    0.31 
   5   8   4   11.61    0.46 
   5   8   4   13.07    0.52 
  -5   8  -4   13.08    0.61 
   5  -8   4   12.93    0.57 
  -5  -8  -4   13.11    0.59 
   5  -8   4   13.39    0.55 
  -5   8  -5   -0.01    0.20 
   5   8   5   -0.06    0.18 
   5   8   5   -0.22    0.15 
   5  -8   5    0.17    0.19 
   5   8   6   -0.07    0.21 
  -5   8  -6   -0.27    0.21 
   5   8   6    0.15    0.20 
   5  -8   6   -0.12    0.23 
   5  -8   6    0.27    0.24 
   5   8   7    2.96    0.37 
   5   8   7    2.40    0.36 
  -5   8  -7    3.28    0.45 
   5  -8   7    3.58    0.43 
   5  -8   7    3.07    0.43 
   5   8   8   -0.45    0.25 
  -5   8  -8   -0.24    0.27 
   5   8   8   -0.17    0.23 
   5  -8   8   -0.43    0.28 
   5  -8   8    0.04    0.26 
   5   9  -9    2.13    0.44 
   5   9  -9    2.67    0.48 
  -5   9   9    2.15    0.34 
  -5  -9   9    1.92    0.40 
   5   9  -8   13.01    0.75 
   5   9  -8   13.59    0.78 
  -5   9   8   14.17    0.59 
  -5  -9   8   14.41    0.70 
  -5  -9   8   13.45    0.78 
   5  -9  -8   14.78    0.71 
   5   9  -7    2.65    0.40 
  -5   9   7    2.69    0.29 
   5   9  -7    2.10    0.36 
  -5  -9   7    2.40    0.37 
   5  -9  -7    2.79    0.39 
  -5  -9   7    3.12    0.43 
  -5   9   6    5.61    0.34 
   5   9  -6    5.88    0.49 
   5   9  -6    6.10    0.51 
  -5  -9   6    6.12    0.47 
   5  -9  -6    5.71    0.49 
   5   9  -5   12.35    0.61 
   5   9  -5   12.17    0.59 
  -5   9   5   12.84    0.42 
  -5  -9   5   12.82    0.61 
   5  -9  -5   12.77    0.64 
   5   9  -4    7.38    0.45 
  -5   9   4    7.32    0.32 
   5   9  -4    6.72    0.47 
   5  -9  -4    6.46    0.51 
  -5  -9   4    7.58    0.49 
  -5   9   3    0.52    0.15 
   5   9  -3    0.58    0.21 
   5   9  -3    0.25    0.18 
  -5  -9   3    0.28    0.24 
   5  -9  -3    0.36    0.24 
  -5   9   2  159.80    2.20 
   5   9  -2  161.62    2.41 
   5   9  -2  157.58    2.49 
  -5  -9   2  158.54    2.59 
   5  -9  -2  154.29    2.64 
   5   9  -1    3.32    0.28 
   5   9  -1    3.39    0.29 
  -5   9   1    3.18    0.24 
  -5  -9   1    3.35    0.33 
   5  -9  -1    3.97    0.38 
  -5   9   0   12.82    0.42 
   5   9   0   13.87    0.49 
   5   9   0   14.38    0.44 
  -5  -9   0   13.93    0.55 
   5  -9   0   13.96    0.34 
   5  -9   0   13.28    0.58 
   5   9   1    6.52    0.31 
  -5   9  -1    7.69    0.37 
   5   9   1    6.67    0.37 
  -5  -9  -1    6.93    0.39 
   5  -9   1    6.73    0.43 
   5  -9   1    6.92    0.31 
   5   9   2   61.02    1.09 
  -5   9  -2   63.25    1.24 
   5   9   2   62.37    1.18 
   5  -9   2   61.98    1.16 
  -5  -9  -2   60.34    1.21 
   5  -9   2   62.76    1.34 
   5   9   3   26.40    0.71 
   5   9   3   24.40    0.62 
  -5   9  -3   25.09    0.77 
  -5  -9  -3   23.99    0.67 
   5  -9   3   25.42    0.74 
   5  -9   3   24.64    0.76 
   5   9   4    4.87    0.35 
   5   9   4    5.15    0.34 
  -5   9  -4    5.43    0.43 
   5  -9   4    5.32    0.39 
   5  -9   4    5.78    0.43 
  -5   9  -5    2.28    0.36 
   5   9   5    2.07    0.27 
   5   9   5    2.13    0.29 
   5  -9   5    1.74    0.30 
   5   9   6    1.24    0.28 
   5   9   6    1.05    0.24 
  -5   9  -6    0.71    0.26 
   5  -9   6    1.29    0.32 
  -5   9  -7    1.04    0.34 
   5   9   7    0.07    0.26 
   5   9   7   -0.13    0.24 
   5  -9   7    0.31    0.29 
   5  -9   7    0.13    0.28 
   5   9   8    1.87    0.33 
   5   9   8    2.19    0.38 
  -5   9  -8    2.20    0.43 
   5  -9   8    2.53    0.44 
   5  -9   8    1.90    0.43 
   5  10  -9    2.78    0.50 
   5  10  -9    3.01    0.49 
  -5  10   9    3.29    0.40 
  -5 -10   9    3.71    0.54 
  -5  10   8   -0.10    0.21 
   5  10  -8    0.40    0.30 
   5  10  -8    0.16    0.24 
   5 -10  -8   -0.13    0.26 
  -5 -10   8   -0.02    0.22 
  -5 -10   8   -0.10    0.24 
   5  10  -7   10.72    0.68 
   5  10  -7    9.48    0.64 
  -5  10   7    9.79    0.47 
   5 -10  -7   10.47    0.63 
  -5 -10   7   10.89    0.64 
  -5  10   6    2.42    0.26 
   5  10  -6    3.32    0.41 
   5  10  -6    3.42    0.44 
  -5 -10   6    2.24    0.35 
   5 -10  -6    2.86    0.39 
   5  10  -5   10.37    0.57 
  -5  10   5   10.61    0.40 
   5  10  -5   10.70    0.58 
   5 -10  -5   10.22    0.58 
  -5 -10   5    9.83    0.58 
  -5  10   4   45.74    0.85 
   5  10  -4   45.46    1.11 
   5  10  -4   44.75    1.15 
  -5 -10   4   44.58    1.15 
   5 -10  -4   44.98    1.19 
   5  10  -3    2.35    0.30 
   5  10  -3    2.93    0.34 
  -5  10   3    3.00    0.26 
   5 -10  -3    2.13    0.36 
  -5 -10   3    2.24    0.34 
  -5  10   2    5.08    0.29 
   5  10  -2    5.43    0.38 
   5  10  -2    5.61    0.40 
  -5 -10   2    4.38    0.41 
   5 -10  -2    5.31    0.47 
   5  10  -1    6.10    0.35 
   5  10  -1    5.88    0.36 
  -5  10   1    5.65    0.29 
   5 -10  -1    6.42    0.46 
  -5 -10   1    6.31    0.42 
   5  10   0    2.04    0.26 
   5  10   0    2.27    0.24 
  -5  10   0    2.16    0.23 
   5 -10   0    2.21    0.32 
  -5 -10   0    1.57    0.25 
  -5  10  -1   17.40    0.56 
   5  10   1   18.15    0.60 
   5  10   1   17.07    0.52 
   5 -10   1   18.95    0.71 
   5 -10   1   16.72    0.48 
  -5 -10  -1   17.94    0.62 
   5  10   2    0.02    0.17 
   5  10   2    0.23    0.18 
  -5  10  -2    0.39    0.18 
   5 -10   2    0.13    0.16 
   5 -10   2    0.30    0.22 
  -5 -10  -2    0.35    0.20 
  -5  10  -3    9.83    0.52 
   5  10   3    9.75    0.44 
   5  10   3    9.69    0.44 
   5 -10   3    9.37    0.47 
  -5 -10  -3    9.91    0.46 
   5 -10   3    9.67    0.53 
   5  10   4   13.89    0.54 
  -5  10  -4   13.93    0.65 
   5  10   4   13.35    0.52 
   5 -10   4   13.60    0.60 
   5 -10   4   12.96    0.59 
  -5  10  -5    3.45    0.41 
   5  10   5    4.04    0.37 
   5  10   5    3.55    0.33 
   5 -10   5    3.54    0.39 
   5  10   6   -0.30    0.21 
   5  10   6   -0.07    0.23 
  -5  10  -6   -0.11    0.22 
   5 -10   6    0.04    0.24 
   5  10   7    0.39    0.24 
   5  10   7    0.04    0.25 
  -5  10  -7    0.84    0.32 
   5 -10   7    0.02    0.28 
   5 -10   7    0.38    0.32 
   5  10   8    2.45    0.39 
  -5  10  -8    2.70    0.48 
   5  10   8    2.48    0.36 
   5 -10   8    2.74    0.48 
   5 -10   8    2.28    0.46 
   5  11  -9   -0.08    0.29 
   5  11  -9    0.00    0.29 
  -5 -11   9   -0.17    0.26 
   5  11  -8    0.26    0.27 
  -5  11   8   -0.39    0.21 
   5  11  -8    0.04    0.27 
  -5 -11   8   -0.08    0.23 
  -5 -11   8    0.44    0.31 
   5  11  -7    0.29    0.24 
  -5  11   7   -0.40    0.18 
   5  11  -7   -0.05    0.22 
   5 -11  -7    0.24    0.24 
  -5 -11   7    0.14    0.25 
   5  11  -6   24.52    0.93 
   5  11  -6   25.32    0.98 
  -5  11   6   24.39    0.66 
   5 -11  -6   24.61    0.92 
  -5 -11   6   24.64    0.90 
  -5  11   5   -0.10    0.16 
   5  11  -5    0.25    0.20 
   5  11  -5   -0.20    0.19 
  -5 -11   5    0.05    0.25 
   5 -11  -5    0.01    0.22 
   5  11  -4    7.43    0.51 
   5  11  -4    7.62    0.50 
  -5  11   4    6.72    0.34 
  -5 -11   4    6.91    0.54 
   5 -11  -4    7.36    0.56 
   5  11  -3   16.49    0.66 
  -5  11   3   15.14    0.46 
   5  11  -3   15.66    0.62 
  -5 -11   3   14.71    0.66 
   5 -11  -3   15.46    0.69 
   5  11  -2   27.01    0.81 
  -5  11   2   26.45    0.61 
   5  11  -2   25.24    0.73 
   5 -11  -2   28.83    0.94 
  -5 -11   2   27.49    0.87 
   5  11  -1    3.14    0.31 
   5  11  -1    2.85    0.29 
  -5  11   1    2.90    0.25 
  -5 -11   1    3.24    0.36 
   5 -11  -1    3.03    0.36 
   5  11   0    3.86    0.35 
  -5  11   0    3.55    0.30 
   5  11   0    3.87    0.29 
  -5 -11   0    3.38    0.36 
   5 -11   0    3.65    0.40 
   5  11   1    9.52    0.42 
   5  11   1    8.51    0.43 
  -5  11  -1    9.74    0.45 
   5 -11   1    9.84    0.56 
  -5 -11  -1    9.11    0.50 
   5  11   2    0.83    0.21 
  -5  11  -2    0.78    0.21 
   5  11   2    0.68    0.22 
   5 -11   2    0.91    0.26 
  -5 -11  -2    1.33    0.26 
   5 -11   2    0.96    0.21 
   5  11   3   13.56    0.53 
  -5  11  -3   13.49    0.61 
   5  11   3   13.62    0.50 
   5 -11   3   13.78    0.63 
  -5 -11  -3   13.25    0.53 
   5 -11   3   14.01    0.56 
   5  11   4    0.33    0.21 
  -5  11  -4    0.37    0.23 
   5  11   4    0.51    0.21 
   5 -11   4    0.12    0.21 
   5 -11   4    0.22    0.21 
   5  11   5    5.89    0.43 
   5  11   5    5.76    0.43 
  -5  11  -5    5.40    0.50 
   5 -11   5    5.69    0.48 
   5  11   6    3.68    0.36 
  -5  11  -6    3.85    0.48 
   5  11   6    4.54    0.40 
   5 -11   6    3.76    0.45 
   5  11   7    0.74    0.27 
  -5  11  -7    0.67    0.31 
   5  11   7    1.01    0.27 
   5 -11   7    0.81    0.34 
  -5  12   8   -0.54    0.30 
   5  12  -8    0.63    0.30 
   5  12  -8    0.16    0.26 
  -5 -12   8   -0.01    0.28 
  -5 -12   8    0.19    0.26 
  -5  12   7    0.80    0.24 
   5  12  -7    0.86    0.31 
   5  12  -7    0.70    0.32 
   5 -12  -7    0.63    0.29 
  -5 -12   7    0.55    0.30 
   5  12  -6   -0.07    0.22 
  -5  12   6   -0.23    0.18 
   5  12  -6   -0.13    0.21 
   5 -12  -6    0.07    0.22 
  -5 -12   6    0.36    0.28 
   5  12  -5    3.19    0.40 
  -5  12   5    3.01    0.28 
   5  12  -5    3.43    0.42 
   5 -12  -5    3.02    0.42 
  -5 -12   5    3.44    0.40 
  -5  12   4    5.36    0.33 
   5  12  -4    6.12    0.46 
   5  12  -4    6.67    0.49 
   5 -12  -4    6.09    0.53 
  -5 -12   4    6.13    0.49 
  -5  12   3    3.42    0.27 
   5  12  -3    3.42    0.39 
   5  12  -3    3.51    0.37 
   5 -12  -3    2.57    0.37 
  -5 -12   3    3.10    0.40 
  -5  12   2   14.70    0.48 
   5  12  -2   13.96    0.57 
   5  12  -2   15.41    0.63 
  -5 -12   2   14.07    0.66 
   5 -12  -2   13.07    0.66 
  -5  12   1    1.36    0.21 
   5  12  -1    1.36    0.27 
   5  12  -1    1.37    0.22 
   5 -12  -1    1.48    0.31 
  -5 -12   1    0.63    0.25 
  -5  12   0    0.43    0.17 
   5  12   0    0.04    0.17 
   5  12   0    0.47    0.20 
  -5 -12   0    0.58    0.23 
   5 -12   0    0.16    0.21 
   5  12   1   15.56    0.52 
   5  12   1   15.65    0.61 
  -5  12  -1   16.59    0.58 
  -5 -12  -1   15.34    0.62 
   5 -12   1   15.05    0.68 
   5  12   2   18.24    0.60 
  -5  12  -2   20.31    0.71 
   5  12   2   20.99    0.69 
   5 -12   2   19.32    0.78 
  -5 -12  -2   18.36    0.68 
   5  12   3    1.09    0.25 
   5  12   3    0.75    0.24 
  -5  12  -3    0.86    0.25 
   5 -12   3    1.05    0.27 
  -5 -12  -3    0.92    0.24 
   5 -12   3    0.95    0.23 
  -5  12  -4    3.67    0.41 
   5  12   4    3.95    0.37 
   5  12   4    2.58    0.31 
   5 -12   4    3.30    0.38 
   5 -12   4    3.38    0.39 
  -5  12  -5    0.42    0.25 
   5  12   5   -0.08    0.22 
   5  12   5   -0.15    0.22 
   5 -12   5   -0.09    0.23 
   5  12   6    0.22    0.25 
   5  12   6   -0.28    0.23 
  -5  12  -6   -0.04    0.26 
   5 -12   6    0.28    0.28 
   5  12   7    0.63    0.29 
   5  12   7    0.27    0.25 
  -5  12  -7    0.98    0.37 
   5 -12   7    0.88    0.33 
   5  13  -8    2.18    0.43 
   5  13  -8    2.11    0.46 
  -5 -13   8    2.05    0.39 
  -5 -13   8    1.44    0.38 
   5  13  -7   -0.15    0.25 
  -5  13   7   -0.36    0.24 
   5  13  -7    0.04    0.24 
   5 -13  -7    0.07    0.24 
  -5 -13   7   -0.11    0.26 
  -5  13   6    2.85    0.30 
   5  13  -6    3.91    0.46 
   5  13  -6    3.62    0.51 
   5 -13  -6    4.48    0.49 
  -5 -13   6    5.09    0.52 
  -5  13   5    2.76    0.29 
   5  13  -5    3.37    0.44 
   5  13  -5    3.44    0.43 
   5 -13  -5    2.64    0.40 
  -5 -13   5    3.18    0.40 
   5  13  -4    2.18    0.32 
  -5  13   4    2.27    0.26 
   5  13  -4    2.06    0.34 
  -5 -13   4    2.17    0.38 
   5 -13  -4    2.00    0.36 
   5  13  -3    4.68    0.45 
   5  13  -3    4.43    0.39 
  -5  13   3    4.96    0.33 
  -5 -13   3    3.86    0.42 
   5 -13  -3    4.64    0.48 
   5  13  -2    0.26    0.18 
  -5  13   2    0.63    0.19 
   5  13  -2    0.36    0.23 
  -5 -13   2    0.28    0.24 
   5 -13  -2    0.19    0.26 
   5  13  -1    9.35    0.48 
  -5  13   1   10.01    0.44 
   5  13  -1    9.61    0.53 
  -5 -13   1    8.61    0.53 
   5 -13  -1    9.62    0.62 
   5  13   0   -0.35    0.14 
   5  13   0   -0.16    0.20 
  -5  13   0    0.07    0.16 
   5 -13   0    0.07    0.24 
  -5 -13   0   -0.11    0.18 
   5  13   1   27.41    0.83 
  -5  13  -1   28.22    0.81 
   5  13   1   28.00    0.75 
   5 -13   1   26.65    0.95 
  -5 -13  -1   28.90    0.89 
   5  13   2    0.30    0.23 
   5  13   2    0.41    0.22 
  -5  13  -2    0.53    0.21 
  -5 -13  -2    0.32    0.21 
   5 -13   2    0.37    0.24 
   5  13   3   11.45    0.55 
   5  13   3    9.39    0.50 
  -5  13  -3    9.88    0.57 
   5 -13   3   10.97    0.63 
  -5 -13  -3   10.42    0.52 
   5  13   4    0.25    0.22 
   5  13   4    0.15    0.21 
  -5  13  -4    0.11    0.22 
   5 -13   4   -0.10    0.20 
   5 -13   4    0.01    0.23 
   5  13   5    2.71    0.35 
   5  13   5    3.43    0.37 
  -5  13  -5    3.54    0.45 
   5 -13   5    2.96    0.40 
  -5  13  -6    0.00    0.25 
   5  13   6   -0.06    0.25 
   5  13   6    0.04    0.23 
   5 -13   6   -0.14    0.24 
   5  13   7    1.23    0.32 
  -5  13  -7    0.93    0.38 
   5  13   7    0.37    0.30 
   5 -13   7    0.99    0.35 
   5  14  -7    2.29    0.44 
   5  14  -7    2.32    0.45 
  -5 -14   7    2.34    0.40 
   5 -14  -7    2.60    0.43 
   5  14  -6    0.23    0.24 
   5  14  -6    0.55    0.29 
  -5  14   6   -0.27    0.26 
   5 -14  -6    0.18    0.28 
  -5 -14   6    0.39    0.30 
  -5  14   5    0.59    0.23 
   5  14  -5    0.87    0.27 
   5  14  -5    1.02    0.33 
  -5 -14   5    0.76    0.30 
   5 -14  -5    1.12    0.33 
   5  14  -4    0.06    0.23 
   5  14  -4    0.41    0.22 
  -5  14   4   -0.01    0.20 
  -5 -14   4   -0.43    0.24 
   5 -14  -4    0.04    0.26 
   5  14  -3    7.28    0.51 
  -5  14   3    6.72    0.39 
   5  14  -3    6.73    0.52 
   5 -14  -3    5.18    0.52 
  -5 -14   3    6.93    0.53 
   5  14  -2    0.26    0.20 
   5  14  -2    0.29    0.20 
  -5  14   2   -0.08    0.17 
  -5 -14   2   -0.29    0.20 
   5 -14  -2   -0.13    0.21 
   5  14  -1    1.10    0.27 
  -5  14   1    1.35    0.23 
   5  14  -1    1.47    0.25 
  -5 -14   1    1.34    0.33 
   5 -14  -1    1.54    0.33 
   5  14   0   -0.04    0.19 
  -5  14   0    0.17    0.18 
   5  14   0    0.19    0.20 
   5 -14   0   -0.22    0.20 
  -5 -14   0    0.17    0.22 
  -5  14  -1    3.63    0.36 
   5  14   1    3.12    0.32 
   5  14   1    3.64    0.38 
   5 -14   1    3.58    0.44 
  -5 -14  -1    3.95    0.41 
  -5  14  -2    1.66    0.29 
   5  14   2    1.01    0.24 
   5  14   2    1.28    0.27 
   5 -14   2    1.29    0.34 
  -5 -14  -2    1.54    0.30 
   5  14   3    0.12    0.23 
   5  14   3   -0.06    0.22 
  -5  14  -3    0.26    0.21 
   5 -14   3    0.30    0.27 
  -5 -14  -3    0.11    0.19 
   5  14   4   -0.36    0.23 
   5  14   4   -0.04    0.20 
  -5  14  -4    0.15    0.22 
   5 -14   4   -0.04    0.21 
   5  14   5    1.37    0.27 
   5  14   5    1.44    0.32 
  -5  14  -5    1.04    0.32 
   5 -14   5    1.06    0.32 
   5  14   6    1.06    0.33 
  -5  14  -6    2.21    0.41 
   5  14   6    1.87    0.34 
   5 -14   6    1.07    0.33 
   5  15  -7    3.28    0.50 
   5  15  -7    2.53    0.46 
  -5 -15   7    2.42    0.46 
  -5 -15   7    3.44    0.49 
   5 -15  -7    3.34    0.48 
   5  15  -6    5.50    0.60 
   5  15  -6    7.45    0.64 
  -5 -15   6    5.95    0.57 
   5 -15  -6    6.80    0.64 
   5  15  -5    1.88    0.37 
   5  15  -5    2.37    0.40 
  -5  15   5    1.56    0.39 
  -5 -15   5    2.49    0.44 
   5 -15  -5    2.65    0.45 
   5  15  -4    6.44    0.56 
  -5  15   4    6.03    0.43 
   5  15  -4    6.12    0.53 
   5 -15  -4    5.05    0.54 
  -5 -15   4    6.45    0.58 
  -5  15   3   -0.13    0.19 
   5  15  -3    0.32    0.22 
   5  15  -3   -0.01    0.21 
  -5 -15   3    0.25    0.26 
   5 -15  -3    0.14    0.28 
  -5  15   2    1.39    0.24 
   5  15  -2    1.20    0.28 
   5  15  -2    1.45    0.29 
  -5 -15   2    1.51    0.32 
   5 -15  -2    1.28    0.33 
   5  15  -1    1.24    0.29 
   5  15  -1    1.41    0.26 
  -5  15   1    1.25    0.24 
  -5 -15   1    0.87    0.30 
   5 -15  -1    0.86    0.30 
   5  15   0    0.44    0.23 
   5  15   0    0.98    0.27 
  -5  15   0    0.94    0.22 
  -5 -15   0    0.49    0.25 
   5 -15   0    1.03    0.31 
   5  15   1    0.11    0.23 
  -5  15  -1    0.42    0.21 
   5  15   1   -0.11    0.20 
   5 -15   1    0.21    0.28 
  -5 -15  -1    0.19    0.21 
   5  15   2    2.01    0.33 
   5  15   2    1.65    0.29 
  -5  15  -2    1.57    0.30 
  -5 -15  -2    1.85    0.33 
   5 -15   2    1.94    0.36 
   5  15   3    1.19    0.28 
  -5  15  -3    1.30    0.30 
   5  15   3    0.46    0.24 
  -5 -15  -3    0.69    0.25 
   5 -15   3    0.86    0.32 
  -5  15  -4    0.20    0.24 
   5  15   4   -0.01    0.23 
   5  15   4   -0.41    0.24 
   5 -15   4   -0.11    0.25 
  -5  15  -5    0.68    0.31 
   5  15   5    0.42    0.27 
   5  15   5    0.12    0.25 
   5  15   6    1.96    0.36 
   5  15   6    1.67    0.33 
   5  16  -6    0.46    0.31 
   5  16  -6    0.70    0.33 
  -5 -16   6    0.55    0.34 
   5 -16  -6    0.08    0.29 
   5  16  -5    0.40    0.25 
   5  16  -5    0.31    0.25 
   5 -16  -5    0.12    0.30 
  -5 -16   5   -0.04    0.27 
   5  16  -4    1.62    0.33 
   5  16  -4    1.07    0.32 
   5 -16  -4    0.48    0.30 
  -5 -16   4    1.29    0.34 
   5  16  -3    2.25    0.35 
  -5  16   3    2.28    0.32 
   5  16  -3    2.57    0.41 
   5 -16  -3    3.14    0.50 
  -5 -16   3    2.90    0.43 
  -5  16   2    0.46    0.22 
   5  16  -2    0.54    0.28 
   5  16  -2    1.06    0.26 
   5 -16  -2    0.52    0.30 
  -5 -16   2    0.39    0.28 
   5  16  -1   -0.08    0.19 
   5  16  -1    0.20    0.21 
  -5  16   1    0.08    0.19 
  -5 -16   1    0.12    0.25 
   5 -16  -1    0.33    0.29 
   5  16   0   -0.16    0.21 
   5  16   0    0.08    0.19 
  -5  16   0    0.35    0.20 
  -5 -16   0    0.27    0.27 
   5 -16   0    0.42    0.29 
   5  16   1    0.34    0.22 
   5  16   1    0.34    0.24 
  -5  16  -1   -0.02    0.18 
  -5 -16  -1    0.03    0.25 
   5 -16   1   -0.09    0.22 
   5  16   2   -0.06    0.20 
   5  16   2   -0.13    0.23 
  -5  16  -2    0.32    0.22 
  -5 -16  -2   -0.15    0.21 
   5 -16   2    0.01    0.28 
  -5  16  -3    0.30    0.26 
   5  16   3    0.65    0.26 
   5  16   3    0.36    0.28 
  -5 -16  -3    0.08    0.23 
   5 -16   3    0.36    0.30 
   5  16   4    0.44    0.27 
  -5  16  -4    0.14    0.26 
   5  16   4    0.01    0.25 
   5 -16   4    0.23    0.26 
   5  16   5   -0.21    0.25 
  -5  16  -5    0.08    0.27 
   5  16   5    0.05    0.27 
   5  17  -5    0.72    0.30 
   5  17  -5   -0.32    0.22 
  -5 -17   5   -0.10    0.30 
   5 -17  -5    0.02    0.30 
   5  17  -4    1.46    0.35 
   5  17  -4    1.44    0.35 
   5 -17  -4    1.26    0.36 
  -5 -17   4    1.58    0.37 
   5  17  -3    2.79    0.38 
   5  17  -3    3.28    0.45 
   5 -17  -3    3.13    0.48 
  -5 -17   3    3.39    0.46 
   5  17  -2    0.26    0.24 
  -5  17   2    0.51    0.34 
   5  17  -2    1.04    0.28 
   5 -17  -2    0.08    0.32 
  -5 -17   2    1.03    0.33 
   5  17  -1    0.98    0.26 
   5  17  -1    1.59    0.32 
  -5  17   1    1.65    0.31 
  -5 -17   1    1.63    0.38 
   5 -17  -1    0.82    0.33 
   5  17   0    0.50    0.27 
  -5  17   0    0.65    0.24 
   5  17   0    0.31    0.22 
  -5 -17   0    0.18    0.30 
   5 -17   0    0.20    0.32 
  -5  17  -1    1.76    0.30 
   5  17   1    1.48    0.31 
   5  17   1    1.22    0.32 
   5 -17   1    0.87    0.33 
  -5 -17  -1    0.83    0.32 
   5  17   2    0.78    0.29 
  -5  17  -2    1.10    0.29 
   5  17   2    0.44    0.27 
  -5 -17  -2    1.03    0.31 
   5 -17   2    1.14    0.38 
  -5  17  -3   14.16    0.76 
   5  17   3   15.74    0.71 
   5  17   3   13.70    0.64 
   5 -17   3   15.95    0.86 
  -5 -17  -3   15.68    0.75 
  -5  17  -4    0.53    0.31 
   5  17   4    0.28    0.28 
   5  17   4   -0.13    0.25 
   5 -17   4   -0.16    0.24 
   5  18  -4    1.42    0.34 
   5  18  -4    1.28    0.35 
   5 -18  -4    1.13    0.41 
  -5 -18   4    0.31    0.35 
   5  18  -3    1.29    0.31 
   5  18  -3    0.83    0.32 
  -5 -18   3    0.77    0.36 
   5 -18  -3    0.51    0.36 
   5  18  -2    4.37    0.50 
   5  18  -2    3.27    0.41 
  -5 -18   2    3.16    0.49 
   5 -18  -2    3.38    0.54 
   5  18  -1    3.93    0.45 
   5  18  -1    4.02    0.42 
  -5 -18   1    4.45    0.53 
   5 -18  -1    4.74    0.57 
   5  18   0    3.57    0.42 
   5  18   0    3.70    0.44 
   5 -18   0    3.95    0.53 
  -5 -18   0    3.78    0.50 
   5  18   1    0.05    0.26 
   5  18   1   -0.16    0.22 
  -5 -18  -1   -0.06    0.27 
   5 -18   1   -0.24    0.29 
   5  18   2   -0.06    0.23 
   5  18   2   -0.17    0.24 
   5 -18   2    0.32    0.30 
  -5 -18  -2    0.00    0.25 
   5  18   3    0.40    0.29 
   5  18   3    1.05    0.32 
  -5 -18  -3    0.76    0.47 
   5 -18   3    0.42    0.34 
   5  19  -3    0.26    0.30 
   5  19  -3    0.47    0.25 
   5 -19  -3   -0.29    0.32 
   5  19  -2    1.56    0.34 
   5  19  -2    1.20    0.35 
   5 -19  -2    1.88    0.48 
  -5 -19   2    1.08    0.41 
   5  19  -1    1.10    0.33 
   5  19  -1    1.94    0.35 
  -5 -19   1    1.04    0.40 
   5 -19  -1    1.89    0.47 
   5  19   0    1.01    0.31 
   5  19   0    1.21    0.35 
   5 -19   0    1.32    0.40 
  -5 -19   0    1.26    0.38 
   5  19   1    3.00    0.40 
   5  19   1    3.35    0.45 
   5 -19   1    3.16    0.51 
  -5 -19  -1    2.03    0.40 
  -6   0  10    0.17    0.44 
  -6   0   9   -0.29    0.21 
   6   0  -9   -0.04    0.23 
   6   0  -9    0.35    0.25 
   6   0  -8   29.15    0.97 
   6   0  -8   29.10    0.90 
  -6   0   8   30.38    0.98 
  -6   0   8   29.17    0.93 
   6   0  -8   31.39    0.97 
   6   0  -7    0.25    0.19 
   6   0  -7   -0.07    0.24 
  -6   0   7   -0.08    0.18 
  -6   0   7    0.23    0.18 
   6   0  -7   -0.07    0.20 
  -6   0   7    0.02    0.24 
   6   0  -6   43.05    0.99 
  -6   0   6   42.33    0.98 
   6   0  -6   43.61    1.14 
  -6   0   6   42.19    0.98 
   6   0  -6   43.66    1.00 
  -6   0   5   -0.24    0.13 
   6   0  -5   -0.28    0.17 
   6   0  -5    0.13    0.12 
   6   0  -5   -0.02    0.14 
   6   0  -4   65.32    1.42 
   6   0  -4   66.90    1.13 
   6   0  -4   68.95    1.21 
  -6   0   4   69.02    1.14 
  -6   0   3    0.00    0.08 
   6   0  -3    0.07    0.10 
   6   0  -3    0.03    0.08 
   6   0  -3   -0.04    0.19 
   6   0  -2  129.54    2.14 
   6   0  -2  121.61    1.83 
   6   0  -1   -0.23    0.14 
   6   0  -1   -0.04    0.08 
   6   0   0   48.17    0.83 
   6   0   0   47.63    1.04 
   6   0   1   -0.16    0.14 
   6   0   1    0.02    0.06 
   6   0   1   -0.01    0.12 
   6   0   2  103.41    1.73 
   6   0   2  104.67    1.52 
   6   0   2  104.27    1.64 
   6   0   3   -0.06    0.13 
   6   0   3    0.17    0.12 
   6   0   3    0.03    0.16 
   6   0   4   -0.04    0.16 
  -6   0  -4    0.35    0.21 
   6   0   4    0.02    0.15 
   6   0   5    0.29    0.22 
   6   0   5   -0.51    0.18 
   6   0   6    0.77    0.28 
   6   0   6    0.59    0.27 
   6   0   7   -0.25    0.24 
   6   0   7    0.18    0.23 
   6   0   8    0.05    0.28 
   6   0   8    0.15    0.26 
   6   0   9    0.01    0.27 
   6   0   9   -0.39    0.29 
   6   1 -10   -0.26    0.27 
  -6  -1  10    0.00    0.28 
  -6   1   9    0.79    0.29 
   6   1  -9    1.18    0.32 
   6   1  -9    0.91    0.29 
   6   1  -9    1.01    0.28 
   6  -1  -9    0.69    0.32 
  -6  -1   9    1.42    0.33 
   6   1  -8    0.13    0.20 
   6   1  -8   -0.19    0.23 
   6   1  -8    0.13    0.23 
  -6   1   8    0.10    0.24 
  -6   1   8   -0.07    0.22 
  -6  -1   8   -0.04    0.22 
  -6  -1   8    0.04    0.23 
   6  -1  -8    0.02    0.24 
  -6  -1   8   -0.09    0.19 
  -6   1   7   29.46    0.96 
   6   1  -7   28.00    0.93 
  -6   1   7   27.24    0.82 
   6   1  -7   27.42    0.85 
   6   1  -7   27.40    0.84 
  -6  -1   7   29.54    0.94 
   6  -1  -7   28.39    0.81 
  -6  -1   7   27.96    0.86 
   6  -1  -7   27.72    0.93 
   6  -1  -7   27.47    0.82 
  -6  -1   7   27.86    0.83 
   6   1  -6    0.54    0.21 
   6   1  -6    0.30    0.26 
  -6   1   6    0.51    0.17 
  -6   1   6    0.70    0.21 
   6   1  -6    0.67    0.19 
  -6  -1   6    0.57    0.26 
   6  -1  -6    0.76    0.18 
  -6  -1   6    0.88    0.21 
   6  -1  -6    0.49    0.19 
   6  -1  -6    0.38    0.25 
   6   1  -5   32.39    0.95 
   6   1  -5   33.87    0.80 
   6   1  -5   33.24    0.82 
  -6   1   5   33.86    0.75 
  -6  -1   5   33.40    0.79 
   6  -1  -5   32.49    0.76 
   6  -1  -5   32.84    0.95 
  -6  -1   5   32.21    0.94 
   6   1  -4   10.03    0.40 
  -6   1   4    9.14    0.33 
   6   1  -4    8.39    0.49 
   6   1  -4    9.36    0.37 
   6  -1  -4   10.25    0.37 
   6  -1  -4    8.03    0.48 
  -6  -1   4    9.21    0.36 
   6   1  -3    3.73    0.24 
   6   1  -3    3.79    0.21 
  -6   1   3    3.75    0.16 
   6   1  -3    3.07    0.32 
   6  -1  -3    3.93    0.22 
  -6  -1   3    4.15    0.21 
   6  -1  -3    3.99    0.38 
   6   1  -2    5.95    0.28 
   6   1  -2    6.42    0.19 
   6   1  -2    6.79    0.42 
   6  -1  -2    6.35    0.43 
   6  -1  -2    6.93    0.27 
   6   1  -1   22.08    0.51 
   6   1  -1   21.37    0.67 
   6  -1  -1   21.47    0.68 
   6  -1  -1   21.65    0.46 
   6   1   0    2.17    0.19 
   6   1   0    2.00    0.09 
   6   1   0    1.73    0.26 
   6  -1   0    1.96    0.26 
   6  -1   0    2.27    0.17 
   6   1   1   -0.05    0.06 
   6   1   1   -0.17    0.14 
   6   1   1   -0.08    0.12 
   6  -1   1    0.01    0.11 
   6  -1   1   -0.19    0.06 
   6  -1   1   -0.17    0.15 
   6   1   2    0.78    0.18 
   6   1   2    0.20    0.17 
   6   1   2    0.45    0.12 
   6  -1   2    0.66    0.16 
   6  -1   2    0.52    0.13 
   6  -1   2    0.69    0.19 
   6   1   3    0.99    0.21 
   6   1   3    1.10    0.17 
   6   1   3    0.90    0.18 
   6  -1   3    0.80    0.18 
   6  -1   3    1.38    0.19 
   6  -1   3    1.12    0.22 
  -6  -1  -3    1.05    0.19 
   6   1   4    6.42    0.38 
   6   1   4    5.93    0.35 
   6  -1   4    5.40    0.37 
   6  -1   4    5.75    0.40 
   6   1   5   10.14    0.52 
   6   1   5   10.14    0.50 
   6  -1   5   10.05    0.52 
   6  -1   5    8.88    0.49 
   6   1   6   10.86    0.57 
   6   1   6    9.02    0.55 
   6  -1   6    8.91    0.56 
   6  -1   6    8.48    0.55 
   6   1   7    2.62    0.37 
   6   1   7    3.44    0.41 
   6  -1   7    3.14    0.42 
   6  -1   7    3.24    0.41 
   6   1   8    0.28    0.28 
   6   1   8    0.24    0.30 
   6  -1   8    0.17    0.25 
   6  -1   8   -0.11    0.27 
   6   1   9   -0.19    0.25 
   6   1   9   -0.13    0.25 
   6  -1   9   -0.78    0.27 
   6  -1   9   -0.46    0.24 
   6   2 -10    0.05    0.29 
  -6  -2  10    0.08    0.28 
   6   2  -9    3.10    0.42 
   6   2  -9    3.77    0.44 
   6   2  -9    3.80    0.46 
  -6   2   9    3.20    0.48 
  -6  -2   9    3.17    0.43 
   6  -2  -9    2.84    0.67 
  -6  -2   9    3.59    0.66 
  -6  -2   9    3.38    0.41 
  -6   2   8    6.20    0.47 
   6   2  -8    6.86    0.53 
   6   2  -8    6.47    0.52 
   6   2  -8    7.62    0.51 
  -6  -2   8    7.91    0.56 
   6  -2  -8    7.87    0.56 
  -6  -2   8    7.66    0.55 
  -6  -2   8    7.64    0.53 
   6   2  -7    2.27    0.31 
   6   2  -7    2.31    0.35 
   6   2  -7    2.52    0.34 
  -6   2   7    2.81    0.32 
  -6  -2   7    2.11    0.32 
   6  -2  -7    2.90    0.39 
  -6  -2   7    3.16    0.36 
  -6  -2   7    2.70    0.34 
   6   2  -6   25.11    0.85 
  -6   2   6   25.67    0.70 
   6   2  -6   25.51    0.77 
   6   2  -6   25.03    0.77 
  -6   2   6   25.72    0.96 
  -6  -2   6   25.76    0.86 
  -6  -2   6   26.17    0.78 
   6  -2  -6   26.14    0.86 
   6  -2  -6   26.16    0.69 
  -6   2   5    0.04    0.13 
  -6   2   5   -0.30    0.12 
   6   2  -5    0.23    0.16 
   6   2  -5   -0.09    0.15 
   6   2  -5   -0.14    0.20 
  -6  -2   5    0.02    0.15 
  -6  -2   5   -0.48    0.20 
   6  -2  -5    0.07    0.12 
   6  -2  -5   -0.19    0.18 
   6   2  -4    0.08    0.12 
   6   2  -4    0.00    0.11 
   6   2  -4    0.04    0.19 
  -6   2   4   -0.10    0.10 
   6  -2  -4    0.12    0.10 
  -6  -2   4    0.05    0.19 
   6  -2  -4   -0.30    0.19 
  -6   2   3    0.38    0.07 
   6   2  -3    0.41    0.12 
   6   2  -3    0.69    0.22 
   6   2  -3    0.32    0.12 
  -6  -2   3    0.30    0.19 
   6  -2  -3    0.36    0.09 
   6  -2  -3    0.25    0.19 
   6   2  -2    1.00    0.23 
   6   2  -2    0.98    0.11 
   6   2  -2    1.36    0.18 
   6  -2  -2    1.18    0.13 
   6  -2  -2    0.75    0.22 
   6   2  -1   28.46    0.79 
   6   2  -1   28.56    0.62 
   6   2  -1   27.08    0.46 
   6  -2  -1   28.24    0.54 
   6  -2  -1   28.42    0.80 
   6   2   0    1.28    0.22 
   6   2   0    1.16    0.10 
   6   2   0    1.38    0.17 
   6  -2   0    1.23    0.22 
  -6  -2   0    1.16    0.21 
   6  -2   0    0.99    0.13 
   6   2   1   42.27    0.66 
   6   2   1   41.41    0.94 
   6   2   1   43.96    0.83 
   6  -2   1   43.11    0.80 
   6  -2   1   43.59    0.98 
  -6  -2  -1   45.40    0.97 
   6  -2   1   42.10    0.66 
   6   2   2   82.03    1.37 
   6   2   2   82.32    1.46 
   6   2   2   82.94    1.24 
   6  -2   2   81.93    1.29 
   6  -2   2   81.69    1.48 
  -6  -2  -2   85.86    1.45 
   6  -2   2   83.60    1.38 
   6   2   3    6.24    0.34 
   6   2   3    7.30    0.33 
   6   2   3    7.50    0.36 
  -6   2  -3    7.48    0.35 
   6  -2   3    7.15    0.35 
   6  -2   3    6.62    0.38 
   6  -2   3    6.90    0.37 
  -6  -2  -3    7.21    0.34 
  -6   2  -4    8.94    0.44 
   6   2   4    9.72    0.46 
   6   2   4    9.34    0.43 
   6  -2   4    8.34    0.44 
   6  -2   4    9.17    0.45 
   6   2   5   23.22    0.72 
   6   2   5   23.31    0.71 
  -6   2  -5   22.48    0.74 
   6  -2   5   22.14    0.75 
   6  -2   5   21.61    0.73 
   6   2   6    4.41    0.43 
  -6   2  -6    4.50    0.43 
   6   2   6    3.65    0.39 
   6  -2   6    4.34    0.44 
   6  -2   6    3.45    0.39 
   6   2   7    0.83    0.30 
   6   2   7    0.77    0.29 
   6  -2   7    1.18    0.32 
   6  -2   7    0.96    0.31 
   6   2   8    0.88    0.32 
   6   2   8    0.62    0.28 
   6  -2   8    0.29    0.29 
   6  -2   8    0.63    0.30 
   6   2   9    1.16    0.37 
   6   2   9    1.26    0.39 
   6  -2   9    1.89    0.41 
   6  -2   9    1.49    0.41 
   6   3 -10   -0.47    0.26 
   6   3 -10    0.24    0.27 
  -6  -3  10    0.08    0.30 
  -6  -3  10    0.49    0.29 
   6   3  -9    0.25    0.25 
   6   3  -9    0.54    0.30 
   6   3  -9    0.42    0.26 
  -6  -3   9    0.18    0.24 
  -6  -3   9   -0.03    0.26 
  -6  -3   9   -0.02    0.28 
   6   3  -8   -0.11    0.21 
   6   3  -8    0.15    0.20 
   6   3  -8    0.02    0.23 
  -6   3   8   -0.09    0.21 
  -6  -3   8    0.15    0.25 
  -6  -3   8   -0.19    0.22 
   6  -3  -8   -0.10    0.23 
  -6  -3   8    0.34    0.23 
   6   3  -7    0.16    0.21 
  -6   3   7   -0.13    0.16 
   6   3  -7   -0.05    0.18 
   6   3  -7   -0.15    0.20 
  -6  -3   7    0.14    0.21 
  -6  -3   7    0.26    0.22 
   6  -3  -7    0.12    0.23 
  -6  -3   7   -0.03    0.17 
   6   3  -6   14.57    0.61 
   6   3  -6   15.67    0.69 
   6   3  -6   13.85    0.59 
  -6   3   6   14.15    0.50 
   6  -3  -6   13.97    0.64 
  -6  -3   6   13.90    0.63 
  -6  -3   6   14.68    0.60 
   6   3  -5    3.26    0.38 
  -6   3   5    3.15    0.26 
   6   3  -5    3.64    0.32 
   6   3  -5    3.12    0.29 
   6  -3  -5    2.54    0.34 
   6  -3  -5    2.94    0.24 
  -6  -3   5    2.99    0.36 
   6   3  -4    0.13    0.13 
   6   3  -4   -0.21    0.19 
   6   3  -4    0.00    0.12 
  -6   3   4    0.00    0.09 
  -6  -3   4    0.04    0.21 
   6  -3  -4   -0.05    0.18 
   6  -3  -4    0.06    0.09 
   6   3  -3   24.63    0.65 
   6   3  -3   24.99    0.79 
  -6   3   3   25.67    0.41 
   6   3  -3   24.22    0.57 
   6  -3  -3   25.52    0.81 
   6  -3  -3   25.44    0.52 
  -6  -3   3   26.87    0.80 
   6   3  -2   31.26    0.87 
   6   3  -2   31.95    0.71 
   6   3  -2   29.85    0.59 
   6  -3  -2   31.59    0.88 
  -6  -3   2   31.41    0.85 
   6  -3  -2   31.29    0.58 
   6   3  -1   31.25    0.68 
   6   3  -1   31.99    0.86 
   6   3  -1   31.26    0.55 
   6  -3  -1   31.42    0.85 
  -6  -3   1   31.36    0.83 
   6  -3  -1   30.92    0.56 
   6   3   0   65.24    1.30 
   6   3   0   64.87    1.10 
   6   3   0   61.07    0.93 
   6  -3   0   64.53    1.00 
   6  -3   0   62.81    1.30 
  -6  -3   0   65.82    1.27 
   6   3   1    9.52    0.26 
   6   3   1    9.44    0.45 
  -6   3  -1    9.39    0.26 
   6   3   1    9.99    0.37 
  -6  -3  -1   10.14    0.45 
   6  -3   1   10.23    0.48 
   6  -3   1    9.92    0.27 
   6  -3   1    9.99    0.34 
   6   3   2    2.81    0.19 
   6   3   2    2.77    0.25 
   6   3   2    3.05    0.28 
  -6   3  -2    2.67    0.22 
   6  -3   2    2.92    0.26 
   6  -3   2    2.62    0.27 
  -6  -3  -2    2.32    0.25 
   6  -3   2    2.56    0.22 
   6   3   3    9.46    0.40 
  -6   3  -3    9.43    0.40 
   6   3   3    9.44    0.35 
   6   3   3    8.95    0.40 
  -6  -3  -3    9.27    0.38 
   6  -3   3    9.37    0.41 
   6  -3   3    9.38    0.41 
   6  -3   3    8.83    0.42 
   6   3   4    2.72    0.30 
  -6   3  -4    2.52    0.28 
   6   3   4    2.94    0.27 
   6  -3   4    2.77    0.30 
   6  -3   4    2.20    0.28 
   6   3   5    0.68    0.23 
  -6   3  -5    0.69    0.25 
   6   3   5    0.65    0.22 
   6  -3   5    0.36    0.23 
   6  -3   5    0.22    0.25 
  -6   3  -6   40.39    1.12 
   6   3   6   42.25    1.07 
   6   3   6   39.05    1.03 
   6  -3   6   40.88    1.11 
   6  -3   6   40.58    1.12 
  -6   3  -7    2.65    0.40 
   6   3   7    2.79    0.38 
   6  -3   7    1.91    0.38 
   6  -3   7    2.68    0.40 
  -6   3  -8    0.06    0.27 
   6   3   8   -0.11    0.28 
   6   3   8   -0.18    0.25 
   6  -3   8    0.00    0.27 
   6  -3   8    0.35    0.31 
   6   3   9    0.34    0.34 
   6   3   9   -0.20    0.30 
   6  -3   9   -0.07    0.28 
   6  -3   9    0.17    0.32 
   6   4 -10    0.83    0.37 
   6   4 -10    0.42    0.29 
  -6  -4  10    0.89    0.33 
  -6  -4  10    0.76    0.36 
   6   4  -9    4.38    0.46 
   6   4  -9    4.20    0.48 
   6   4  -9    4.34    0.51 
  -6  -4   9    3.24    0.44 
  -6  -4   9    3.73    0.45 
  -6  -4   9    3.77    0.48 
   6   4  -8    7.11    0.55 
  -6   4   8    7.35    0.68 
   6   4  -8    7.15    0.53 
   6   4  -8    6.64    0.54 
  -6  -4   8    5.90    0.50 
  -6  -4   8    7.48    0.54 
  -6  -4   8    6.71    0.54 
   6  -4  -8    6.31    0.53 
  -6   4   7    4.71    0.38 
   6   4  -7    4.27    0.45 
   6   4  -7    3.93    0.41 
   6   4  -7    4.84    0.44 
  -6  -4   7    5.31    0.46 
  -6  -4   7    5.45    0.46 
   6  -4  -7    4.88    0.48 
  -6  -4   7    4.23    0.42 
   6   4  -6    0.04    0.20 
  -6   4   6    0.09    0.16 
   6   4  -6    0.01    0.19 
   6   4  -6   -0.13    0.17 
  -6  -4   6   -0.15    0.23 
   6  -4  -6    0.23    0.24 
   6   4  -5   50.37    1.10 
   6   4  -5   50.99    1.26 
  -6   4   5   50.50    0.92 
   6   4  -5   50.28    1.14 
   6  -4  -5   48.32    1.23 
  -6  -4   5   50.60    1.23 
  -6   4   4   13.16    0.33 
   6   4  -4   12.92    0.47 
   6   4  -4   12.69    0.50 
   6   4  -4   12.33    0.58 
   6  -4  -4   12.71    0.36 
  -6  -4   4   12.64    0.57 
   6  -4  -4   12.72    0.61 
  -6   4   3    0.27    0.07 
   6   4  -3    0.22    0.13 
   6   4  -3    0.15    0.12 
   6   4  -3    0.43    0.21 
   6  -4  -3    0.23    0.20 
   6  -4  -3    0.27    0.08 
  -6  -4   3    0.33    0.20 
   6   4  -2   10.23    0.41 
   6   4  -2    9.19    0.32 
   6   4  -2   10.11    0.51 
   6  -4  -2    9.65    0.53 
   6  -4  -2   10.44    0.27 
   6   4  -1  119.98    1.71 
   6   4  -1  120.86    1.87 
   6   4  -1  123.72    2.09 
  -6  -4   1  122.20    2.05 
   6  -4  -1  122.70    1.68 
   6  -4  -1  125.37    2.12 
  -6   4   0   29.95    0.47 
   6   4   0   27.84    0.52 
   6   4   0   29.20    0.80 
   6   4   0   28.26    0.65 
  -6  -4   0   28.53    0.78 
   6  -4   0   28.29    0.44 
   6  -4   0   29.09    0.82 
   6  -4   0   27.78    0.46 
   6  -4   0   28.79    0.55 
   6   4   1   18.06    0.39 
  -6   4  -1   17.44    0.41 
   6   4   1   17.22    0.57 
   6  -4   1   17.33    0.62 
  -6  -4  -1   17.70    0.58 
   6  -4   1   18.45    0.42 
   6  -4   1   17.88    0.46 
   6   4   2    7.23    0.34 
  -6   4  -2    7.06    0.33 
   6   4   2    8.02    0.28 
   6   4   2    7.45    0.39 
   6  -4   2    8.18    0.36 
   6  -4   2    7.11    0.33 
  -6  -4  -2    7.82    0.38 
   6  -4   2    7.76    0.42 
   6   4   3    0.10    0.14 
   6   4   3   -0.13    0.15 
   6   4   3   -0.04    0.12 
  -6   4  -3    0.02    0.14 
   6  -4   3   -0.09    0.14 
   6  -4   3   -0.15    0.15 
  -6  -4  -3    0.01    0.13 
   6  -4   3    0.23    0.16 
   6   4   4   14.45    0.55 
  -6   4  -4   13.67    0.54 
   6   4   4   13.77    0.49 
   6  -4   4   14.54    0.55 
   6  -4   4   14.18    0.57 
   6  -4   4   13.54    0.55 
   6   4   5   19.74    0.66 
  -6   4  -5   20.69    0.76 
   6   4   5   21.38    0.71 
   6  -4   5   20.46    0.74 
   6  -4   5   20.14    0.72 
   6   4   6    3.30    0.38 
  -6   4  -6    3.92    0.42 
   6   4   6    3.54    0.38 
   6  -4   6    4.39    0.44 
   6  -4   6    4.37    0.45 
   6   4   7    0.24    0.27 
   6   4   7   -0.16    0.24 
  -6   4  -7   -0.19    0.23 
   6  -4   7   -0.35    0.24 
   6  -4   7    0.13    0.25 
  -6   4  -8   -0.42    0.26 
   6   4   8   -0.26    0.27 
   6   4   8   -0.04    0.23 
   6  -4   8    0.15    0.28 
   6  -4   8   -0.17    0.25 
   6   5 -10    0.00    0.31 
   6   5 -10   -0.06    0.27 
  -6  -5  10    0.35    0.32 
  -6  -5  10    0.08    0.27 
   6   5  -9   13.03    0.72 
   6   5  -9   13.07    0.76 
  -6  -5   9   12.65    0.76 
  -6  -5   9   11.62    0.66 
  -6  -5   9   12.41    0.73 
   6   5  -8    1.15    0.32 
   6   5  -8    1.70    0.33 
   6   5  -8    2.04    0.35 
  -6  -5   8    1.89    0.36 
   6  -5  -8    1.50    0.34 
  -6  -5   8    1.01    0.30 
  -6  -5   8    1.62    0.31 
   6   5  -7   22.73    0.87 
  -6   5   7   26.38    0.88 
   6   5  -7   24.84    0.89 
   6   5  -7   24.27    0.87 
  -6  -5   7   25.36    0.89 
  -6  -5   7   25.84    0.89 
   6  -5  -7   25.17    0.91 
  -6   5   6   62.35    1.15 
   6   5  -6   60.62    1.40 
   6   5  -6   63.02    1.46 
   6   5  -6   64.40    1.40 
   6  -5  -6   61.36    1.45 
  -6  -5   6   63.12    1.45 
   6   5  -5   87.55    1.72 
  -6   5   5   91.96    1.42 
   6   5  -5   89.34    1.81 
   6   5  -5   88.60    1.64 
   6  -5  -5   91.31    1.83 
  -6  -5   5   93.05    1.82 
   6   5  -4    3.00    0.27 
   6   5  -4    2.40    0.28 
   6   5  -4    2.01    0.30 
  -6   5   4    2.87    0.18 
   6  -5  -4    2.41    0.33 
  -6  -5   4    3.23    0.35 
   6   5  -3    3.67    0.32 
   6   5  -3    3.31    0.26 
  -6   5   3    3.28    0.18 
   6   5  -3    3.13    0.35 
   6  -5  -3    3.25    0.36 
  -6  -5   3    3.64    0.38 
   6   5  -2   14.24    0.49 
   6   5  -2   13.38    0.41 
   6   5  -2   14.70    0.60 
   6  -5  -2   14.21    0.30 
   6  -5  -2   14.12    0.62 
  -6  -5   2   13.65    0.58 
   6   5  -1   24.93    0.77 
   6   5  -1   25.28    0.64 
   6   5  -1   25.21    0.53 
   6  -5  -1   26.55    0.80 
  -6  -5   1   23.97    0.77 
   6  -5  -1   25.11    0.45 
   6   5   0    1.13    0.23 
   6   5   0    1.20    0.18 
   6   5   0    1.10    0.14 
  -6   5   0    1.19    0.12 
   6  -5   0    0.84    0.22 
   6  -5   0    1.07    0.13 
  -6  -5   0    0.73    0.20 
  -6   5  -1   12.62    0.37 
   6   5   1   11.96    0.48 
   6   5   1   12.42    0.42 
   6   5   1   12.20    0.34 
   6  -5   1   12.29    0.54 
   6  -5   1   11.91    0.37 
  -6  -5  -1   12.75    0.50 
   6   5   2   33.37    0.76 
   6   5   2   35.49    0.66 
   6   5   2   34.20    0.83 
  -6   5  -2   33.95    0.75 
   6  -5   2   34.16    0.75 
  -6  -5  -2   33.64    0.80 
   6  -5   2   35.12    0.89 
   6  -5   2   34.49    0.77 
   6   5   3   12.31    0.40 
  -6   5  -3   11.70    0.47 
   6   5   3   11.23    0.45 
   6  -5   3   11.55    0.48 
   6  -5   3   11.65    0.50 
   6  -5   3   11.78    0.47 
  -6  -5  -3   12.72    0.45 
   6   5   4    1.13    0.25 
   6   5   4    1.21    0.20 
  -6   5  -4    1.52    0.26 
   6  -5   4    1.55    0.24 
   6  -5   4    1.46    0.25 
   6  -5   4    1.37    0.26 
   6   5   5    0.96    0.25 
   6   5   5    1.29    0.25 
  -6   5  -5    1.10    0.27 
   6  -5   5    1.14    0.28 
   6  -5   5    1.67    0.30 
   6   5   6    0.29    0.23 
   6   5   6   -0.19    0.21 
  -6   5  -6    0.21    0.24 
   6  -5   6   -0.01    0.22 
   6  -5   6    0.41    0.27 
   6   5   7    0.70    0.28 
  -6   5  -7    0.87    0.30 
   6   5   7    0.38    0.25 
   6  -5   7    0.66    0.30 
   6  -5   7    0.43    0.28 
   6   5   8    0.11    0.29 
   6   5   8    0.13    0.30 
  -6   5  -8    0.47    0.32 
   6  -5   8   -0.06    0.29 
   6  -5   8    0.50    0.33 
   6   6 -10    7.61    0.70 
   6   6 -10    8.14    0.66 
  -6  -6  10    9.47    0.74 
  -6  -6  10    9.18    0.71 
   6   6  -9    1.60    0.36 
   6   6  -9    1.41    0.37 
  -6  -6   9    2.15    0.41 
  -6  -6   9    1.23    0.33 
  -6  -6   9    2.12    0.41 
   6   6  -8    8.27    0.61 
   6   6  -8    7.64    0.59 
  -6  -6   8    7.43    0.59 
  -6  -6   8    8.64    0.55 
   6  -6  -8    7.96    0.58 
  -6  -6   8    7.37    0.58 
   6   6  -7   -0.01    0.22 
   6   6  -7   -0.18    0.16 
   6   6  -7    0.38    0.24 
  -6  -6   7    0.38    0.26 
   6  -6  -7    0.26    0.25 
   6   6  -6    6.40    0.54 
  -6   6   6    5.76    0.50 
   6   6  -6    7.32    0.50 
   6   6  -6    6.98    0.50 
  -6  -6   6    6.27    0.52 
   6  -6  -6    7.02    0.54 
   6   6  -5   20.25    0.80 
  -6   6   5   18.67    0.57 
   6   6  -5   20.59    0.74 
   6   6  -5   19.86    0.70 
   6  -6  -5   20.63    0.81 
  -6  -6   5   20.01    0.76 
   6   6  -4   27.81    0.87 
   6   6  -4   28.17    0.75 
  -6   6   4   26.80    0.61 
   6   6  -4   26.26    0.79 
  -6  -6   4   28.46    0.87 
   6  -6  -4   26.75    0.88 
   6   6  -3   12.24    0.44 
   6   6  -3   11.96    0.57 
  -6   6   3   12.34    0.42 
   6   6  -3   11.53    0.50 
  -6  -6   3   13.04    0.58 
   6  -6  -3   11.43    0.58 
   6   6  -2   16.99    0.48 
   6   6  -2   16.60    0.54 
   6   6  -2   16.25    0.64 
  -6  -6   2   16.98    0.64 
   6  -6  -2   17.69    0.68 
   6   6  -1   16.48    0.63 
   6   6  -1   17.10    0.44 
   6   6  -1   17.17    0.54 
  -6   6   1   16.78    0.50 
  -6  -6   1   16.58    0.62 
   6  -6  -1   17.28    0.68 
   6  -6  -1   16.53    0.33 
  -6   6   0   20.83    0.46 
   6   6   0   20.18    0.56 
   6   6   0   19.87    0.66 
   6   6   0   20.81    0.48 
  -6  -6   0   19.90    0.66 
   6  -6   0   20.60    0.70 
   6  -6   0   19.67    0.42 
  -6   6  -1    1.76    0.18 
   6   6   1    1.60    0.23 
   6   6   1    1.38    0.23 
   6   6   1    1.60    0.16 
   6  -6   1    1.35    0.17 
   6  -6   1    1.42    0.26 
  -6  -6  -1    1.58    0.23 
   6   6   2   27.07    0.68 
   6   6   2   27.98    0.59 
  -6   6  -2   28.74    0.69 
  -6  -6  -2   27.89    0.74 
   6  -6   2   27.54    0.82 
   6  -6   2   27.82    0.68 
   6   6   3    8.32    0.34 
  -6   6  -3    7.84    0.42 
   6   6   3    7.40    0.38 
   6  -6   3    8.32    0.42 
   6  -6   3    7.64    0.44 
  -6  -6  -3    7.74    0.38 
   6   6   4   -0.45    0.18 
   6   6   4   -0.08    0.15 
  -6   6  -4   -0.01    0.18 
   6  -6   4    0.14    0.16 
   6  -6   4    0.10    0.18 
   6  -6   4   -0.13    0.15 
   6   6   5    3.61    0.33 
   6   6   5    3.31    0.33 
  -6   6  -5    3.40    0.37 
   6  -6   5    3.79    0.38 
   6  -6   5    3.26    0.38 
  -6   6  -6   11.77    0.65 
   6   6   6   11.89    0.57 
   6   6   6   11.62    0.58 
   6  -6   6   12.43    0.65 
   6  -6   6   10.65    0.64 
   6   6   7    0.78    0.26 
  -6   6  -7    0.68    0.29 
   6   6   7    0.91    0.30 
   6  -6   7    0.70    0.29 
   6  -6   7    1.09    0.32 
   6   6   8    1.11    0.33 
  -6   6  -8    0.83    0.34 
   6  -6   8    0.97    0.37 
   6  -6   8    1.06    0.36 
   6   7  -9    3.39    0.49 
   6   7  -9    4.28    0.53 
  -6  -7   9    4.17    0.51 
  -6  -7   9    4.10    0.50 
  -6  -7   9    4.48    0.47 
   6   7  -8    0.20    0.26 
   6   7  -8   -0.03    0.23 
   6  -7  -8   -0.29    0.22 
  -6  -7   8   -0.19    0.23 
  -6  -7   8    0.14    0.22 
   6   7  -7   19.39    0.83 
   6   7  -7   20.11    0.82 
  -6  -7   7   19.57    0.81 
   6  -7  -7   19.45    0.83 
   6   7  -6   16.20    0.71 
   6   7  -6   17.20    0.69 
   6  -7  -6   16.77    0.73 
  -6  -7   6   14.51    0.68 
   6   7  -5   26.58    0.88 
   6   7  -5   27.82    0.83 
   6   7  -5   28.30    0.93 
   6  -7  -5   29.67    0.97 
  -6  -7   5   28.08    0.90 
   6   7  -4   -0.25    0.15 
   6   7  -4   -0.06    0.17 
   6   7  -4    0.13    0.24 
   6  -7  -4    0.13    0.24 
  -6  -7   4   -0.08    0.20 
   6   7  -3    1.27    0.22 
   6   7  -3    1.02    0.20 
   6   7  -3    1.24    0.28 
   6  -7  -3    1.23    0.29 
  -6  -7   3    0.70    0.24 
   6   7  -2    4.08    0.30 
   6   7  -2    4.30    0.41 
   6   7  -2    4.23    0.33 
  -6  -7   2    4.32    0.40 
   6  -7  -2    2.95    0.36 
  -6   7   1   10.45    0.45 
   6   7  -1    9.12    0.50 
   6   7  -1   10.49    0.43 
   6   7  -1   10.21    0.37 
   6  -7  -1   10.23    0.54 
  -6  -7   1   10.37    0.53 
   6   7   0    6.71    0.37 
  -6   7   0    7.70    0.30 
   6   7   0    7.11    0.30 
   6  -7   0    7.34    0.48 
   6  -7   0    7.07    0.25 
  -6  -7   0    7.59    0.42 
   6   7   1    0.00    0.15 
  -6   7  -1    0.03    0.11 
   6   7   1   -0.03    0.12 
   6  -7   1   -0.15    0.19 
   6  -7   1    0.14    0.12 
  -6  -7  -1    0.24    0.18 
   6   7   2   61.98    1.17 
   6   7   2   60.08    1.05 
  -6   7  -2   62.30    1.17 
   6  -7   2   62.59    1.34 
  -6  -7  -2   63.18    1.23 
   6  -7   2   62.81    1.15 
  -6   7  -3    4.39    0.36 
   6   7   3    5.04    0.30 
   6   7   3    4.78    0.34 
   6  -7   3    4.74    0.39 
   6  -7   3    4.83    0.35 
  -6  -7  -3    4.78    0.32 
  -6   7  -4    3.01    0.34 
   6   7   4    2.47    0.25 
   6   7   4    3.10    0.33 
   6  -7   4    2.66    0.31 
   6  -7   4    2.79    0.31 
  -6   7  -5    3.07    0.37 
   6   7   5    3.07    0.30 
   6   7   5    2.90    0.31 
   6  -7   5    2.96    0.36 
   6  -7   5    3.27    0.39 
   6   7   6   -0.19    0.20 
  -6   7  -6    0.32    0.27 
   6   7   6    0.16    0.22 
   6  -7   6    0.26    0.22 
   6  -7   6    0.36    0.27 
  -6   7  -7   -0.12    0.26 
   6   7   7    0.51    0.27 
   6   7   7   -0.05    0.23 
   6  -7   7    0.40    0.29 
   6  -7   7    0.15    0.25 
   6   7   8    0.39    0.27 
  -6   7  -8    0.35    0.31 
   6   7   8   -0.15    0.28 
   6  -7   8    0.04    0.26 
   6  -7   8    0.33    0.32 
   6   8  -9    0.16    0.24 
   6   8  -9    0.39    0.32 
  -6  -8   9    0.60    0.31 
  -6  -8   9    0.22    0.30 
  -6  -8   9    0.41    0.28 
   6   8  -8   -0.05    0.24 
   6   8  -8    0.18    0.26 
  -6  -8   8    0.09    0.24 
  -6  -8   8   -0.24    0.23 
   6  -8  -8   -0.06    0.26 
   6   8  -7    2.73    0.40 
   6   8  -7    3.01    0.39 
  -6  -8   7    3.26    0.43 
   6  -8  -7    2.96    0.40 
   6   8  -6    7.91    0.53 
   6   8  -6    7.75    0.52 
   6  -8  -6    7.52    0.57 
  -6  -8   6    6.79    0.54 
   6   8  -5   -0.04    0.18 
   6   8  -5   -0.12    0.19 
   6  -8  -5    0.09    0.20 
  -6  -8   5   -0.12    0.23 
   6   8  -4   30.11    0.89 
   6   8  -4   30.10    0.83 
   6  -8  -4   28.98    0.95 
  -6  -8   4   28.48    0.90 
   6   8  -3   48.96    1.13 
   6   8  -3   49.97    1.05 
   6  -8  -3   49.81    1.26 
  -6  -8   3   50.10    1.22 
   6   8  -2   12.97    0.52 
   6   8  -2   13.99    0.48 
  -6  -8   2   12.77    0.58 
   6  -8  -2   12.92    0.63 
   6   8  -1    9.60    0.43 
   6   8  -1    9.94    0.38 
  -6  -8   1   10.03    0.51 
   6  -8  -1   10.51    0.57 
   6   8   0   10.52    0.37 
  -6   8   0   10.76    0.42 
   6   8   0   10.57    0.44 
   6  -8   0    9.52    0.53 
   6  -8   0   11.28    0.31 
  -6  -8   0    9.95    0.49 
  -6   8  -1    0.34    0.14 
   6   8   1    0.26    0.17 
   6   8   1    0.28    0.15 
  -6  -8  -1    0.34    0.20 
   6  -8   1    0.46    0.23 
   6  -8   1    0.52    0.13 
   6   8   2    8.46    0.44 
  -6   8  -2    7.74    0.41 
   6   8   2    8.86    0.36 
   6  -8   2    8.12    0.38 
  -6  -8  -2   11.23    0.48 
   6  -8   2    8.99    0.52 
  -6   8  -3    0.38    0.20 
   6   8   3    0.18    0.19 
   6   8   3    0.32    0.16 
   6  -8   3    0.40    0.19 
  -6  -8  -3    0.51    0.17 
   6  -8   3    0.83    0.24 
   6   8   4    0.10    0.21 
   6   8   4   -0.07    0.14 
  -6   8  -4   -0.04    0.18 
   6  -8   4    0.20    0.20 
   6  -8   4    0.30    0.20 
  -6   8  -5    1.94    0.32 
   6   8   5    1.88    0.28 
   6   8   5    1.90    0.27 
   6  -8   5    2.05    0.30 
   6  -8   5    2.11    0.36 
   6   8   6    0.53    0.24 
  -6   8  -6    0.62    0.27 
   6   8   6    0.51    0.24 
   6  -8   6    0.41    0.25 
   6  -8   6    0.62    0.29 
  -6   8  -7    5.47    0.54 
   6   8   7    6.62    0.52 
   6   8   7    6.18    0.50 
   6  -8   7    5.67    0.54 
   6  -8   7    5.57    0.56 
   6   8   8   -0.19    0.27 
  -6   8  -8   -0.01    0.34 
   6   8   8   -0.17    0.27 
   6  -8   8    0.53    0.35 
   6  -8   8   -0.29    0.29 
   6   9  -9    0.51    0.34 
   6   9  -9    0.08    0.28 
  -6  -9   9    0.73    0.36 
  -6  -9   9    0.58    0.32 
   6   9  -8    0.14    0.26 
   6   9  -8   -0.21    0.25 
  -6  -9   8    0.07    0.28 
   6  -9  -8    0.47    0.29 
  -6  -9   8    0.15    0.24 
   6   9  -7    4.97    0.53 
   6   9  -7    5.88    0.53 
  -6  -9   7    6.21    0.55 
   6  -9  -7    6.08    0.52 
   6   9  -6    2.31    0.37 
   6   9  -6    3.02    0.38 
   6  -9  -6    3.14    0.42 
  -6  -9   6    3.11    0.42 
   6   9  -5    4.27    0.45 
   6   9  -5    3.17    0.36 
  -6  -9   5    2.32    0.35 
   6  -9  -5    3.17    0.39 
   6   9  -4    0.35    0.20 
   6   9  -4    0.55    0.21 
   6  -9  -4    0.23    0.24 
  -6  -9   4    0.22    0.25 
   6   9  -3   44.13    1.09 
   6   9  -3   45.88    1.02 
  -6  -9   3   43.53    1.16 
   6  -9  -3   43.28    1.20 
   6   9  -2    1.02    0.21 
   6   9  -2    0.79    0.18 
   6  -9  -2    0.43    0.23 
  -6  -9   2    0.85    0.28 
   6   9  -1    5.77    0.39 
   6   9  -1    5.72    0.34 
  -6  -9   1    5.63    0.45 
   6  -9  -1    6.19    0.50 
   6   9   0   20.40    0.63 
   6   9   0   21.31    0.55 
  -6   9   0   20.29    0.78 
   6  -9   0   21.29    0.77 
  -6  -9   0   20.31    0.70 
   6   9   1   23.10    0.68 
  -6   9  -1   24.86    0.70 
   6   9   1   24.41    0.60 
  -6  -9  -1   23.86    0.75 
   6  -9   1   23.01    0.82 
   6  -9   1   23.20    0.56 
  -6   9  -2   52.89    1.12 
   6   9   2   51.82    1.10 
   6   9   2   52.27    1.00 
   6  -9   2   53.63    1.05 
  -6  -9  -2   51.41    1.13 
   6  -9   2   55.06    1.28 
   6   9   3    1.26    0.24 
   6   9   3    1.33    0.21 
  -6   9  -3    0.88    0.23 
   6  -9   3    1.50    0.28 
  -6  -9  -3    1.07    0.22 
   6  -9   3    0.91    0.22 
  -6   9  -4    1.93    0.31 
   6   9   4    2.12    0.30 
   6   9   4    2.11    0.26 
   6  -9   4    2.07    0.31 
   6  -9   4    1.68    0.29 
  -6   9  -5    4.45    0.45 
   6   9   5    4.74    0.39 
   6   9   5    5.03    0.40 
   6  -9   5    5.10    0.45 
   6   9   6    0.91    0.28 
   6   9   6    0.12    0.20 
  -6   9  -6    0.18    0.26 
   6  -9   6    0.64    0.30 
   6  -9   6    0.13    0.25 
   6   9   7   -0.25    0.20 
   6   9   7    0.18    0.25 
  -6   9  -7    0.57    0.34 
   6  -9   7   -0.16    0.23 
   6  -9   7    0.10    0.28 
   6  10  -9    1.61    0.42 
   6  10  -9    1.54    0.41 
  -6 -10   9    1.26    0.39 
  -6 -10   9    1.73    0.39 
   6  10  -8    7.68    0.68 
   6  10  -8    8.77    0.68 
  -6 -10   8    8.92    0.63 
  -6 -10   8    7.54    0.66 
   6 -10  -8    9.02    0.64 
   6  10  -7    0.12    0.26 
   6  10  -7    0.21    0.27 
   6 -10  -7    0.48    0.29 
  -6 -10   7    0.41    0.27 
   6  10  -6    3.49    0.46 
   6  10  -6    2.88    0.39 
   6 -10  -6    2.75    0.39 
  -6 -10   6    3.46    0.45 
   6  10  -5    1.27    0.29 
   6  10  -5    1.10    0.26 
   6 -10  -5    1.32    0.34 
  -6 -10   5    0.81    0.28 
   6  10  -4    1.23    0.25 
   6  10  -4    0.94    0.24 
  -6 -10   4    0.83    0.28 
   6 -10  -4    1.03    0.29 
   6  10  -3   24.35    0.75 
   6  10  -3   23.58    0.80 
   6 -10  -3   25.40    0.90 
  -6 -10   3   25.16    0.86 
   6  10  -2    0.27    0.17 
   6  10  -2    0.11    0.18 
  -6 -10   2   -0.23    0.22 
   6 -10  -2    0.01    0.21 
   6  10  -1    0.30    0.18 
   6  10  -1    0.15    0.15 
   6 -10  -1    0.02    0.23 
  -6 -10   1    0.47    0.24 
   6  10   0    8.78    0.39 
   6  10   0    8.78    0.45 
   6 -10   0    8.73    0.53 
  -6 -10   0    9.95    0.51 
   6  10   1   -0.32    0.17 
   6  10   1   -0.23    0.15 
  -6 -10  -1    0.31    0.20 
   6 -10   1   -0.10    0.22 
  -6  10  -2    6.22    0.47 
   6  10   2    5.73    0.36 
   6  10   2    6.81    0.41 
   6 -10   2    5.83    0.36 
  -6 -10  -2    6.16    0.43 
   6 -10   2    6.51    0.51 
  -6  10  -3   12.88    0.61 
   6  10   3   12.69    0.47 
   6  10   3   12.66    0.53 
   6 -10   3   13.66    0.64 
   6 -10   3   12.67    0.53 
  -6 -10  -3   13.14    0.54 
  -6  10  -4    2.61    0.36 
   6  10   4    2.80    0.33 
   6  10   4    2.57    0.29 
   6 -10   4    2.60    0.35 
   6 -10   4    1.93    0.30 
   6  10   5    3.12    0.32 
   6  10   5    3.65    0.36 
   6 -10   5    3.43    0.40 
   6  10   6    0.18    0.23 
  -6  10  -6    0.04    0.40 
   6  10   6    0.17    0.27 
   6 -10   6    0.05    0.24 
   6 -10   6   -0.16    0.26 
   6  10   7    2.09    0.34 
   6  10   7    1.68    0.34 
   6 -10   7    2.57    0.41 
   6 -10   7    2.38    0.44 
   6  11  -8    3.79    0.50 
   6  11  -8    3.43    0.51 
  -6 -11   8    3.96    0.48 
  -6 -11   8    3.80    0.52 
   6 -11  -8    3.94    0.51 
   6  11  -7    9.09    0.68 
   6  11  -7    7.92    0.59 
   6 -11  -7    8.65    0.64 
  -6 -11   7    8.60    0.60 
   6  11  -6    1.37    0.31 
   6  11  -6    1.27    0.32 
   6 -11  -6    1.22    0.32 
  -6 -11   6    0.93    0.30 
   6  11  -5   12.30    0.64 
   6  11  -5   11.89    0.65 
   6 -11  -5   11.08    0.68 
  -6 -11   5   11.83    0.65 
   6  11  -4    0.53    0.22 
   6  11  -4    0.06    0.22 
  -6 -11   4    0.32    0.25 
   6 -11  -4    0.37    0.26 
   6  11  -3    4.95    0.45 
   6  11  -3    3.70    0.36 
  -6 -11   3    4.63    0.47 
   6 -11  -3    4.17    0.47 
   6  11  -2   12.01    0.52 
   6  11  -2   12.31    0.57 
   6 -11  -2   12.61    0.66 
  -6 -11   2   12.14    0.62 
   6  11  -1   17.93    0.64 
   6  11  -1   17.36    0.56 
  -6 -11   1   17.04    0.70 
   6 -11  -1   18.33    0.76 
   6  11   0    2.78    0.34 
   6  11   0    3.00    0.29 
  -6 -11   0    3.47    0.38 
   6 -11   0    2.73    0.39 
   6  11   1    2.56    0.32 
   6  11   1    2.95    0.28 
  -6 -11  -1    3.30    0.35 
   6 -11   1    2.97    0.38 
   6  11   2   37.11    0.85 
   6  11   2   38.48    0.95 
  -6 -11  -2   37.45    0.98 
   6 -11   2   37.03    1.08 
   6  11   3   -0.01    0.22 
   6  11   3    0.01    0.19 
  -6 -11  -3    0.36    0.20 
   6 -11   3    0.24    0.19 
   6 -11   3    0.12    0.24 
   6  11   4    0.31    0.22 
   6  11   4    0.51    0.26 
   6 -11   4    0.56    0.26 
   6 -11   4    0.62    0.24 
   6  11   5   -0.40    0.22 
   6  11   5   -0.02    0.21 
   6 -11   5    0.01    0.23 
   6  11   6    0.59    0.24 
   6  11   6    0.72    0.29 
   6 -11   6    1.32    0.33 
   6  11   7    0.63    0.31 
   6  11   7    0.98    0.30 
   6 -11   7    0.91    0.33 
   6  12  -8    1.76    0.41 
   6  12  -8    1.54    0.40 
  -6 -12   8    1.26    0.37 
   6 -12  -8    1.13    0.35 
  -6 -12   8    1.37    0.36 
   6  12  -7    0.89    0.32 
   6  12  -7    0.59    0.33 
   6 -12  -7    0.51    0.32 
  -6 -12   7    0.27    0.27 
   6  12  -6    1.98    0.36 
   6  12  -6    2.88    0.45 
  -6 -12   6    1.54    0.37 
   6 -12  -6    2.43    0.43 
   6  12  -5    0.17    0.22 
   6  12  -5    0.24    0.24 
  -6 -12   5    0.40    0.30 
   6 -12  -5   -0.08    0.23 
   6  12  -4   13.15    0.65 
   6  12  -4   12.19    0.62 
   6 -12  -4   12.64    0.70 
  -6 -12   4   12.02    0.66 
   6  12  -3    0.90    0.23 
   6  12  -3    0.77    0.25 
  -6 -12   3    0.75    0.28 
   6 -12  -3    0.74    0.29 
   6  12  -2   16.15    0.68 
   6  12  -2   15.30    0.61 
   6 -12  -2   15.77    0.75 
  -6 -12   2   15.91    0.71 
   6  12  -1   21.22    0.75 
   6  12  -1   20.38    0.63 
   6 -12  -1   20.84    0.84 
  -6 -12   1   20.22    0.77 
   6  12   0   -0.06    0.17 
   6  12   0   -0.05    0.19 
   6 -12   0    0.15    0.23 
  -6 -12   0    0.29    0.23 
   6  12   1   -0.32    0.19 
   6  12   1    0.05    0.18 
  -6 -12  -1    0.15    0.19 
   6 -12   1   -0.13    0.24 
   6  12   2    0.12    0.18 
   6  12   2    0.16    0.23 
  -6 -12  -2    0.06    0.20 
   6 -12   2    0.02    0.24 
   6  12   3    1.28    0.26 
   6  12   3    0.95    0.26 
  -6 -12  -3    0.76    0.23 
   6 -12   3    0.94    0.31 
   6  12   4    3.40    0.35 
   6  12   4    2.59    0.33 
   6 -12   4    3.25    0.42 
   6 -12   4    3.45    0.46 
   6  12   5   -0.23    0.19 
   6  12   5    0.16    0.26 
   6 -12   5    0.23    0.25 
   6  12   6   -0.30    0.24 
   6  12   6   -0.20    0.25 
   6 -12   6    0.15    0.26 
   6  13  -7    1.79    0.39 
   6  13  -7    1.40    0.37 
   6 -13  -7    1.88    0.42 
  -6 -13   7    1.51    0.35 
   6  13  -6    0.40    0.27 
   6  13  -6    0.37    0.26 
  -6 -13   6    0.12    0.29 
   6 -13  -6   -0.04    0.27 
   6  13  -5    7.69    0.57 
   6  13  -5    7.70    0.57 
  -6 -13   5    7.69    0.58 
   6 -13  -5    8.36    0.66 
   6  13  -4    1.35    0.31 
   6  13  -4    1.50    0.29 
  -6 -13   4    1.81    0.36 
   6 -13  -4    1.97    0.38 
   6  13  -3    7.89    0.51 
   6  13  -3    8.19    0.55 
  -6 -13   3    8.37    0.57 
   6 -13  -3    7.90    0.59 
   6  13  -2    0.15    0.19 
   6  13  -2   -0.01    0.22 
  -6 -13   2   -0.13    0.21 
   6 -13  -2   -0.23    0.23 
   6  13  -1   16.79    0.70 
   6  13  -1   16.77    0.61 
  -6 -13   1   15.48    0.70 
   6 -13  -1   16.83    0.79 
   6  13   0   -0.09    0.20 
   6  13   0    0.16    0.18 
   6 -13   0   -0.03    0.25 
  -6 -13   0    0.44    0.25 
   6  13   1   -0.12    0.16 
   6  13   1    0.20    0.20 
   6 -13   1   -0.13    0.24 
  -6 -13  -1    0.20    0.24 
   6  13   2    0.00    0.20 
   6  13   2    0.26    0.22 
   6 -13   2   -0.03    0.22 
  -6 -13  -2    0.28    0.23 
   6  13   3   -0.04    0.22 
   6  13   3   -0.27    0.20 
  -6 -13  -3    0.07    0.21 
   6 -13   3    0.12    0.25 
   6  13   4    4.94    0.41 
   6  13   4    4.12    0.37 
   6 -13   4    4.93    0.51 
   6  13   5    0.71    0.29 
   6  13   5    1.18    0.31 
   6  13   6    0.19    0.28 
   6  13   6    0.22    0.27 
   6 -13   6    0.20    0.29 
   6  14  -7    0.75    0.36 
   6  14  -7    0.80    0.31 
   6 -14  -7    1.13    0.37 
  -6 -14   7    1.38    0.39 
   6  14  -6    1.25    0.35 
   6  14  -6    0.82    0.31 
   6 -14  -6    1.22    0.35 
  -6 -14   6    0.74    0.34 
   6  14  -5    0.58    0.28 
   6  14  -5    0.63    0.29 
  -6 -14   5    0.24    0.27 
   6 -14  -5    0.42    0.30 
   6  14  -4    1.57    0.33 
   6  14  -4    1.11    0.26 
  -6 -14   4    1.42    0.38 
   6 -14  -4    1.00    0.33 
   6  14  -3    1.51    0.29 
   6  14  -3    0.74    0.27 
   6 -14  -3    1.00    0.33 
  -6 -14   3    1.43    0.34 
   6  14  -2    1.14    0.26 
   6  14  -2    0.92    0.26 
   6 -14  -2    1.19    0.35 
  -6 -14   2    0.87    0.29 
   6  14  -1    5.65    0.45 
   6  14  -1    5.72    0.43 
   6 -14  -1    4.79    0.52 
  -6 -14   1    5.91    0.50 
   6  14   0    0.09    0.19 
   6  14   0    0.27    0.24 
  -6 -14   0    0.01    0.24 
   6 -14   0   -0.02    0.23 
   6  14   1    0.67    0.25 
   6  14   1    0.61    0.22 
   6 -14   1    0.28    0.28 
  -6 -14  -1    0.53    0.24 
   6  14   2    1.28    0.27 
   6  14   2    1.16    0.28 
  -6 -14  -2    1.25    0.29 
   6 -14   2    0.74    0.30 
   6  14   3    2.84    0.38 
   6  14   3    2.07    0.29 
  -6 -14  -3    2.05    0.33 
   6 -14   3    2.26    0.40 
   6  14   4    0.94    0.27 
   6  14   4    1.27    0.32 
   6 -14   4    1.28    0.33 
   6  14   5    0.53    0.28 
   6  14   5    0.00    0.28 
   6  15  -6    0.80    0.30 
   6  15  -6    0.06    0.28 
   6 -15  -6    0.50    0.31 
  -6 -15   6    0.25    0.30 
   6  15  -5   -0.38    0.22 
   6  15  -5    0.70    0.28 
  -6 -15   5    0.02    0.31 
   6 -15  -5    0.07    0.28 
   6  15  -4   -0.11    0.21 
   6  15  -4    0.49    0.24 
   6 -15  -4    0.07    0.26 
  -6 -15   4    0.01    0.29 
   6  15  -3    1.36    0.29 
   6  15  -3    1.32    0.34 
   6 -15  -3    0.96    0.34 
  -6 -15   3    1.19    0.34 
   6  15  -2    0.56    0.25 
   6  15  -2    0.74    0.23 
  -6 -15   2    0.66    0.29 
   6 -15  -2    0.75    0.32 
   6  15  -1    0.94    0.25 
   6  15  -1    0.97    0.27 
   6 -15  -1    1.21    0.34 
  -6 -15   1    1.33    0.35 
   6  15   0    2.28    0.31 
   6  15   0    1.73    0.31 
   6 -15   0    2.15    0.42 
  -6 -15   0    1.77    0.36 
   6  15   1    2.72    0.33 
   6  15   1    3.34    0.41 
   6 -15   1    3.07    0.46 
  -6 -15  -1    2.97    0.40 
   6  15   2    0.76    0.28 
   6  15   2    0.30    0.24 
  -6 -15  -2    0.51    0.27 
   6 -15   2    0.68    0.32 
   6  15   3    0.29    0.24 
   6  15   3   -0.12    0.24 
   6 -15   3    0.55    0.31 
   6  15   4    9.14    0.58 
   6  15   4    9.39    0.60 
   6 -15   4    9.01    0.66 
   6  15   5    0.38    0.27 
   6  15   5   -0.43    0.28 
   6  16  -5    0.39    0.26 
   6  16  -5    0.16    0.24 
  -6 -16   5    0.44    0.31 
   6 -16  -5    0.51    0.35 
   6  16  -4    0.45    0.28 
   6  16  -4    0.56    0.26 
  -6 -16   4    0.06    0.29 
   6 -16  -4    0.15    0.29 
   6  16  -3    0.80    0.26 
   6  16  -3    0.50    0.29 
  -6 -16   3    0.48    0.32 
   6 -16  -3    0.28    0.30 
   6  16  -2    0.14    0.19 
   6  16  -2    0.15    0.26 
  -6 -16   2   -0.14    0.26 
   6 -16  -2    0.15    0.29 
   6  16  -1    3.98    0.47 
   6  16  -1    3.73    0.38 
  -6 -16   1    4.56    0.49 
   6 -16  -1    4.17    0.53 
   6  16   0    3.29    0.43 
   6  16   0    3.14    0.38 
   6 -16   0    3.26    0.48 
  -6 -16   0    3.03    0.44 
   6  16   1    0.80    0.30 
   6  16   1    0.40    0.22 
  -6 -16  -1    0.04    0.26 
   6 -16   1    0.17    0.30 
   6  16   2   -0.24    0.23 
   6  16   2   -0.06    0.25 
   6 -16   2   -0.26    0.27 
  -6 -16  -2    0.52    0.27 
   6  16   3    3.74    0.41 
   6  16   3    4.08    0.46 
   6 -16   3    3.36    0.50 
   6  16   4    0.72    0.29 
   6  16   4    0.00    0.27 
   6 -16   4    0.49    0.32 
   6  17  -4    0.83    0.36 
   6  17  -4    1.02    0.31 
  -6 -17   4    0.94    0.39 
   6 -17  -4    0.98    0.40 
   6  17  -3    7.44    0.57 
   6  17  -3    7.28    0.62 
   6 -17  -3    5.67    0.63 
  -6 -17   3    6.35    0.64 
   6  17  -2    0.74    0.29 
   6  17  -2    1.10    0.29 
   6 -17  -2    1.16    0.38 
  -6 -17   2    0.86    0.38 
   6  17  -1    1.00    0.26 
   6  17  -1    1.47    0.35 
   6 -17  -1    1.34    0.40 
  -6 -17   1    1.37    0.38 
   6  17   0    1.10    0.32 
   6  17   0    0.81    0.27 
   6 -17   0    1.18    0.39 
  -6 -17   0    0.56    0.29 
   6  17   1    3.07    0.42 
   6  17   1    2.21    0.35 
   6 -17   1    3.29    0.50 
  -6 -17  -1    3.23    0.46 
   6  17   2    2.35    0.34 
   6  17   2    2.99    0.43 
   6 -17   2    3.20    0.48 
  -6 -17  -2    2.88    0.43 
   6  17   3    1.12    0.32 
   6  17   3    0.11    0.24 
   6 -17   3    0.80    0.33 
   6  18  -3    1.76    0.35 
   6  18  -3    0.42    0.30 
   6 -18  -3    0.74    0.39 
  -6 -18   3    0.88    0.36 
   6  18  -2    0.72    0.27 
   6  18  -2    0.61    0.31 
   6 -18  -2    0.59    0.35 
  -6 -18   2    0.16    0.31 
   6  18  -1    1.58    0.37 
   6  18  -1    1.47    0.30 
   6 -18  -1    0.88    0.38 
  -6 -18   1    1.99    0.41 
   6  18   0    0.67    0.26 
   6  18   0    1.03    0.29 
  -6 -18   0    0.51    0.34 
   6 -18   0    1.07    0.37 
   6  18   1    0.27    0.25 
   6  18   1    0.05    0.26 
  -6 -18  -1    0.40    0.32 
   6 -18   1    0.24    0.30 
   7   0  -9   -0.31    0.23 
  -7   0   9    0.34    0.26 
  -7   0   8    4.92    0.49 
   7   0  -8    4.03    0.48 
   7   0  -7   -0.04    0.19 
  -7   0   7   -0.15    0.22 
   7   0  -7    0.26    0.24 
   7   0  -6    7.81    0.42 
   7   0  -6    6.41    0.55 
   7   0  -5   -0.32    0.22 
   7   0  -5    0.04    0.13 
   7   0  -4    1.09    0.17 
   7   0  -4    0.64    0.28 
   7   0  -3    0.06    0.10 
   7   0  -3   -0.27    0.17 
   7   0  -2    1.83    0.19 
   7   0  -2    1.43    0.27 
   7   0  -1    0.03    0.10 
   7   0  -1   -0.14    0.17 
   7   0   0   17.46    0.64 
   7   0   0   17.18    0.46 
   7   0   1    0.06    0.21 
   7   0   1   -0.14    0.12 
   7   0   2    0.68    0.13 
   7   0   2    0.30    0.21 
   7   0   2    0.64    0.18 
   7   0   3   -0.06    0.12 
   7   0   3    0.06    0.16 
   7   0   3    0.17    0.18 
   7   0   4    1.90    0.26 
   7   0   4    1.86    0.23 
   7   0   5   -0.28    0.17 
   7   0   5   -0.26    0.19 
   7   0   6   14.08    0.64 
   7   0   6   12.32    0.61 
   7   0   7    0.04    0.24 
   7   0   7    0.08    0.25 
   7   0   8    0.06    0.28 
   7   0   8   -0.12    0.29 
  -7   1   9   -0.01    0.25 
   7   1  -9   -0.38    0.23 
  -7  -1   9   -0.06    0.23 
   7  -1  -9    0.16    0.27 
  -7   1   8    4.26    0.48 
   7   1  -8    4.68    0.50 
   7  -1  -8    4.87    0.51 
  -7  -1   8    5.22    0.51 
   7   1  -7    7.92    0.48 
   7   1  -7    7.93    0.59 
  -7  -1   7    8.43    0.49 
   7  -1  -7    7.07    0.57 
  -7  -1   7    6.86    0.56 
   7   1  -6    6.12    0.40 
   7   1  -6    5.41    0.48 
   7  -1  -6    6.34    0.55 
  -7  -1   6    5.40    0.49 
   7  -1  -6    5.91    0.41 
   7   1  -5    9.30    0.43 
   7   1  -5    7.41    0.55 
   7  -1  -5    8.59    0.39 
   7  -1  -5    9.31    0.59 
  -7  -1   5    7.73    0.57 
   7   1  -4    1.50    0.30 
   7   1  -4    1.61    0.21 
   7  -1  -4    1.49    0.29 
   7  -1  -4    1.17    0.16 
   7   1  -3    0.22    0.12 
   7   1  -3   -0.05    0.19 
   7  -1  -3    0.12    0.10 
   7  -1  -3   -0.16    0.19 
   7   1  -2    3.20    0.36 
   7   1  -2    2.55    0.22 
   7  -1  -2    2.18    0.31 
   7  -1  -2    2.59    0.20 
   7   1  -1   -0.03    0.10 
   7   1  -1   -0.18    0.17 
   7  -1  -1   -0.05    0.18 
   7  -1  -1   -0.02    0.09 
   7   1   0   12.73    0.40 
   7   1   0   12.68    0.55 
   7  -1   0   13.11    0.39 
   7  -1   0   13.93    0.59 
   7   1   1   64.70    1.33 
   7   1   1   65.18    1.13 
   7  -1   1   65.04    1.11 
   7  -1   1   63.40    1.32 
   7   1   2    1.15    0.13 
   7   1   2    1.03    0.19 
   7   1   2    0.93    0.23 
   7  -1   2    0.87    0.23 
   7  -1   2    1.05    0.19 
   7   1   3    1.03    0.22 
   7   1   3    1.42    0.23 
   7   1   3    1.11    0.17 
   7  -1   3    1.26    0.18 
   7  -1   3    1.53    0.23 
   7  -1   3    1.23    0.23 
  -7  -1  -3    1.29    0.23 
   7   1   4    0.00    0.17 
   7   1   4   -0.16    0.13 
   7  -1   4   -0.40    0.15 
   7  -1   4   -0.20    0.14 
   7   1   5    0.53    0.26 
   7   1   5    0.79    0.23 
   7  -1   5    0.93    0.27 
   7  -1   5    0.84    0.23 
   7   1   6    0.76    0.28 
   7   1   6    1.41    0.32 
   7  -1   6    0.78    0.31 
   7  -1   6    0.89    0.28 
   7   1   7    1.62    0.33 
   7   1   7    1.33    0.35 
   7  -1   7    1.89    0.35 
   7  -1   7    1.37    0.32 
   7   1   8   -0.33    0.28 
   7   1   8    0.05    0.28 
   7  -1   8    0.09    0.30 
   7   2  -9    0.67    0.31 
  -7   2   9    1.21    0.34 
   7  -2  -9    0.76    0.33 
  -7  -2   9    0.95    0.33 
   7   2  -8    1.20    0.28 
   7   2  -8    1.21    0.34 
   7  -2  -8    1.52    0.35 
  -7  -2   8    1.43    0.29 
  -7  -2   8    1.06    0.30 
   7   2  -7   11.85    0.65 
   7   2  -7   12.03    0.59 
  -7  -2   7   12.51    0.59 
  -7  -2   7   11.92    0.64 
   7  -2  -7   12.10    0.69 
   7   2  -6    3.12    0.33 
   7   2  -6    3.17    0.40 
   7  -2  -6    2.05    0.36 
  -7  -2   6    2.72    0.38 
   7   2  -5   28.22    0.94 
   7   2  -5   29.87    0.81 
   7  -2  -5   29.23    0.98 
   7  -2  -5   28.70    0.80 
  -7  -2   5   29.69    0.95 
   7   2  -4    0.38    0.14 
   7   2  -4    0.24    0.22 
   7  -2  -4    0.10    0.21 
   7  -2  -4    0.37    0.12 
  -7  -2   4    0.28    0.22 
   7   2  -3   29.56    0.73 
   7   2  -3   28.88    0.91 
   7  -2  -3   29.65    0.92 
  -7  -2   3   30.86    0.92 
   7  -2  -3   29.38    0.63 
   7   2  -2    6.42    0.32 
   7   2  -2    7.00    0.49 
   7  -2  -2    6.21    0.27 
   7  -2  -2    5.88    0.44 
  -7  -2   2    6.71    0.46 
   7   2  -1   24.60    0.61 
   7   2  -1   25.19    0.80 
   7  -2  -1   25.31    0.54 
   7  -2  -1   25.69    0.83 
  -7  -2   1   25.40    0.79 
   7   2   0    0.70    0.22 
   7   2   0    1.20    0.18 
  -7  -2   0    0.94    0.25 
   7  -2   0    0.99    0.25 
   7  -2   0    0.87    0.14 
   7   2   1   48.60    0.93 
   7   2   1   47.29    0.74 
   7   2   1   48.63    1.11 
  -7  -2  -1   49.17    1.10 
   7  -2   1   47.26    1.12 
   7  -2   1   48.73    0.90 
   7   2   2   19.62    0.64 
   7   2   2   18.71    0.42 
   7   2   2   19.22    0.57 
  -7  -2  -2   19.10    0.63 
   7  -2   2   19.24    0.66 
   7  -2   2   18.81    0.55 
   7   2   3   36.07    0.85 
   7   2   3   38.85    0.75 
   7   2   3   37.22    0.87 
   7  -2   3   37.05    0.91 
   7  -2   3   37.25    0.87 
  -7  -2  -3   36.62    0.85 
   7  -2   3   35.12    1.04 
   7   2   4    0.68    0.20 
   7   2   4    0.83    0.19 
   7  -2   4    0.51    0.22 
   7  -2   4    0.50    0.18 
   7   2   5    3.94    0.39 
   7   2   5    3.55    0.33 
   7  -2   5    3.52    0.37 
   7  -2   5    2.96    0.33 
   7   2   6   32.96    0.96 
   7   2   6   32.42    0.94 
   7  -2   6   34.71    1.04 
   7  -2   6   33.88    1.01 
   7   2   7    1.32    0.32 
   7   2   7    1.80    0.36 
   7  -2   7    1.47    0.32 
   7  -2   7    2.03    0.57 
   7   2   8   -0.28    0.26 
   7   2   8   -0.37    0.26 
   7  -2   8    0.00    0.26 
   7   3  -9    0.54    0.29 
   7   3  -9    0.47    0.28 
  -7   3   9    1.47    0.43 
  -7  -3   9    0.97    0.31 
   7  -3  -9    0.82    0.33 
   7   3  -8    3.94    0.47 
   7   3  -8    3.98    0.44 
   7  -3  -8    3.89    0.47 
  -7  -3   8    3.24    0.42 
  -7  -3   8    3.49    0.41 
   7   3  -7    1.23    0.27 
   7   3  -7    1.24    0.34 
  -7  -3   7    0.96    0.27 
  -7  -3   7    1.12    0.33 
   7  -3  -7    0.91    0.33 
   7   3  -6   48.60    1.18 
   7   3  -6   50.78    1.28 
   7   3  -6   46.27    1.27 
  -7  -3   6   50.38    1.28 
   7  -3  -6   46.91    1.29 
   7   3  -5    0.45    0.25 
   7   3  -5    0.46    0.17 
   7   3  -5    0.02    0.17 
   7  -3  -5    0.36    0.25 
  -7  -3   5   -0.17    0.22 
   7   3  -4   31.55    0.73 
   7   3  -4   31.11    0.82 
   7   3  -4   31.70    0.99 
   7  -3  -4   32.17    0.99 
  -7  -3   4   30.85    0.95 
   7   3  -3    7.01    0.37 
   7   3  -3    7.28    0.32 
   7   3  -3    6.24    0.47 
  -7  -3   3    7.13    0.48 
   7  -3  -3    7.13    0.28 
   7  -3  -3    6.83    0.49 
   7   3  -2    4.96    0.31 
   7   3  -2    5.02    0.42 
   7   3  -2    5.09    0.25 
   7  -3  -2    4.55    0.23 
   7  -3  -2    5.43    0.44 
  -7  -3   2    4.87    0.41 
   7   3  -1    2.71    0.35 
   7   3  -1    2.99    0.24 
   7   3  -1    3.34    0.18 
   7  -3  -1    2.81    0.37 
  -7  -3   1    2.82    0.35 
   7  -3  -1    3.18    0.19 
   7   3   0    0.59    0.18 
   7   3   0    0.77    0.10 
   7   3   0    0.87    0.25 
   7  -3   0    0.93    0.14 
  -7  -3   0    1.07    0.25 
   7  -3   0    0.80    0.23 
   7   3   1    1.23    0.21 
   7   3   1    0.93    0.22 
   7   3   1    1.19    0.13 
   7  -3   1    1.16    0.17 
   7  -3   1    0.65    0.23 
  -7  -3  -1    1.17    0.24 
   7   3   2   22.07    0.47 
   7   3   2   22.34    0.62 
   7   3   2   23.88    0.72 
  -7  -3  -2   22.19    0.68 
   7  -3   2   22.39    0.73 
   7  -3   2   22.33    0.60 
   7   3   3   -0.06    0.16 
   7   3   3    0.16    0.13 
   7   3   3    0.16    0.17 
   7  -3   3    0.04    0.18 
   7  -3   3    0.01    0.17 
  -7  -3  -3    0.00    0.17 
   7   3   4    2.84    0.26 
   7   3   4    2.70    0.31 
   7  -3   4    2.69    0.30 
   7  -3   4    3.20    0.45 
   7   3   5    1.97    0.28 
   7   3   5    2.13    0.32 
   7  -3   5    2.21    0.41 
   7  -3   5    2.33    0.33 
   7   3   6    6.47    0.49 
   7   3   6    6.37    0.52 
   7  -3   6    6.73    0.75 
   7  -3   6    6.57    0.53 
   7   3   7    3.22    0.39 
   7   3   7    2.81    0.39 
   7  -3   7    3.03    0.43 
   7   3   8   -0.19    0.26 
   7   3   8   -0.25    0.27 
   7  -3   8   -0.32    0.29 
   7   4  -9    3.61    0.47 
   7   4  -9    4.60    0.51 
  -7  -4   9    3.61    0.46 
   7  -4  -9    4.43    0.52 
  -7  -4   9    3.68    0.45 
   7   4  -8    1.47    0.31 
   7   4  -8    1.29    0.34 
   7  -4  -8    1.60    0.36 
  -7  -4   8    1.07    0.30 
  -7  -4   8    1.60    0.33 
   7   4  -7   -0.10    0.26 
   7   4  -7   -0.30    0.23 
   7   4  -7   -0.05    0.18 
  -7  -4   7    0.07    0.24 
   7  -4  -7    0.20    0.25 
   7   4  -6    0.60    0.23 
   7   4  -6    1.01    0.33 
   7   4  -6    0.70    0.23 
  -7  -4   6    0.38    0.30 
   7  -4  -6    0.75    0.28 
   7   4  -5   55.66    1.26 
   7   4  -5   59.34    1.43 
   7   4  -5   56.06    1.18 
   7  -4  -5   56.20    1.40 
  -7  -4   5   57.28    1.39 
   7   4  -4   -0.11    0.13 
   7   4  -4    0.16    0.14 
   7   4  -4   -0.18    0.20 
  -7  -4   4    0.04    0.20 
   7  -4  -4    0.10    0.22 
   7   4  -3   22.82    0.67 
   7   4  -3   23.75    0.83 
   7   4  -3   23.61    0.58 
  -7  -4   3   23.16    0.80 
   7  -4  -3   24.10    0.86 
   7   4  -2    1.49    0.29 
   7   4  -2    1.43    0.22 
   7   4  -2    1.42    0.16 
   7  -4  -2    1.74    0.30 
   7  -4  -2    1.50    0.14 
  -7  -4   2    1.36    0.29 
   7   4  -1  119.24    1.91 
   7   4  -1  127.84    2.20 
   7   4  -1  119.77    1.71 
   7  -4  -1  121.12    1.73 
   7  -4  -1  124.78    2.20 
  -7  -4   1  120.34    2.13 
   7   4   0    1.32    0.13 
   7   4   0    1.01    0.19 
   7   4   0    1.45    0.28 
  -7  -4   0    1.18    0.24 
   7  -4   0    1.13    0.26 
   7  -4   0    1.39    0.15 
   7   4   1    0.07    0.16 
   7   4   1    0.23    0.11 
   7   4   1   -0.04    0.18 
   7  -4   1    0.35    0.21 
   7  -4   1    0.19    0.13 
  -7  -4  -1    0.03    0.16 
   7   4   2   18.35    0.43 
   7   4   2   16.55    0.61 
   7   4   2   18.82    0.56 
   7  -4   2   17.78    0.53 
   7  -4   2   18.62    0.67 
  -7  -4  -2   17.94    0.61 
   7   4   3    7.66    0.32 
   7   4   3    7.70    0.41 
   7   4   3    7.31    0.41 
   7  -4   3    7.11    0.43 
  -7  -4  -3    7.85    0.39 
   7  -4   3    7.24    0.40 
   7   4   4    3.47    0.30 
   7   4   4    3.40    0.35 
   7  -4   4    3.87    0.36 
   7   4   5    1.82    0.28 
   7   4   5    2.01    0.31 
   7  -4   5    2.04    0.33 
   7   4   6    0.75    0.29 
   7   4   6    0.44    0.27 
   7  -4   6    0.93    0.31 
   7   4   7    0.09    0.24 
   7   4   7    0.09    0.25 
   7  -4   7   -0.04    0.24 
   7   4   8   -0.01    0.27 
   7   4   8    0.10    0.30
[truncated: 84,516 more chars]
